# Supplementary material for: BAG3 Suppresses Loading of Ago2 to IL6 mRNA in Pancreatic Ductal Adenocarcinoma
Source: Front Oncol. 2019 Apr 2;9:225. doi: 10.3389/fonc.2019.00225 (PMC6454118; doi:10.3389/fonc.2019.00225)
Supplement: Supplementary file 1 [file Table_1.xlsx]

## Sheet: Slide lists
	Sample	Sample_Label	Chip_Barcode	Chip_Label
	5299-1_(PrimeView).CEL	KD
	5299-2_(PrimeView).CEL	KD
	5299-3_(PrimeView).CEL	KD
	5300-3_(PrimeView).CEL	NC
	5300-1_(PrimeView).CEL	NC
	5300-2_(PrimeView).CEL	NC

## Sheet: Differential Data
Supplementary Data 1: Differential mRNA expression by BAG3 knockdown in BxPC3 cells .
probeSet	5300-1_(PrimeView).CEL	5300-2_(PrimeView).CEL	5300-3_(PrimeView).CEL	5299-1_(PrimeView).CEL	5299-2_(PrimeView).CEL	5299-3_(PrimeView).CEL	Corrected p-value	P-value	Log Fold change	Regulation	Gene Symbol	Entrez Gene	Gene Ontology Biological Process	Gene Ontology Cellular Component	Gene Ontology Molecular Function	Alignments
11755241_a_at	-0.408405	-0.624552	-0.303884	0.303884	0.316874	0.36526	0.00188133	0.00129618	1.71034	up	AASS	10157	0006554 // lysine catabolic process // non-traceable author statement /// 0006554 // lysine catabolic process // traceable author statement /// 0008152 // metabolic process // inferred from electronic annotation /// 0019477 // L-lysine catabolic process // inferred from electronic annotation /// 0033512 // L-lysine catabolic process to acetyl-CoA via saccharopine // inferred from electronic annot…	0005737 // cytoplasm // inferred from direct assay /// 0005739 // mitochondrion // inferred from direct assay /// 0005739 // mitochondrion // traceable author statement /// 0005739 // mitochondrion // inferred from electronic annotation /// 0005759 // mitochondrial matrix // traceable author statement /// 0043231 // intracellular membrane-bounded organelle // inferred from direct assay	0000166 // nucleotide binding // inferred from electronic annotation /// 0003824 // catalytic activity // inferred from electronic annotation /// 0016491 // oxidoreductase activity // inferred from electronic annotation /// 0047130 // saccharopine dehydrogenase (NADP+, L-lysine-forming) activity // not recorded /// 0047130 // saccharopine dehydrogenase (NADP+, L-lysine-forming) activity // inferr…	chr7:121716356-121773835 (-) // 100.0 // q31.32
11736238_a_at	0.465213	0.370968	0.322476	-0.322476	-0.350794	-0.450153	0.000602243	0.000182894	-1.6943	down	ABCA5	23461	0006200 // ATP catabolic process // inferred from electronic annotation /// 0006810 // transport // inferred from electronic annotation /// 0010745 // negative regulation of macrophage derived foam cell differentiation // inferred from sequence or structural similarity /// 0010745 // negative regulation of macrophage derived foam cell differentiation // inferred from electronic annotation /// 003…	0000139 // Golgi membrane // inferred from electronic annotation /// 0005764 // lysosome // inferred from sequence or structural similarity /// 0005764 // lysosome // inferred from electronic annotation /// 0005765 // lysosomal membrane // inferred from electronic annotation /// 0005768 // endosome // inferred from electronic annotation /// 0005770 // late endosome // inferred from sequence or st…	0000166 // nucleotide binding // inferred from electronic annotation /// 0005524 // ATP binding // inferred from electronic annotation /// 0016887 // ATPase activity // inferred from electronic annotation /// 0017111 // nucleoside-triphosphatase activity // inferred from electronic annotation	chr17:67239944-67323252 (-) // 72.88 // q24.3
11716187_a_at	-0.333743	-0.317491	-0.410347	0.451439	0.406925	0.317491	0.000459639	0.000105982	1.67692	up	ABCB6	10058 /// 79065	0000045 // autophagic vacuole assembly // inferred from mutant phenotype /// 0006200 // ATP catabolic process // inferred from electronic annotation /// 0006779 // porphyrin-containing compound biosynthetic process // inferred from direct assay /// 0006810 // transport // inferred from direct assay /// 0006810 // transport // inferred from electronic annotation /// 0006879 // cellular iron ion ho…	0000421 // autophagic vacuole membrane // inferred from electronic annotation /// 0005737 // cytoplasm // inferred from electronic annotation /// 0005739 // mitochondrion // inferred from direct assay /// 0005740 // mitochondrial envelope // inferred from direct assay /// 0005741 // mitochondrial outer membrane // inferred from direct assay /// 0005741 // mitochondrial outer membrane // traceable…	0000166 // nucleotide binding // inferred from electronic annotation /// 0005524 // ATP binding // inferred from direct assay /// 0005524 // ATP binding // inferred from electronic annotation /// 0015232 // heme transporter activity // traceable author statement /// 0015439 // heme-transporting ATPase activity // inferred from mutant phenotype /// 0015562 // efflux transmembrane transporter activ…	chr2:220074490-220083776 (-) // 97.33 // q35
11725890_s_at	-0.413999	-0.455265	-0.513527	0.413999	0.48856	0.473455	0.000203206	1.51611e-05	1.89159	up	ABCC6	368 /// 730013	0006200 // ATP catabolic process // inferred from electronic annotation /// 0006810 // transport // traceable author statement /// 0006810 // transport // inferred from electronic annotation /// 0007601 // visual perception // inferred from electronic annotation /// 0042493 // response to drug // traceable author statement /// 0050896 // response to stimulus // inferred from electronic annotation…	0005624 // membrane fraction // inferred from electronic annotation /// 0005886 // plasma membrane // traceable author statement /// 0016020 // membrane // inferred from electronic annotation /// 0016021 // integral to membrane // inferred from electronic annotation /// 0016324 // apical plasma membrane // inferred from electronic annotation /// 0016328 // lateral plasma membrane // inferred from…	0000166 // nucleotide binding // inferred from electronic annotation /// 0005215 // transporter activity // traceable author statement /// 0005215 // transporter activity // inferred from electronic annotation /// 0005524 // ATP binding // inferred from electronic annotation /// 0005524 // ATP binding // traceable author statement /// 0016887 // ATPase activity // inferred from electronic annotat…	chr16:18582551-18584841 (+) // 83.49 // p12.3 /// chr16:16315046-16317337 (-) // 83.89 // p13.11 /// chr16:14916283-14918572 (-) // 83.09 // p13.11
11751125_a_at	-0.553352	-0.347922	-0.540489	0.362063	0.347922	0.392178	0.000681177	0.00023383	1.79997	up	ABCC6P1	653190	0006810 // transport // inferred from electronic annotation /// 0055085 // transmembrane transport // inferred from electronic annotation	0016021 // integral to membrane // inferred from electronic annotation	0005524 // ATP binding // inferred from electronic annotation /// 0042626 // ATPase activity, coupled to transmembrane movement of substances // inferred from electronic annotation	chr16:18582509-18608289 (+) // 92.48 // p12.3
11725890_s_at	-0.413999	-0.455265	-0.513527	0.413999	0.48856	0.473455	0.000203206	1.51611e-05	1.89159	up	ABCC6P2	368 /// 730013	0006200 // ATP catabolic process // inferred from electronic annotation /// 0006810 // transport // traceable author statement /// 0006810 // transport // inferred from electronic annotation /// 0007601 // visual perception // inferred from electronic annotation /// 0042493 // response to drug // traceable author statement /// 0050896 // response to stimulus // inferred from electronic annotation…	0005624 // membrane fraction // inferred from electronic annotation /// 0005886 // plasma membrane // traceable author statement /// 0016020 // membrane // inferred from electronic annotation /// 0016021 // integral to membrane // inferred from electronic annotation /// 0016324 // apical plasma membrane // inferred from electronic annotation /// 0016328 // lateral plasma membrane // inferred from…	0000166 // nucleotide binding // inferred from electronic annotation /// 0005215 // transporter activity // traceable author statement /// 0005215 // transporter activity // inferred from electronic annotation /// 0005524 // ATP binding // inferred from electronic annotation /// 0005524 // ATP binding // traceable author statement /// 0016887 // ATPase activity // inferred from electronic annotat…	chr16:18582551-18584841 (+) // 83.49 // p12.3 /// chr16:16315046-16317337 (-) // 83.89 // p13.11 /// chr16:14916283-14918572 (-) // 83.09 // p13.11
11747860_x_at	0.300006	0.263174	0.229609	-0.419633	-0.386238	-0.229609	0.00111284	0.00060077	-1.02565	down	ABCE1	6059	0006200 // ATP catabolic process // inferred from electronic annotation /// 0006401 // RNA catabolic process // traceable author statement /// 0009615 // response to virus // traceable author statement /// 0044419 // interspecies interaction between organisms // inferred from electronic annotation	0005737 // cytoplasm // inferred from direct assay /// 0005737 // cytoplasm // inferred from electronic annotation /// 0005739 // mitochondrion // inferred from direct assay /// 0005739 // mitochondrion // inferred from electronic annotation	0000166 // nucleotide binding // inferred from electronic annotation /// 0005524 // ATP binding // inferred from electronic annotation /// 0008428 // ribonuclease inhibitor activity // traceable author statement /// 0009055 // electron carrier activity // inferred from electronic annotation /// 0016887 // ATPase activity // inferred from electronic annotation /// 0017111 // nucleoside-triphosphat…	chr4:146019481-146049667 (+) // 92.85 // q31.21
11716304_a_at	0.265343	0.231144	0.315398	-0.467881	-0.341732	-0.231144	0.00161207	0.00104952	-1.03426	down	ABHD14B	84836		0005634 // nucleus // inferred from direct assay /// 0005634 // nucleus // inferred from electronic annotation /// 0005730 // nucleolus // inferred from direct assay /// 0005737 // cytoplasm // inferred from direct assay /// 0005737 // cytoplasm // inferred from electronic annotation	0016787 // hydrolase activity // inferred from electronic annotation	chr3:52002530-52008646 (-) // 88.43 // p21.2
11745824_x_at	-0.418278	-0.334985	-0.396977	0.334985	0.397795	0.368079	0.000211122	1.70043e-05	1.68222	up	ACAA1	30	0000038 // very long-chain fatty acid metabolic process // inferred from mutant phenotype /// 0006629 // lipid metabolic process // inferred from electronic annotation /// 0006631 // fatty acid metabolic process // inferred from electronic annotation /// 0006635 // fatty acid beta-oxidation // inferred from mutant phenotype /// 0008152 // metabolic process // inferred from electronic annotation /…	0005777 // peroxisome // inferred from direct assay /// 0005777 // peroxisome // inferred from electronic annotation /// 0005782 // peroxisomal matrix // traceable author statement /// 0043231 // intracellular membrane-bounded organelle // inferred from direct assay	0003824 // catalytic activity // inferred from electronic annotation /// 0003988 // acetyl-CoA C-acyltransferase activity // inferred from electronic annotation /// 0005515 // protein binding // inferred from physical interaction /// 0016401 // palmitoyl-CoA oxidase activity // inferred from mutant phenotype /// 0016740 // transferase activity // inferred from electronic annotation /// 0016746 //…	chr3:38164206-38178628 (-) // 96.78 // p22.2
11751634_a_at	-0.414294	-0.306463	-0.382145	0.379356	0.621577	0.306463	0.00191126	0.00132559	1.74525	up	ACAD9	28976	0008152 // metabolic process // inferred from electronic annotation /// 0055114 // oxidation-reduction process // inferred from electronic annotation	0005634 // nucleus // inferred from direct assay /// 0005739 // mitochondrion // inferred from direct assay /// 0005739 // mitochondrion // inferred from electronic annotation /// 0030425 // dendrite // inferred from direct assay	0003995 // acyl-CoA dehydrogenase activity // inferred from electronic annotation /// 0016491 // oxidoreductase activity // inferred from electronic annotation /// 0016627 // oxidoreductase activity, acting on the CH-CH group of donors // inferred from electronic annotation /// 0050660 // flavin adenine dinucleotide binding // inferred from electronic annotation	chr3:128598501-128623345 (+) // 99.8 // q21.3
11749885_a_at	-0.345908	-0.32426	-0.279912	0.298356	0.407015	0.279912	0.00050222	0.000127657	1.56387	up	ACADS	35	0006629 // lipid metabolic process // inferred from electronic annotation /// 0006631 // fatty acid metabolic process // inferred from electronic annotation /// 0006635 // fatty acid beta-oxidation // traceable author statement /// 0008152 // metabolic process // inferred from electronic annotation /// 0033539 // fatty acid beta-oxidation using acyl-CoA dehydrogenase // inferred from electronic a…	0005739 // mitochondrion // inferred from direct assay /// 0005739 // mitochondrion // inferred from electronic annotation /// 0005759 // mitochondrial matrix // traceable author statement /// 0005759 // mitochondrial matrix // inferred from electronic annotation	0000062 // fatty-acyl-CoA binding // inferred from electronic annotation /// 0003995 // acyl-CoA dehydrogenase activity // traceable author statement /// 0003995 // acyl-CoA dehydrogenase activity // inferred from electronic annotation /// 0004085 // butyryl-CoA dehydrogenase activity // inferred from electronic annotation /// 0016491 // oxidoreductase activity // inferred from electronic annotat…	chr12:121163663-121177397 (+) // 95.42 // q24.31
11755310_s_at	-0.427927	-0.447387	-0.543655	0.447324	0.461253	0.427928	0.000204648	1.5729e-05	1.89014	up	ACOT1	10965 /// 641371	0000038 // very long-chain fatty acid metabolic process // inferred from direct assay /// 0001676 // long-chain fatty acid metabolic process // inferred from direct assay /// 0006629 // lipid metabolic process // inferred from electronic annotation /// 0006637 // acyl-CoA metabolic process // inferred from direct assay /// 0006637 // acyl-CoA metabolic process // inferred from electronic annotati…	0005737 // cytoplasm // inferred from electronic annotation /// 0005739 // mitochondrion // inferred from direct assay /// 0005739 // mitochondrion // inferred from electronic annotation /// 0005829 // cytosol // inferred from direct assay	0004091 // carboxylesterase activity // inferred from electronic annotation /// 0005102 // receptor binding // inferred from physical interaction /// 0016290 // palmitoyl-CoA hydrolase activity // inferred from electronic annotation /// 0016787 // hydrolase activity // inferred from electronic annotation /// 0016790 // thiolester hydrolase activity // inferred from electronic annotation /// 00476…	chr14:74035989-74042357 (+) // 91.0 // q24.3
11755310_s_at	-0.427927	-0.447387	-0.543655	0.447324	0.461253	0.427928	0.000204648	1.5729e-05	1.89014	up	ACOT2	10965 /// 641371	0000038 // very long-chain fatty acid metabolic process // inferred from direct assay /// 0001676 // long-chain fatty acid metabolic process // inferred from direct assay /// 0006629 // lipid metabolic process // inferred from electronic annotation /// 0006637 // acyl-CoA metabolic process // inferred from direct assay /// 0006637 // acyl-CoA metabolic process // inferred from electronic annotati…	0005737 // cytoplasm // inferred from electronic annotation /// 0005739 // mitochondrion // inferred from direct assay /// 0005739 // mitochondrion // inferred from electronic annotation /// 0005829 // cytosol // inferred from direct assay	0004091 // carboxylesterase activity // inferred from electronic annotation /// 0005102 // receptor binding // inferred from physical interaction /// 0016290 // palmitoyl-CoA hydrolase activity // inferred from electronic annotation /// 0016787 // hydrolase activity // inferred from electronic annotation /// 0016790 // thiolester hydrolase activity // inferred from electronic annotation /// 00476…	chr14:74035989-74042357 (+) // 91.0 // q24.3
11736329_a_at	-0.379079	-0.276258	-0.396406	0.405109	0.424339	0.276258	0.000726591	0.000272776	1.64621	up	ACOT9	23597	0006637 // acyl-CoA metabolic process // inferred from sequence or structural similarity	0005739 // mitochondrion // inferred from sequence or structural similarity /// 0005739 // mitochondrion // inferred from electronic annotation	0003986 // acetyl-CoA hydrolase activity // inferred from sequence or structural similarity /// 0004091 // carboxylesterase activity // inferred from electronic annotation /// 0016787 // hydrolase activity // inferred from electronic annotation	chrX:23721787-23761393 (-) // 97.9 // p22.11
11721223_at	-0.328223	-0.273579	-0.35411	0.295115	0.287985	0.273579	0.000208188	1.62205e-05	1.12013	up	ACOX2	8309	0006629 // lipid metabolic process // inferred from electronic annotation /// 0006631 // fatty acid metabolic process // inferred from electronic annotation /// 0006635 // fatty acid beta-oxidation // inferred from electronic annotation /// 0006699 // bile acid biosynthetic process // traceable author statement /// 0008152 // metabolic process // inferred from electronic annotation /// 0008206 //…	0005777 // peroxisome // inferred from direct assay /// 0005777 // peroxisome // inferred from electronic annotation /// 0005782 // peroxisomal matrix // traceable author statement	0003995 // acyl-CoA dehydrogenase activity // inferred from electronic annotation /// 0003997 // acyl-CoA oxidase activity // traceable author statement /// 0003997 // acyl-CoA oxidase activity // inferred from electronic annotation /// 0005102 // receptor binding // inferred from physical interaction /// 0005504 // fatty acid binding // inferred from electronic annotation /// 0016402 // pristano…	chr3:58490862-58523099 (-) // 95.75 // p14.3
11738629_a_at	-0.273125	-0.498772	-0.309151	0.273125	0.415199	0.288154	0.00175835	0.00118333	1.60864	up	ACPL2	92370		0005576 // extracellular region // inferred from electronic annotation	0003993 // acid phosphatase activity // inferred from electronic annotation /// 0016787 // hydrolase activity // inferred from electronic annotation	chr3:140950681-141013745 (+) // 90.58 // q23
11750700_a_at	0.372404	0.616532	0.276702	-0.390672	-0.285128	-0.276702	0.00299166	0.00235036	-1.66946	down	ACSL1	2180	0001676 // long-chain fatty acid metabolic process // inferred from direct assay /// 0006629 // lipid metabolic process // inferred from electronic annotation /// 0006631 // fatty acid metabolic process // inferred from electronic annotation /// 0007584 // response to nutrient // inferred from electronic annotation /// 0008152 // metabolic process // inferred from electronic annotation /// 001003…	0005625 // soluble fraction // inferred from electronic annotation /// 0005739 // mitochondrion // inferred from direct assay /// 0005739 // mitochondrion // inferred from electronic annotation /// 0005741 // mitochondrial outer membrane // traceable author statement /// 0005741 // mitochondrial outer membrane // inferred from electronic annotation /// 0005777 // peroxisome // inferred from elect…	0000166 // nucleotide binding // inferred from electronic annotation /// 0003824 // catalytic activity // inferred from electronic annotation /// 0004467 // long-chain fatty acid-CoA ligase activity // inferred from direct assay /// 0004467 // long-chain fatty acid-CoA ligase activity // inferred from electronic annotation /// 0005524 // ATP binding // inferred from electronic annotation /// 0016…	chr4:185677934-185747188 (-) // 98.31 // q35.1
11743606_a_at	0.459002	0.438206	0.384507	-0.448705	-0.384507	-0.485002	0.000221891	1.93171e-05	-1.82342	down	ACSL3	2181	0006629 // lipid metabolic process // inferred from electronic annotation /// 0006631 // fatty acid metabolic process // inferred from electronic annotation /// 0006633 // fatty acid biosynthetic process // inferred from electronic annotation /// 0007420 // brain development // inferred from electronic annotation /// 0007584 // response to nutrient // inferred from electronic annotation /// 00081…	0005739 // mitochondrion // inferred from electronic annotation /// 0005741 // mitochondrial outer membrane // inferred from electronic annotation /// 0005777 // peroxisome // inferred from electronic annotation /// 0005778 // peroxisomal membrane // inferred from electronic annotation /// 0005783 // endoplasmic reticulum // inferred from direct assay /// 0005783 // endoplasmic reticulum // infer…	0000166 // nucleotide binding // inferred from electronic annotation /// 0003824 // catalytic activity // inferred from electronic annotation /// 0004467 // long-chain fatty acid-CoA ligase activity // inferred from electronic annotation /// 0005524 // ATP binding // inferred from electronic annotation /// 0016874 // ligase activity // inferred from electronic annotation /// 0019901 // protein ki…	chr2:223725651-223809321 (+) // 97.83 // q36.1
11723946_a_at	1.10955	1.00577	1.00418	-1.09802	-1.13115	-1.00418	9.6683e-05	2.10462e-06	-4.33978	down	ACSL5	51703	0001676 // long-chain fatty acid metabolic process // inferred from direct assay /// 0006629 // lipid metabolic process // inferred from electronic annotation /// 0006631 // fatty acid metabolic process // inferred from electronic annotation /// 0007584 // response to nutrient // inferred from electronic annotation /// 0008152 // metabolic process // inferred from electronic annotation /// 000974…	0005739 // mitochondrion // inferred from direct assay /// 0005739 // mitochondrion // inferred from electronic annotation /// 0005741 // mitochondrial outer membrane // inferred from electronic annotation /// 0005743 // mitochondrial inner membrane // inferred from electronic annotation /// 0005783 // endoplasmic reticulum // inferred from direct assay /// 0005783 // endoplasmic reticulum // inf…	0000166 // nucleotide binding // inferred from electronic annotation /// 0003824 // catalytic activity // inferred from electronic annotation /// 0004467 // long-chain fatty acid-CoA ligase activity // inferred from direct assay /// 0004467 // long-chain fatty acid-CoA ligase activity // inferred from electronic annotation /// 0005524 // ATP binding // inferred from electronic annotation /// 0016…	chr10:114135862-114188138 (+) // 99.25 // q25.2
11730021_s_at	-0.427547	-0.354261	-0.28393	0.283929	0.412394	0.442948	0.000803514	0.000327622	1.6644	up	ACSM2A	123876 /// 348158	0006629 // lipid metabolic process // inferred from electronic annotation /// 0006631 // fatty acid metabolic process // inferred from electronic annotation /// 0006805 // xenobiotic metabolic process // traceable author statement /// 0008152 // metabolic process // inferred from electronic annotation /// 0036112 // medium-chain fatty-acyl-CoA metabolic process // inferred from direct assay /// 0…	0005739 // mitochondrion // non-traceable author statement /// 0005739 // mitochondrion // inferred from electronic annotation /// 0005759 // mitochondrial matrix // inferred from electronic annotation /// 0005759 // mitochondrial matrix // traceable author statement	0000166 // nucleotide binding // inferred from electronic annotation /// 0003824 // catalytic activity // inferred from electronic annotation /// 0005524 // ATP binding // inferred from electronic annotation /// 0016874 // ligase activity // inferred from electronic annotation /// 0046872 // metal ion binding // inferred from electronic annotation /// 0047760 // butyrate-CoA ligase activity // in…	chr16:20462858-20498989 (+) // 82.96 // p12.3 /// chr16:20547584-20587673 (-) // 82.12 // p12.3
11730021_s_at	-0.427547	-0.354261	-0.28393	0.283929	0.412394	0.442948	0.000803514	0.000327622	1.6644	up	ACSM2B	123876 /// 348158	0006629 // lipid metabolic process // inferred from electronic annotation /// 0006631 // fatty acid metabolic process // inferred from electronic annotation /// 0006805 // xenobiotic metabolic process // traceable author statement /// 0008152 // metabolic process // inferred from electronic annotation /// 0036112 // medium-chain fatty-acyl-CoA metabolic process // inferred from direct assay /// 0…	0005739 // mitochondrion // non-traceable author statement /// 0005739 // mitochondrion // inferred from electronic annotation /// 0005759 // mitochondrial matrix // inferred from electronic annotation /// 0005759 // mitochondrial matrix // traceable author statement	0000166 // nucleotide binding // inferred from electronic annotation /// 0003824 // catalytic activity // inferred from electronic annotation /// 0005524 // ATP binding // inferred from electronic annotation /// 0016874 // ligase activity // inferred from electronic annotation /// 0046872 // metal ion binding // inferred from electronic annotation /// 0047760 // butyrate-CoA ligase activity // in…	chr16:20462858-20498989 (+) // 82.96 // p12.3 /// chr16:20547584-20587673 (-) // 82.12 // p12.3
11759049_at	0.351664	0.247315	0.258893	-0.344222	-0.247316	-0.325092	0.000602243	0.000183033	-1.00681	down	ACSS3	79611	0008152 // metabolic process // inferred from electronic annotation	0005739 // mitochondrion // inferred from electronic annotation	0000166 // nucleotide binding // inferred from electronic annotation /// 0003824 // catalytic activity // inferred from electronic annotation /// 0003987 // acetate-CoA ligase activity // inferred from electronic annotation /// 0005524 // ATP binding // inferred from electronic annotation /// 0016874 // ligase activity // inferred from electronic annotation	chr12:81471796-81650746 (+) // 87.49 // q21.31
11747073_a_at	-0.242953	-0.462839	-0.394203	0.242954	0.249544	0.354038	0.0014985	0.000944969	1.56791	up	ACTN4	81	0001666 // response to hypoxia // inferred from electronic annotation /// 0002576 // platelet degranulation // traceable author statement /// 0006810 // transport // inferred from electronic annotation /// 0007596 // blood coagulation // traceable author statement /// 0015031 // protein transport // inferred from electronic annotation /// 0030168 // platelet activation // traceable author stateme…	0001725 // stress fiber // inferred from electronic annotation /// 0005576 // extracellular region // traceable author statement /// 0005634 // nucleus // inferred from direct assay /// 0005634 // nucleus // inferred from electronic annotation /// 0005737 // cytoplasm // inferred from direct assay /// 0005737 // cytoplasm // inferred from electronic annotation /// 0030529 // ribonucleoprotein com…	0001882 // nucleoside binding // inferred from direct assay /// 0003779 // actin binding // traceable author statement /// 0003779 // actin binding // inferred from electronic annotation /// 0005178 // integrin binding // traceable author statement /// 0005509 // calcium ion binding // inferred from electronic annotation /// 0005515 // protein binding // inferred from physical interaction /// 003…	chr19:39138326-39220788 (+) // 94.42 // q13.2
11752492_a_at	0.524846	0.612432	0.245143	-0.245143	-0.246409	-0.343263	0.00371336	0.0030555	-1.66911	down	ACVR2A	92	0001934 // positive regulation of protein phosphorylation // inferred from mutant phenotype /// 0006468 // protein phosphorylation // inferred from electronic annotation /// 0007178 // transmembrane receptor protein serine/threonine kinase signaling pathway // traceable author statement /// 0007178 // transmembrane receptor protein serine/threonine kinase signaling pathway // inferred from electr…	0005737 // cytoplasm // inferred from direct assay /// 0005886 // plasma membrane // traceable author statement /// 0005887 // integral to plasma membrane // traceable author statement /// 0009986 // cell surface // inferred from electronic annotation /// 0016020 // membrane // inferred from electronic annotation /// 0016021 // integral to membrane // inferred from electronic annotation /// 00346…	0000166 // nucleotide binding // inferred from electronic annotation /// 0004672 // protein kinase activity // inferred from electronic annotation /// 0004674 // protein serine/threonine kinase activity // not recorded /// 0004674 // protein serine/threonine kinase activity // inferred from electronic annotation /// 0004675 // transmembrane receptor protein serine/threonine kinase activity // tra…	chr2:148602085-148685185 (+) // 95.91 // q22.3
11754277_a_at	0.685514	0.644095	0.484586	-0.484586	-0.740761	-0.686515	0.000681106	0.000233454	-2.36529	down	ADH4	127	0001523 // retinoid metabolic process // inferred from direct assay /// 0006066 // alcohol metabolic process // inferred from direct assay /// 0006067 // ethanol metabolic process // inferred from electronic annotation /// 0006069 // ethanol oxidation // inferred from direct assay /// 0006069 // ethanol oxidation // traceable author statement /// 0006081 // cellular aldehyde metabolic process // …	0005737 // cytoplasm // inferred from electronic annotation /// 0005829 // cytosol // traceable author statement /// 0015630 // microtubule cytoskeleton // inferred from direct assay	0000166 // nucleotide binding // inferred from electronic annotation /// 0003960 // NADPH:quinone reductase activity // inferred from sequence or structural similarity /// 0003960 // NADPH:quinone reductase activity // inferred from electronic annotation /// 0004022 // alcohol dehydrogenase (NAD) activity // inferred from direct assay /// 0004022 // alcohol dehydrogenase (NAD) activity // inferre…	chr4:100044885-100065448 (-) // 67.97 // q23
11745196_a_at	-0.701468	-0.624106	-0.5755	0.596288	0.656834	0.5755	0.00017131	9.37849e-06	2.36728	up	ADI1	55256	0000096 // sulfur amino acid metabolic process // traceable author statement /// 0006595 // polyamine metabolic process // traceable author statement /// 0008652 // cellular amino acid biosynthetic process // inferred from electronic annotation /// 0009086 // methionine biosynthetic process // inferred from electronic annotation /// 0019509 // L-methionine salvage from methylthioadenosine // infe…	0005634 // nucleus // inferred from direct assay /// 0005634 // nucleus // inferred from electronic annotation /// 0005730 // nucleolus // inferred from direct assay /// 0005737 // cytoplasm // inferred from direct assay /// 0005737 // cytoplasm // inferred from electronic annotation /// 0005794 // Golgi apparatus // inferred from direct assay /// 0005829 // cytosol // traceable author statement …	0005515 // protein binding // inferred from physical interaction /// 0010309 // acireductone dioxygenase [iron(II)-requiring] activity // traceable author statement /// 0010309 // acireductone dioxygenase [iron(II)-requiring] activity // inferred from electronic annotation /// 0016491 // oxidoreductase activity // inferred from direct assay /// 0016491 // oxidoreductase activity // inferred from …	chr2:3502424-3517749 (-) // 72.19 // p25.3
11723965_at	0.701477	0.384203	0.709234	-0.50803	-0.384204	-0.545235	0.00132535	0.000788346	-2.11032	down	AGA	175	0006517 // protein deglycosylation // inferred from direct assay /// 0006517 // protein deglycosylation // inferred from mutant phenotype /// 0051604 // protein maturation // inferred from electronic annotation	0005764 // lysosome // inferred from direct assay /// 0005764 // lysosome // inferred from electronic annotation /// 0005783 // endoplasmic reticulum // inferred from direct assay	0003948 // N4-(beta-N-acetylglucosaminyl)-L-asparaginase activity // inferred from direct assay /// 0003948 // N4-(beta-N-acetylglucosaminyl)-L-asparaginase activity // inferred from mutant phenotype /// 0003948 // N4-(beta-N-acetylglucosaminyl)-L-asparaginase activity // inferred from electronic annotation /// 0016787 // hydrolase activity // inferred from electronic annotation /// 0043621 // pr…	chr4:178351930-178363657 (-) // 98.96 // q34.3
11725496_a_at	0.572948	0.429276	0.581841	-0.57917	-0.429276	-0.672025	0.000670808	0.000227572	-2.12606	down	AGPAT9	84803	0008152 // metabolic process // inferred from electronic annotation /// 0008654 // phospholipid biosynthetic process // inferred from electronic annotation /// 0016024 // CDP-diacylglycerol biosynthetic process // inferred from electronic annotation /// 0019432 // triglyceride biosynthetic process // inferred from direct assay /// 0019432 // triglyceride biosynthetic process // inferred from elec…	0005783 // endoplasmic reticulum // inferred from direct assay /// 0005783 // endoplasmic reticulum // inferred from electronic annotation /// 0005789 // endoplasmic reticulum membrane // inferred from direct assay /// 0005789 // endoplasmic reticulum membrane // traceable author statement /// 0005789 // endoplasmic reticulum membrane // inferred from electronic annotation /// 0016020 // membrane…	0004366 // glycerol-3-phosphate O-acyltransferase activity // inferred from direct assay /// 0004366 // glycerol-3-phosphate O-acyltransferase activity // inferred from electronic annotation /// 0016740 // transferase activity // inferred from electronic annotation /// 0016746 // transferase activity, transferring acyl groups // inferred from electronic annotation	chr4:84457192-84527025 (+) // 98.31 // q21.23
11718125_a_at	0.444352	0.318695	0.25229	-0.257225	-0.252289	-0.256259	0.000955533	0.000458566	-1.00912	down	AIMP1	9255	0001525 // angiogenesis // inferred from electronic annotation /// 0001937 // negative regulation of endothelial cell proliferation // inferred from direct assay /// 0005975 // carbohydrate metabolic process // inferred from electronic annotation /// 0006006 // glucose metabolic process // inferred from electronic annotation /// 0006412 // translation // inferred from electronic annotation /// 00…	0005576 // extracellular region // inferred from electronic annotation /// 0005615 // extracellular space // inferred from electronic annotation /// 0005615 // extracellular space // traceable author statement /// 0005634 // nucleus // inferred from electronic annotation /// 0005737 // cytoplasm // inferred from electronic annotation /// 0005783 // endoplasmic reticulum // inferred from electroni…	0000049 // tRNA binding // inferred from direct assay /// 0000049 // tRNA binding // inferred from electronic annotation /// 0000049 // tRNA binding // traceable author statement /// 0003723 // RNA binding // inferred from electronic annotation /// 0005125 // cytokine activity // inferred from sequence or structural similarity /// 0005125 // cytokine activity // inferred from electronic annotatio…	chr4:107236852-107270382 (+) // 94.4 // q24
11726012_a_at	-0.281587	-0.356558	-0.295356	0.410598	0.281587	0.383908	0.00049721	0.000124649	1.59092	up	AJUBA	84962	0000122 // negative regulation of transcription from RNA polymerase II promoter // inferred from electronic annotation /// 0001666 // response to hypoxia // inferred from direct assay /// 0006351 // transcription, DNA-dependent // inferred from electronic annotation /// 0006355 // regulation of transcription, DNA-dependent // inferred from electronic annotation /// 0007049 // cell cycle // inferr…	0000932 // cytoplasmic mRNA processing body // inferred from direct assay /// 0000932 // cytoplasmic mRNA processing body // inferred from electronic annotation /// 0005634 // nucleus // inferred from direct assay /// 0005634 // nucleus // inferred from electronic annotation /// 0005667 // transcription factor complex // inferred from electronic annotation /// 0005737 // cytoplasm // inferred fro…	0003682 // chromatin binding // inferred from electronic annotation /// 0003714 // transcription corepressor activity // inferred from direct assay /// 0005515 // protein binding // inferred from physical interaction /// 0008270 // zinc ion binding // inferred from electronic annotation /// 0045294 // alpha-catenin binding // inferred from direct assay /// 0045294 // alpha-catenin binding // infe…	chr14:23440385-23451848 (-) // 94.87 // q11.2
11723297_a_at	-0.498319	-0.651343	-1.14929	0.617117	0.498319	0.635376	0.00321474	0.00256663	2.54898	up	AKAP2	11217 /// 445815	0008360 // regulation of cell shape // inferred from electronic annotation /// 0016310 // phosphorylation // inferred from electronic annotation	0005886 // plasma membrane // inferred from electronic annotation /// 0016020 // membrane // inferred from electronic annotation	0016301 // kinase activity // inferred from electronic annotation /// 0019899 // enzyme binding // non-traceable author statement	chr9:112542576-112934792 (+) // 95.72 // q31.3
11756233_a_at	0.360333	0.362457	0.269605	-0.323992	-0.296557	-0.269605	0.000345323	5.30876e-05	-1.5449	down	AKIRIN2	55122	0006351 // transcription, DNA-dependent // inferred from electronic annotation /// 0006355 // regulation of transcription, DNA-dependent // inferred from electronic annotation /// 0007275 // multicellular organismal development // inferred from electronic annotation /// 0008284 // positive regulation of cell proliferation // inferred from electronic annotation /// 0009790 // embryo development //…	0005634 // nucleus // inferred from direct assay /// 0005634 // nucleus // inferred from electronic annotation /// 0017053 // transcriptional repressor complex // inferred from sequence or structural similarity /// 0017053 // transcriptional repressor complex // inferred from electronic annotation		chr6:88384612-88411934 (-) // 96.9 // q15
11724488_at	-0.475346	-0.581306	-0.473732	0.511176	0.473732	0.482808	0.00018692	1.15808e-05	1.99912	up	AKR1B10	57016	0006081 // cellular aldehyde metabolic process // traceable author statement /// 0007586 // digestion // traceable author statement /// 0008202 // steroid metabolic process // traceable author statement /// 0016488 // farnesol catabolic process // inferred from direct assay /// 0044597 // daunorubicin metabolic process // inferred from mutant phenotype /// 0044598 // doxorubicin metabolic process…	0005576 // extracellular region // inferred from electronic annotation /// 0005764 // lysosome // inferred from electronic annotation	0001758 // retinal dehydrogenase activity // inferred from direct assay /// 0004033 // aldo-keto reductase (NADP) activity // traceable author statement /// 0005515 // protein binding // inferred from physical interaction /// 0016491 // oxidoreductase activity // inferred from electronic annotation /// 0045550 // geranylgeranyl reductase activity // inferred from direct assay /// 0047718 // indan…	chr7:134212178-134226164 (+) // 83.38 // q33
11742379_x_at	-0.449145	-0.431635	-0.404164	0.47143	0.532505	0.404164	0.0002369	2.1778e-05	1.86307	up	AKR1B15	441282	0055114 // oxidation-reduction process // inferred from electronic annotation		0016491 // oxidoreductase activity // inferred from electronic annotation	chr7:134252908-134264301 (+) // 92.77 // q33
11756520_x_at	-0.327879	-0.263571	-0.348721	0.299864	0.263571	0.266389	0.000271457	3.06367e-05	1.00524	up	AKR7A2	8574	0005975 // carbohydrate metabolic process // traceable author statement /// 0006081 // cellular aldehyde metabolic process // traceable author statement /// 0044597 // daunorubicin metabolic process // inferred from mutant phenotype /// 0044598 // doxorubicin metabolic process // inferred from mutant phenotype /// 0055114 // oxidation-reduction process // inferred from electronic annotation	0005737 // cytoplasm // inferred from electronic annotation /// 0005794 // Golgi apparatus // inferred from electronic annotation	0004032 // alditol:NADP+ 1-oxidoreductase activity // traceable author statement /// 0009055 // electron carrier activity // traceable author statement /// 0016491 // oxidoreductase activity // inferred from electronic annotation /// 0016616 // oxidoreductase activity, acting on the CH-OH group of donors, NAD or NADP as acceptor // inferred from electronic annotation /// 0019119 // phenanthrene-9…	chr1:19630492-19638588 (-) // 96.2 // p36.13
11716185_a_at	0.263841	0.284394	0.33319	-0.362673	-0.263841	-0.341331	0.000388922	7.12373e-05	-0.93307	down	ALCAM	214	0007155 // cell adhesion // inferred from electronic annotation /// 0007155 // cell adhesion // traceable author statement /// 0007165 // signal transduction // traceable author statement /// 0007411 // axon guidance // traceable author statement /// 0007411 // axon guidance // inferred from electronic annotation /// 0008045 // motor axon guidance // inferred from electronic annotation	0009897 // external side of plasma membrane // inferred from electronic annotation /// 0016020 // membrane // inferred from electronic annotation /// 0016021 // integral to membrane // inferred from electronic annotation /// 0030424 // axon // inferred from electronic annotation /// 0043025 // neuronal cell body // inferred from electronic annotation	0005102 // receptor binding // traceable author statement	chr3:105085712-105295746 (+) // 96.66 // q13.11
11736619_a_at	-0.761868	-0.492192	-0.598521	0.705319	0.492191	0.511659	0.000810058	0.000333663	2.27718	up	ALDH5A1	7915	0006006 // glucose metabolic process // inferred from sequence or structural similarity /// 0006006 // glucose metabolic process // inferred from electronic annotation /// 0006083 // acetate metabolic process // inferred from sequence or structural similarity /// 0006083 // acetate metabolic process // inferred from electronic annotation /// 0006105 // succinate metabolic process // inferred from…	0005625 // soluble fraction // inferred from electronic annotation /// 0005739 // mitochondrion // inferred from direct assay /// 0005739 // mitochondrion // inferred from sequence or structural similarity /// 0005739 // mitochondrion // inferred from electronic annotation /// 0005759 // mitochondrial matrix // traceable author statement	0004777 // succinate-semialdehyde dehydrogenase (NAD+) activity // inferred from direct assay /// 0004777 // succinate-semialdehyde dehydrogenase (NAD+) activity // inferred from sequence or structural similarity /// 0004777 // succinate-semialdehyde dehydrogenase (NAD+) activity // inferred from electronic annotation /// 0016491 // oxidoreductase activity // inferred from electronic annotation /…	chr6:24495007-24537435 (+) // 87.01 // p22.3
11722998_a_at	-0.361032	-0.607487	-0.479004	0.384251	0.361032	0.409285	0.000736638	0.000280001	1.82433	up	ALDH6A1	4329	0006210 // thymine catabolic process // inferred from electronic annotation /// 0006573 // valine metabolic process // inferred from sequence or structural similarity /// 0006573 // valine metabolic process // inferred from electronic annotation /// 0006574 // valine catabolic process // inferred from electronic annotation /// 0008152 // metabolic process // inferred from electronic annotation //…	0005634 // nucleus // inferred from direct assay /// 0005730 // nucleolus // inferred from direct assay /// 0005739 // mitochondrion // inferred from direct assay /// 0005739 // mitochondrion // non-traceable author statement /// 0005739 // mitochondrion // inferred from electronic annotation /// 0005759 // mitochondrial matrix // traceable author statement	0000062 // fatty-acyl-CoA binding // inferred from sequence or structural similarity /// 0004491 // methylmalonate-semialdehyde dehydrogenase (acylating) activity // inferred from sequence or structural similarity /// 0004491 // methylmalonate-semialdehyde dehydrogenase (acylating) activity // inferred from electronic annotation /// 0016491 // oxidoreductase activity // inferred from electronic a…	chr14:74526636-74551196 (-) // 93.93 // q24.3
11752502_s_at	-0.371877	-0.529444	-0.446764	0.371877	0.399439	0.403542	0.000349974	5.53207e-05	1.79127	up	ALDH7A1	501	0006081 // cellular aldehyde metabolic process // inferred from sequence or structural similarity /// 0006554 // lysine catabolic process // traceable author statement /// 0007605 // sensory perception of sound // traceable author statement /// 0008152 // metabolic process // inferred from electronic annotation /// 0019285 // glycine betaine biosynthetic process from choline // inferred from elec…	0005634 // nucleus // inferred from electronic annotation /// 0005737 // cytoplasm // inferred from direct assay /// 0005737 // cytoplasm // inferred from electronic annotation /// 0005739 // mitochondrion // inferred from direct assay /// 0005739 // mitochondrion // inferred from electronic annotation /// 0005759 // mitochondrial matrix // traceable author statement /// 0005829 // cytosol // inf…	0004029 // aldehyde dehydrogenase (NAD) activity // inferred from sequence or structural similarity /// 0004029 // aldehyde dehydrogenase (NAD) activity // inferred from electronic annotation /// 0004043 // L-aminoadipate-semialdehyde dehydrogenase activity // not recorded /// 0004043 // L-aminoadipate-semialdehyde dehydrogenase activity // inferred from electronic annotation /// 0005515 // prote…	chr5:125880287-125931028 (-) // 99.9 // q23.2
11724461_a_at	-0.696392	-0.413402	-0.504783	0.534752	0.413402	0.593938	0.000930752	0.000441483	2.07372	up	ALDOC	230	0001666 // response to hypoxia // inferred from electronic annotation /// 0005975 // carbohydrate metabolic process // traceable author statement /// 0006000 // fructose metabolic process // traceable author statement /// 0006006 // glucose metabolic process // traceable author statement /// 0006094 // gluconeogenesis // traceable author statement /// 0006096 // glycolysis // inferred from electr…	0005737 // cytoplasm // inferred from electronic annotation /// 0005739 // mitochondrion // inferred from electronic annotation /// 0005829 // cytosol // traceable author statement /// 0005856 // cytoskeleton // inferred by curator /// 0030424 // axon // inferred from electronic annotation	0003824 // catalytic activity // inferred from electronic annotation /// 0004332 // fructose-bisphosphate aldolase activity // inferred from direct assay /// 0004332 // fructose-bisphosphate aldolase activity // inferred from electronic annotation /// 0005515 // protein binding // inferred from physical interaction /// 0008092 // cytoskeletal protein binding // inferred from direct assay /// 0016…	chr17:26900137-26904191 (-) // 97.55 // q11.2
11721753_a_at	0.338831	0.443759	0.433871	-0.338831	-0.469055	-0.398865	0.000428263	8.82772e-05	-1.75046	down	ALG13	79868	0005975 // carbohydrate metabolic process // inferred from electronic annotation /// 0006488 // dolichol-linked oligosaccharide biosynthetic process // traceable author statement /// 0018279 // protein N-linked glycosylation via asparagine // traceable author statement /// 0030259 // lipid glycosylation // inferred from electronic annotation /// 0043687 // post-translational protein modification …	0005783 // endoplasmic reticulum // inferred from electronic annotation /// 0005789 // endoplasmic reticulum membrane // traceable author statement	0004577 // N-acetylglucosaminyldiphosphodolichol N-acetylglucosaminyltransferase activity // inferred from electronic annotation /// 0016740 // transferase activity // inferred from electronic annotation /// 0016757 // transferase activity, transferring glycosyl groups // inferred from electronic annotation /// 0016758 // transferase activity, transferring hexosyl groups // inferred from electron…	chrX:110924406-110933615 (+) // 88.31 // q23
11723682_at	-0.443229	-0.4116	-0.40486	0.480174	0.477945	0.40486	0.000141847	5.77172e-06	1.83302	up	ALYREF	10189	0000398 // nuclear mRNA splicing, via spliceosome // inferred by curator /// 0000398 // nuclear mRNA splicing, via spliceosome // traceable author statement /// 0006366 // transcription from RNA polymerase II promoter // traceable author statement /// 0006369 // termination of RNA polymerase II transcription // traceable author statement /// 0006397 // mRNA processing // inferred from electronic …	0000346 // transcription export complex // inferred from direct assay /// 0005634 // nucleus // inferred from direct assay /// 0005634 // nucleus // inferred from electronic annotation /// 0005654 // nucleoplasm // traceable author statement /// 0005681 // spliceosomal complex // inferred from electronic annotation /// 0005730 // nucleolus // inferred from direct assay /// 0005737 // cytoplasm //…	0000166 // nucleotide binding // inferred from electronic annotation /// 0003676 // nucleic acid binding // inferred from electronic annotation /// 0003723 // RNA binding // inferred from electronic annotation /// 0005515 // protein binding // inferred from physical interaction	chr17:79845716-79849666 (-) // 85.76 // q25.3
11722964_a_at	0.449601	0.334404	0.43543	-0.522775	-0.403838	-0.334404	0.000679575	0.000231965	-1.77377	down	AMMECR1	9949	0051260 // protein homooligomerization // inferred from electronic annotation			chrX:109437413-109561467 (-) // 93.51 // q23
11753467_a_at	-0.355362	-0.268703	-0.290219	0.385291	0.268703	0.413877	0.000649564	0.000212442	1.58087	up	AMT	275	0006546 // glycine catabolic process // inferred from electronic annotation /// 0006546 // glycine catabolic process // traceable author statement /// 0032259 // methylation // inferred from electronic annotation	0005737 // cytoplasm // inferred from electronic annotation /// 0005739 // mitochondrion // inferred from electronic annotation /// 0005739 // mitochondrion // traceable author statement	0004047 // aminomethyltransferase activity // inferred from electronic annotation /// 0008168 // methyltransferase activity // inferred from electronic annotation /// 0008483 // transaminase activity // inferred from electronic annotation /// 0016740 // transferase activity // inferred from electronic annotation	chr3:49454962-49459884 (-) // 100.0 // p21.31
11731445_at	-0.661183	-0.820414	-0.775354	0.8399	0.721199	0.661183	0.000269376	2.97703e-05	2.81489	up	ANKRD1	27063	0006357 // regulation of transcription from RNA polymerase II promoter // inferred from electronic annotation /// 0035690 // cellular response to drug // inferred from electronic annotation /// 0035994 // response to muscle stretch // inferred from mutant phenotype /// 0043065 // positive regulation of apoptotic process // inferred from mutant phenotype /// 0043517 // positive regulation of DNA d…	0005634 // nucleus // inferred from direct assay /// 0005634 // nucleus // inferred from electronic annotation /// 0005654 // nucleoplasm // traceable author statement /// 0005667 // transcription factor complex // inferred from electronic annotation /// 0005737 // cytoplasm // inferred from direct assay /// 0005737 // cytoplasm // inferred from electronic annotation /// 0005829 // cytosol // inf…	0001085 // RNA polymerase II transcription factor binding // inferred from physical interaction /// 0001105 // RNA polymerase II transcription coactivator activity // inferred from direct assay /// 0002039 // p53 binding // inferred from physical interaction /// 0003677 // DNA binding // inferred from direct assay /// 0003714 // transcription corepressor activity // traceable author statement ///…	chr10:92671856-92681025 (-) // 94.85 // q23.31
11727066_a_at	0.331842	0.483062	0.391286	-0.411749	-0.331842	-0.354343	0.000457672	0.000104838	-1.70296	down	ANKRD11	29123	0001701 // in utero embryonic development // inferred from electronic annotation /// 0001894 // tissue homeostasis // inferred from electronic annotation /// 0035264 // multicellular organism growth // inferred from electronic annotation /// 0048705 // skeletal system morphogenesis // inferred from electronic annotation /// 0060323 // head morphogenesis // inferred from electronic annotation /// …	0005634 // nucleus // inferred from electronic annotation		chr16:89334035-89556969 (-) // 96.17 // q24.3
11742908_a_at	-0.298221	-0.298527	-0.263015	0.263015	0.554057	0.529088	0.00202713	0.00143447	1.66475	up	ANKRD32	84250		0005634 // nucleus // inferred from electronic annotation /// 0005813 // centrosome // inferred from electronic annotation		chr5:93954051-94032583 (+) // 96.94 // q15
11721917_a_at	-0.284919	-0.502329	-0.332321	0.383178	0.284919	0.320918	0.00113198	0.000616032	1.62773	up	ANKRD37	353322		0005634 // nucleus // inferred from electronic annotation /// 0005737 // cytoplasm // inferred from electronic annotation		chr4:186317637-186321465 (+) // 93.74 // q35.1
11724464_a_at	-0.496724	-0.654057	-0.57826	0.496724	0.517684	0.50665	0.000221891	1.89876e-05	2.11897	up	ANLN	54443	0000910 // cytokinesis // inferred from direct assay /// 0000921 // septin ring assembly // traceable author statement /// 0007049 // cell cycle // inferred from electronic annotation /// 0007067 // mitosis // inferred from electronic annotation /// 0007096 // regulation of exit from mitosis // traceable author statement /// 0051301 // cell division // inferred from electronic annotation	0005634 // nucleus // inferred from electronic annotation /// 0005737 // cytoplasm // inferred from electronic annotation /// 0005826 // actomyosin contractile ring // inferred from direct assay /// 0005856 // cytoskeleton // inferred from electronic annotation /// 0005938 // cell cortex // inferred from electronic annotation /// 0015629 // actin cytoskeleton // inferred from direct assay	0003779 // actin binding // inferred from direct assay /// 0003779 // actin binding // inferred from electronic annotation /// 0003779 // actin binding // traceable author statement /// 0005543 // phospholipid binding // inferred from electronic annotation	chr7:36429414-36493400 (+) // 95.98 // p14.2
11755890_x_at	-0.272073	-0.25562	-0.307065	0.302318	0.390289	0.25562	0.000541393	0.000148805	1.00977	up	ANO7	50636	0006810 // transport // inferred from electronic annotation /// 0006811 // ion transport // inferred from electronic annotation /// 0006821 // chloride transport // inferred from electronic annotation	0005622 // intracellular // inferred from electronic annotation /// 0005634 // nucleus // inferred from electronic annotation /// 0005737 // cytoplasm // inferred from electronic annotation /// 0005829 // cytosol // inferred from electronic annotation /// 0005886 // plasma membrane // inferred from direct assay /// 0005886 // plasma membrane // inferred from electronic annotation /// 0016020 // m…	0005216 // ion channel activity // inferred from electronic annotation /// 0005254 // chloride channel activity // inferred from electronic annotation	chr2:242157708-242164784 (+) // 91.31 // q37.3
11739079_a_at	0.53056	0.535691	0.455313	-0.708985	-0.47472	-0.455313	0.00070221	0.000249866	-2.0756	down	ANP32A	8125	0006351 // transcription, DNA-dependent // inferred from electronic annotation /// 0006355 // regulation of transcription, DNA-dependent // inferred from electronic annotation /// 0006913 // nucleocytoplasmic transport // inferred from direct assay /// 0006913 // nucleocytoplasmic transport // non-traceable author statement /// 0010467 // gene expression // traceable author statement /// 0016070 …	0005634 // nucleus // inferred from direct assay /// 0005634 // nucleus // inferred from electronic annotation /// 0005654 // nucleoplasm // traceable author statement /// 0005737 // cytoplasm // inferred from direct assay /// 0005737 // cytoplasm // inferred from electronic annotation /// 0005737 // cytoplasm // traceable author statement /// 0005783 // endoplasmic reticulum // inferred from dir…	0005515 // protein binding // inferred from physical interaction	chr15:69070873-69113263 (-) // 96.48 // q23
11736047_a_at	0.57272	0.504689	0.510465	-0.504689	-0.666078	-0.766803	0.000490144	0.000121231	-2.25816	down	ANTXR2	118429	0022414 // reproductive process // inferred from electronic annotation	0005576 // extracellular region // inferred from electronic annotation /// 0005783 // endoplasmic reticulum // inferred from electronic annotation /// 0005789 // endoplasmic reticulum membrane // inferred from electronic annotation /// 0005886 // plasma membrane // inferred from electronic annotation /// 0016020 // membrane // inferred from electronic annotation /// 0016021 // integral to membran…	0004872 // receptor activity // inferred from electronic annotation /// 0005515 // protein binding // inferred from physical interaction /// 0046872 // metal ion binding // inferred from electronic annotation	chr4:80822772-80994477 (-) // 89.23 // q21.21
11740880_x_at	-0.262055	-0.347627	-0.275597	0.322607	0.262055	0.312352	0.000342844	5.25862e-05	1.00953	up	ANXA2	302	0001501 // skeletal system development // traceable author statement /// 0001525 // angiogenesis // inferred from expression pattern /// 0001525 // angiogenesis // inferred from electronic annotation /// 0007589 // body fluid secretion // inferred from electronic annotation /// 0030199 // collagen fibril organization // inferred from electronic annotation /// 0031340 // positive regulation of ves…	0005576 // extracellular region // inferred from electronic annotation /// 0005578 // proteinaceous extracellular matrix // inferred from electronic annotation /// 0005604 // basement membrane // inferred from electronic annotation /// 0005625 // soluble fraction // traceable author statement /// 0005737 // cytoplasm // inferred from electronic annotation /// 0005769 // early endosome // inferred…	0004859 // phospholipase inhibitor activity // inferred from electronic annotation /// 0004859 // phospholipase inhibitor activity // traceable author statement /// 0005509 // calcium ion binding // inferred from electronic annotation /// 0005515 // protein binding // inferred from physical interaction /// 0005544 // calcium-dependent phospholipid binding // inferred from direct assay /// 0005544…	chr15:60639350-60690173 (-) // 92.3 // q22.2
11747282_x_at	-0.284402	-0.251744	-0.353581	0.36065	0.308349	0.251744	0.000551206	0.000156169	1.11939	up	ANXA2P2	302 /// 304	0001501 // skeletal system development // traceable author statement /// 0001525 // angiogenesis // inferred from electronic annotation /// 0001525 // angiogenesis // inferred from expression pattern /// 0007589 // body fluid secretion // inferred from electronic annotation /// 0030199 // collagen fibril organization // inferred from electronic annotation /// 0031340 // positive regulation of ves…	0005576 // extracellular region // inferred from electronic annotation /// 0005578 // proteinaceous extracellular matrix // inferred from electronic annotation /// 0005604 // basement membrane // inferred from electronic annotation /// 0005625 // soluble fraction // traceable author statement /// 0005737 // cytoplasm // inferred from electronic annotation /// 0005769 // early endosome // inferred…	0004859 // phospholipase inhibitor activity // inferred from electronic annotation /// 0004859 // phospholipase inhibitor activity // traceable author statement /// 0005509 // calcium ion binding // inferred from electronic annotation /// 0005515 // protein binding // inferred from physical interaction /// 0005544 // calcium-dependent phospholipid binding // inferred from electronic annotation //…	chr15:60639762-60690185 (-) // 76.7 // q22.2
11754317_a_at	-0.426578	-0.556694	-0.449281	0.435961	0.524337	0.426578	0.000336437	5.02106e-05	1.91827	up	ANXA4	307	0006916 // anti-apoptosis // traceable author statement /// 0007165 // signal transduction // traceable author statement /// 0050819 // negative regulation of coagulation // inferred from electronic annotation	0005737 // cytoplasm // inferred from direct assay /// 0005737 // cytoplasm // traceable author statement	0004859 // phospholipase inhibitor activity // non-traceable author statement /// 0005509 // calcium ion binding // inferred from electronic annotation /// 0005509 // calcium ion binding // non-traceable author statement /// 0005544 // calcium-dependent phospholipid binding // inferred from direct assay /// 0005544 // calcium-dependent phospholipid binding // inferred from electronic annotation /…	chr2:69871231-70053593 (+) // 71.45 // p13.3
11715803_a_at	-0.431415	-0.463138	-0.471015	0.482953	0.431416	0.565286	0.000229166	2.03379e-05	1.92974	up	ANXA6	309	0006816 // calcium ion transport // inferred from electronic annotation /// 0006937 // regulation of muscle contraction // inferred from electronic annotation	0005737 // cytoplasm // inferred from electronic annotation /// 0016324 // apical plasma membrane // inferred from electronic annotation /// 0042470 // melanosome // inferred from electronic annotation /// 0043234 // protein complex // inferred from electronic annotation /// 0048471 // perinuclear region of cytoplasm // inferred from electronic annotation	0005509 // calcium ion binding // inferred from electronic annotation /// 0005515 // protein binding // inferred from physical interaction /// 0005544 // calcium-dependent phospholipid binding // inferred from direct assay /// 0005544 // calcium-dependent phospholipid binding // inferred from electronic annotation	chr5:150480332-150537367 (-) // 61.67 // q33.1
11729048_a_at	-0.387712	-0.246085	-0.404135	0.315032	0.305196	0.246085	0.000783139	0.000312795	1.55267	up	ANXA9	8416	0016337 // cell-cell adhesion // inferred from direct assay	0005829 // cytosol // inferred from direct assay /// 0009986 // cell surface // inferred from direct assay	0001786 // phosphatidylserine binding // inferred from direct assay /// 0005509 // calcium ion binding // inferred from electronic annotation /// 0005543 // phospholipid binding // inferred from direct assay /// 0005544 // calcium-dependent phospholipid binding // inferred from electronic annotation /// 0015464 // acetylcholine receptor activity // inferred from direct assay /// 0042803 // protei…	chr1:150954498-150968110 (+) // 97.51 // q21.3
11729504_a_at	0.475406	0.455412	0.552721	-0.455412	-0.715787	-0.470831	0.000778856	0.000310003	-2.05888	down	AOC2	314	0006584 // catecholamine metabolic process // inferred from electronic annotation /// 0007601 // visual perception // traceable author statement /// 0009308 // amine metabolic process // inferred from electronic annotation /// 0055114 // oxidation-reduction process // inferred from electronic annotation	0005737 // cytoplasm // inferred from electronic annotation /// 0005886 // plasma membrane // inferred from electronic annotation /// 0016020 // membrane // inferred from electronic annotation	0005507 // copper ion binding // inferred from electronic annotation /// 0008131 // primary amine oxidase activity // inferred from electronic annotation /// 0009055 // electron carrier activity // traceable author statement /// 0016491 // oxidoreductase activity // inferred from electronic annotation /// 0046872 // metal ion binding // inferred from electronic annotation /// 0048038 // quinone b…	chr17:40996426-41002724 (+) // 92.7 // q21.31
11717062_at	-0.541933	-0.591443	-0.43485	0.573891	0.43485	0.497002	0.000395702	7.48549e-05	2.03447	up	AP1M2	10053	0006605 // protein targeting // traceable author statement /// 0006810 // transport // inferred from electronic annotation /// 0006886 // intracellular protein transport // inferred from electronic annotation /// 0006892 // post-Golgi vesicle-mediated transport // traceable author statement /// 0006903 // vesicle targeting // traceable author statement /// 0015031 // protein transport // inferred…	0000139 // Golgi membrane // traceable author statement /// 0005765 // lysosomal membrane // traceable author statement /// 0005794 // Golgi apparatus // inferred from electronic annotation /// 0005829 // cytosol // traceable author statement /// 0016020 // membrane // inferred from electronic annotation /// 0030131 // clathrin adaptor complex // inferred from electronic annotation /// 0030659 //…		chr19:10683355-10697990 (-) // 83.52 // p13.2
11756395_s_at	0.394518	0.336419	0.299862	-0.405918	-0.426462	-0.299863	0.000476914	0.000113889	-1.64834	down	AP1S2	8905	0006810 // transport // inferred from electronic annotation /// 0006886 // intracellular protein transport // inferred from electronic annotation /// 0006892 // post-Golgi vesicle-mediated transport // traceable author statement /// 0006897 // endocytosis // inferred from electronic annotation /// 0015031 // protein transport // inferred from electronic annotation /// 0016032 // viral reproductio…	0000139 // Golgi membrane // traceable author statement /// 0005765 // lysosomal membrane // traceable author statement /// 0005794 // Golgi apparatus // inferred from electronic annotation /// 0005829 // cytosol // traceable author statement /// 0005905 // coated pit // inferred from electronic annotation /// 0016020 // membrane // inferred from electronic annotation /// 0030117 // membrane coat…	0008565 // protein transporter activity // inferred from electronic annotation	chrX:15844192-15845143 (-) // 95.57 // p22.2
11757667_x_at	-0.36728	-0.378852	-0.416977	0.384442	0.36728	0.392926	9.11791e-05	1.36122e-06	1.70439	up	APOA2	336	0002526 // acute inflammatory response // inferred from electronic annotation /// 0002740 // negative regulation of cytokine secretion involved in immune response // inferred from direct assay /// 0006457 // protein folding // inferred from direct assay /// 0006629 // lipid metabolic process // traceable author statement /// 0006641 // triglyceride metabolic process // traceable author statement …	0005576 // extracellular region // non-traceable author statement /// 0005576 // extracellular region // traceable author statement /// 0005576 // extracellular region // inferred from electronic annotation /// 0005615 // extracellular space // inferred from electronic annotation /// 0005788 // endoplasmic reticulum lumen // traceable author statement /// 0034361 // very-low-density lipoprotein p…	0005319 // lipid transporter activity // inferred from direct assay /// 0005515 // protein binding // inferred from physical interaction /// 0005543 // phospholipid binding // inferred from direct assay /// 0008035 // high-density lipoprotein particle binding // inferred from electronic annotation /// 0008289 // lipid binding // inferred from direct assay /// 0008289 // lipid binding // inferred …	chr1:161192081-161193418 (-) // 94.17 // q23.3
11756672_a_at	-0.607008	-0.406773	-0.315416	0.315416	0.509244	0.473733	0.00168427	0.00111711	1.83511	up	APOA5	116519	0006641 // triglyceride metabolic process // inferred from direct assay /// 0006641 // triglyceride metabolic process // inferred from mutant phenotype /// 0006641 // triglyceride metabolic process // inferred from electronic annotation /// 0006810 // transport // inferred from electronic annotation /// 0006869 // lipid transport // inferred from direct assay /// 0006869 // lipid transport // inf…	0005576 // extracellular region // inferred from direct assay /// 0005576 // extracellular region // traceable author statement /// 0005576 // extracellular region // inferred from electronic annotation /// 0005615 // extracellular space // inferred from direct assay /// 0005615 // extracellular space // inferred from electronic annotation /// 0034361 // very-low-density lipoprotein particle // i…	0005515 // protein binding // inferred from physical interaction /// 0005543 // phospholipid binding // inferred from direct assay /// 0008047 // enzyme activator activity // inferred from direct assay /// 0008201 // heparin binding // inferred from direct assay /// 0008289 // lipid binding // inferred from direct assay /// 0008289 // lipid binding // inferred from electronic annotation /// 00198…	chr11:116660719-116663136 (-) // 99.83 // q23.3
11732901_a_at	-0.283101	-0.382065	-0.37658	0.354775	0.2831	0.290316	0.000399613	7.57472e-05	1.57641	up	APOBEC3A	100913187 /// 200315 /// 9582	0008152 // metabolic process // inferred from electronic annotation /// 0009615 // response to virus // inferred from electronic annotation /// 0009972 // cytidine deamination // inferred from direct assay /// 0009972 // cytidine deamination // inferred from mutant phenotype /// 0010529 // negative regulation of transposition // inferred from direct assay /// 0044356 // clearance of foreign intra…	0005634 // nucleus // inferred from direct assay /// 0005634 // nucleus // inferred from electronic annotation /// 0005737 // cytoplasm // inferred from direct assay /// 0005737 // cytoplasm // inferred from electronic annotation	0003723 // RNA binding // inferred from electronic annotation /// 0003824 // catalytic activity // inferred from electronic annotation /// 0004126 // cytidine deaminase activity // inferred from direct assay /// 0004126 // cytidine deaminase activity // inferred from mutant phenotype /// 0008270 // zinc ion binding // inferred from electronic annotation /// 0016787 // hydrolase activity // inferr…	chr22:39378351-39388781 (+) // 98.39 // q13.1
11732901_a_at	-0.283101	-0.382065	-0.37658	0.354775	0.2831	0.290316	0.000399613	7.57472e-05	1.57641	up	APOBEC3A_B	100913187 /// 200315 /// 9582	0008152 // metabolic process // inferred from electronic annotation /// 0009615 // response to virus // inferred from electronic annotation /// 0009972 // cytidine deamination // inferred from direct assay /// 0009972 // cytidine deamination // inferred from mutant phenotype /// 0010529 // negative regulation of transposition // inferred from direct assay /// 0044356 // clearance of foreign intra…	0005634 // nucleus // inferred from direct assay /// 0005634 // nucleus // inferred from electronic annotation /// 0005737 // cytoplasm // inferred from direct assay /// 0005737 // cytoplasm // inferred from electronic annotation	0003723 // RNA binding // inferred from electronic annotation /// 0003824 // catalytic activity // inferred from electronic annotation /// 0004126 // cytidine deaminase activity // inferred from direct assay /// 0004126 // cytidine deaminase activity // inferred from mutant phenotype /// 0008270 // zinc ion binding // inferred from electronic annotation /// 0016787 // hydrolase activity // inferr…	chr22:39378351-39388781 (+) // 98.39 // q13.1
11732902_x_at	-0.323446	-0.598862	-0.541876	0.323447	0.334068	0.326843	0.00114938	0.000627969	1.76074	up	APOBEC3B	9582	0008152 // metabolic process // inferred from electronic annotation /// 0010529 // negative regulation of transposition // inferred from direct assay		0003723 // RNA binding // inferred from electronic annotation /// 0003824 // catalytic activity // inferred from electronic annotation /// 0008270 // zinc ion binding // inferred from electronic annotation /// 0016787 // hydrolase activity // inferred from electronic annotation /// 0016814 // hydrolase activity, acting on carbon-nitrogen (but not peptide) bonds, in cyclic amidines // inferred fro…	chr22:39378351-39388781 (+) // 98.39 // q13.1
11723791_s_at	-0.45019	-0.440116	-0.390569	0.464252	0.444796	0.390569	0.000158698	7.41404e-06	1.81524	up	APOC3	345	0006629 // lipid metabolic process // traceable author statement /// 0006641 // triglyceride metabolic process // inferred from mutant phenotype /// 0006641 // triglyceride metabolic process // inferred from electronic annotation /// 0006642 // triglyceride mobilization // inferred from electronic annotation /// 0006810 // transport // inferred from electronic annotation /// 0006869 // lipid tran…	0005576 // extracellular region // traceable author statement /// 0005576 // extracellular region // inferred from electronic annotation /// 0005615 // extracellular space // inferred from direct assay /// 0034361 // very-low-density lipoprotein particle // inferred from direct assay /// 0034361 // very-low-density lipoprotein particle // inferred from electronic annotation /// 0034363 // interme…	0005543 // phospholipid binding // inferred from direct assay /// 0008289 // lipid binding // inferred from electronic annotation /// 0015485 // cholesterol binding // inferred by curator /// 0030234 // enzyme regulator activity // inferred from direct assay /// 0055102 // lipase inhibitor activity // inferred from direct assay /// 0070653 // high-density lipoprotein particle receptor binding // …	chr11:116700619-116703788 (+) // 91.03 // q23.3
11756585_a_at	0.778045	0.788497	0.688036	-0.688036	-0.842256	-0.897928	0.000250636	2.45096e-05	-2.95044	down	AQP3	360	0002684 // positive regulation of immune system process // inferred from direct assay /// 0006810 // transport // non-traceable author statement /// 0006810 // transport // inferred from electronic annotation /// 0006833 // water transport // traceable author statement /// 0006833 // water transport // inferred from electronic annotation /// 0007588 // excretion // traceable author statement /// …	0005737 // cytoplasm // inferred from direct assay /// 0005886 // plasma membrane // inferred from direct assay /// 0005886 // plasma membrane // traceable author statement /// 0005886 // plasma membrane // inferred from electronic annotation /// 0005911 // cell-cell junction // inferred from direct assay /// 0005911 // cell-cell junction // inferred from electronic annotation /// 0016020 // memb…	0005215 // transporter activity // non-traceable author statement /// 0005215 // transporter activity // inferred from electronic annotation /// 0015250 // water channel activity // not recorded /// 0015250 // water channel activity // traceable author statement /// 0015250 // water channel activity // inferred from electronic annotation /// 0015254 // glycerol channel activity // inferred from d…	chr9:33441187-33443142 (-) // 93.33 // p13.3
11715306_s_at	0.47202	0.395226	0.428879	-0.416095	-0.395226	-0.526679	0.000325982	4.61244e-05	-1.83788	down	AREG	374 /// 727738	0007173 // epidermal growth factor receptor signaling pathway // inferred from direct assay /// 0007186 // G-protein coupled receptor signaling pathway // inferred from direct assay /// 0007267 // cell-cell signaling // traceable author statement /// 0008283 // cell proliferation // traceable author statement /// 0045740 // positive regulation of DNA replication // inferred from mutant phenotype	0005615 // extracellular space // inferred from direct assay /// 0005615 // extracellular space // inferred from electronic annotation /// 0005615 // extracellular space // traceable author statement /// 0009986 // cell surface // inferred from direct assay /// 0016020 // membrane // inferred from electronic annotation /// 0016021 // integral to membrane // inferred from electronic annotation	0005125 // cytokine activity // inferred from electronic annotation /// 0008083 // growth factor activity // inferred from electronic annotation /// 0008083 // growth factor activity // traceable author statement	chr4:75310852-75320725 (+) // 86.14 // q13.3 /// chr4:75480628-75490484 (+) // 86.06 // q13.3
11715306_s_at	0.47202	0.395226	0.428879	-0.416095	-0.395226	-0.526679	0.000325982	4.61244e-05	-1.83788	down	AREGB	374 /// 727738	0007173 // epidermal growth factor receptor signaling pathway // inferred from direct assay /// 0007186 // G-protein coupled receptor signaling pathway // inferred from direct assay /// 0007267 // cell-cell signaling // traceable author statement /// 0008283 // cell proliferation // traceable author statement /// 0045740 // positive regulation of DNA replication // inferred from mutant phenotype	0005615 // extracellular space // inferred from direct assay /// 0005615 // extracellular space // inferred from electronic annotation /// 0005615 // extracellular space // traceable author statement /// 0009986 // cell surface // inferred from direct assay /// 0016020 // membrane // inferred from electronic annotation /// 0016021 // integral to membrane // inferred from electronic annotation	0005125 // cytokine activity // inferred from electronic annotation /// 0008083 // growth factor activity // inferred from electronic annotation /// 0008083 // growth factor activity // traceable author statement	chr4:75310852-75320725 (+) // 86.14 // q13.3 /// chr4:75480628-75490484 (+) // 86.06 // q13.3
11721062_s_at	0.413983	0.263313	0.259542	-0.29478	-0.368923	-0.259542	0.00100369	0.000501845	-1.03691	down	ARFGEF2	10564	0006887 // exocytosis // inferred from electronic annotation /// 0006887 // exocytosis // traceable author statement /// 0016192 // vesicle-mediated transport // not recorded /// 0032012 // regulation of ARF protein signal transduction // inferred from electronic annotation /// 0035556 // intracellular signal transduction // inferred from direct assay	0000139 // Golgi membrane // inferred from direct assay /// 0005622 // intracellular // inferred from electronic annotation /// 0005737 // cytoplasm // inferred from electronic annotation /// 0005802 // trans-Golgi network // not recorded /// 0005802 // trans-Golgi network // inferred from electronic annotation /// 0005829 // cytosol // inferred from direct assay /// 0016020 // membrane // inferr…	0005085 // guanyl-nucleotide exchange factor activity // inferred from direct assay /// 0005085 // guanyl-nucleotide exchange factor activity // inferred from electronic annotation /// 0005085 // guanyl-nucleotide exchange factor activity // traceable author statement /// 0005086 // ARF guanyl-nucleotide exchange factor activity // not recorded /// 0005086 // ARF guanyl-nucleotide exchange factor…	chr20:47538274-47653229 (+) // 98.68 // q13.13
11728695_at	0.316324	0.261837	0.266485	-0.261837	-0.303448	-0.369213	0.00040461	7.77163e-05	-1.00843	down	ARG2	384	0000050 // urea cycle // inferred from electronic annotation /// 0000050 // urea cycle // traceable author statement /// 0001657 // ureteric bud development // inferred from electronic annotation /// 0001666 // response to hypoxia // inferred from electronic annotation /// 0006525 // arginine metabolic process // inferred from electronic annotation /// 0006809 // nitric oxide biosynthetic process…	0005739 // mitochondrion // traceable author statement /// 0005739 // mitochondrion // inferred from electronic annotation /// 0005759 // mitochondrial matrix // traceable author statement	0004053 // arginase activity // not recorded /// 0004053 // arginase activity // inferred from electronic annotation /// 0004053 // arginase activity // traceable author statement /// 0016787 // hydrolase activity // inferred from electronic annotation /// 0016813 // hydrolase activity, acting on carbon-nitrogen (but not peptide) bonds, in linear amidines // inferred from electronic annotation //…	chr14:68086251-68118427 (+) // 95.98 // q24.1
11733663_a_at	-0.427141	-0.802712	-0.577358	0.48497	0.427141	0.428953	0.00122067	0.000692709	2.0697	up	ARHGAP11A	9824	0007165 // signal transduction // inferred from electronic annotation /// 0007264 // small GTPase mediated signal transduction // traceable author statement /// 0043547 // positive regulation of GTPase activity // inferred from electronic annotation /// 0051056 // regulation of small GTPase mediated signal transduction // traceable author statement	0005622 // intracellular // inferred from electronic annotation /// 0005829 // cytosol // traceable author statement	0005096 // GTPase activator activity // inferred from electronic annotation	chr15:32907690-32928519 (+) // 99.42 // q13.3
11737986_s_at	-0.4594	-0.361172	-0.305759	0.443111	0.305759	0.35148	0.000703932	0.000251974	1.67276	up	ARHGAP11B	100288637 /// 89839 /// 9824	0007165 // signal transduction // inferred from electronic annotation /// 0007264 // small GTPase mediated signal transduction // traceable author statement /// 0043547 // positive regulation of GTPase activity // inferred from electronic annotation /// 0051056 // regulation of small GTPase mediated signal transduction // traceable author statement	0005622 // intracellular // inferred from electronic annotation /// 0005829 // cytosol // traceable author statement	0005096 // GTPase activator activity // inferred from electronic annotation	chr15:30916696-30977809 (+) // 94.55 // q13.2
11755297_a_at	-0.457074	-0.482322	-0.262072	0.300278	0.353167	0.262071	0.00121924	0.000690743	1.63089	up	ARHGEF40	55701	0035023 // regulation of Rho protein signal transduction // inferred from electronic annotation	0005622 // intracellular // inferred from electronic annotation /// 0005737 // cytoplasm // inferred from electronic annotation	0005085 // guanyl-nucleotide exchange factor activity // inferred from electronic annotation /// 0005089 // Rho guanyl-nucleotide exchange factor activity // inferred from electronic annotation /// 0005543 // phospholipid binding // inferred from electronic annotation	chr14:21549055-21557701 (+) // 97.65 // q11.2
11763683_a_at	-0.465887	-0.359249	-0.349637	0.40404	0.371455	0.349637	0.000325017	4.57254e-05	1.7013	up	ARL6IP4	51329	0008380 // RNA splicing // traceable author statement	0005634 // nucleus // traceable author statement	0005515 // protein binding // inferred from physical interaction	chr12:123465701-123466268 (+) // 69.12 // q24.31
11721801_at	0.300964	0.276332	0.321907	-0.417206	-0.276332	-0.399865	0.000521325	0.000136791	-1.58469	down	ARL8B	55207	0006184 // GTP catabolic process // non-traceable author statement /// 0007049 // cell cycle // inferred from electronic annotation /// 0007059 // chromosome segregation // inferred from mutant phenotype /// 0007264 // small GTPase mediated signal transduction // inferred from electronic annotation /// 0051301 // cell division // inferred from electronic annotation	0005622 // intracellular // inferred from electronic annotation /// 0005737 // cytoplasm // inferred from direct assay /// 0005737 // cytoplasm // inferred from electronic annotation /// 0005764 // lysosome // inferred from electronic annotation /// 0005765 // lysosomal membrane // inferred from electronic annotation /// 0005768 // endosome // inferred from electronic annotation /// 0005819 // sp…	0000166 // nucleotide binding // inferred from electronic annotation /// 0003924 // GTPase activity // non-traceable author statement /// 0005525 // GTP binding // inferred from direct assay /// 0005525 // GTP binding // inferred from electronic annotation /// 0019003 // GDP binding // inferred from direct assay /// 0043014 // alpha-tubulin binding // inferred from direct assay /// 0048487 // bet…	chr3:5163872-5222902 (+) // 98.39 // p26.1
11742838_at	-0.642347	-0.269781	-0.38885	0.269781	0.269781	0.356362	0.00363374	0.00297903	1.66129	up	ARRB1	408	0002031 // G-protein coupled receptor internalization // inferred from mutant phenotype /// 0006351 // transcription, DNA-dependent // inferred from electronic annotation /// 0006355 // regulation of transcription, DNA-dependent // inferred from electronic annotation /// 0006366 // transcription from RNA polymerase II promoter // inferred from mutant phenotype /// 0006810 // transport // inferred…	0000139 // Golgi membrane // traceable author statement /// 0000785 // chromatin // inferred from direct assay /// 0005634 // nucleus // inferred from direct assay /// 0005634 // nucleus // inferred from electronic annotation /// 0005737 // cytoplasm // inferred from direct assay /// 0005737 // cytoplasm // inferred from electronic annotation /// 0005765 // lysosomal membrane // traceable author …	0004402 // histone acetyltransferase activity // inferred from direct assay /// 0004857 // enzyme inhibitor activity // traceable author statement /// 0005096 // GTPase activator activity // inferred from mutant phenotype /// 0005159 // insulin-like growth factor receptor binding // inferred from physical interaction /// 0005515 // protein binding // inferred from physical interaction /// 0008134…	chr11:74976173-75062946 (-) // 96.79 // q13.4
11758221_s_at	0.467309	0.427945	0.306465	-0.425351	-0.388284	-0.306465	0.000641041	0.000205676	-1.70993	down	ARRDC3	57561	0007165 // signal transduction // inferred from electronic annotation	0005737 // cytoplasm // inferred from electronic annotation	0005515 // protein binding // inferred from physical interaction	chr5:90665392-90666120 (-) // 95.05 // q14.3
11729271_a_at	-0.440515	-0.498681	-0.315561	0.315561	0.347523	0.393626	0.000619674	0.000193	1.70585	up	ASB1	51665	0007275 // multicellular organismal development // inferred from electronic annotation /// 0016567 // protein ubiquitination // inferred from electronic annotation /// 0030539 // male genitalia development // inferred from electronic annotation /// 0035556 // intracellular signal transduction // inferred from electronic annotation /// 0042036 // negative regulation of cytokine biosynthetic proces…	0005622 // intracellular // inferred by curator /// 0005622 // intracellular // inferred from electronic annotation		chr2:239335206-239360891 (+) // 91.69 // q37.3
11724444_a_at	-0.337724	-0.3956	-0.413416	0.337724	0.445926	0.490942	0.000436469	9.23296e-05	1.7497	up	ASB9	140462	0016567 // protein ubiquitination // inferred from direct assay /// 0016567 // protein ubiquitination // inferred from electronic annotation /// 0035556 // intracellular signal transduction // inferred from electronic annotation /// 0045732 // positive regulation of protein catabolic process // inferred from direct assay	0005739 // mitochondrion // inferred from electronic annotation	0005515 // protein binding // inferred from physical interaction	chrX:15262108-15288233 (-) // 92.19 // p22.2
11717900_at	-0.429655	-0.294024	-0.493484	0.310891	0.294024	0.396864	0.000863229	0.000380064	1.66977	up	ASF1B	55723	0006333 // chromatin assembly or disassembly // inferred from electronic annotation /// 0006334 // nucleosome assembly // inferred from electronic annotation /// 0006351 // transcription, DNA-dependent // inferred from electronic annotation /// 0006355 // regulation of transcription, DNA-dependent // inferred from electronic annotation /// 0007275 // multicellular organismal development // inferr…	0000785 // chromatin // inferred from electronic annotation /// 0005634 // nucleus // inferred from electronic annotation	0042393 // histone binding // inferred from electronic annotation	chr19:14230323-14248127 (-) // 97.14 // p13.12
11745554_a_at	-0.414808	-0.324199	-0.348824	0.337221	0.358167	0.324199	0.000209946	1.6769e-05	1.62729	up	ASGR1	432	0006897 // endocytosis // inferred from electronic annotation /// 0006898 // receptor-mediated endocytosis // traceable author statement /// 0031668 // cellular response to extracellular stimulus // inferred from electronic annotation	0005887 // integral to plasma membrane // traceable author statement /// 0016020 // membrane // inferred from electronic annotation /// 0016021 // integral to membrane // inferred from electronic annotation	0004872 // receptor activity // inferred from electronic annotation /// 0004873 // asialoglycoprotein receptor activity // inferred from electronic annotation /// 0004873 // asialoglycoprotein receptor activity // traceable author statement /// 0005515 // protein binding // inferred from physical interaction /// 0030246 // carbohydrate binding // inferred from electronic annotation /// 0042803 //…	chr17:7076978-7082674 (-) // 81.74 // p13.1
11719797_a_at	-0.476347	-0.345376	-0.381856	0.417393	0.443062	0.345376	0.0004069	7.95704e-05	1.74489	up	ASMTL	8623	0032259 // methylation // inferred from electronic annotation	0005737 // cytoplasm // inferred from direct assay /// 0005737 // cytoplasm // inferred from electronic annotation	0008168 // methyltransferase activity // inferred from electronic annotation /// 0008171 // O-methyltransferase activity // inferred from electronic annotation /// 0016740 // transferase activity // inferred from electronic annotation	chrX:1522031-1572693 (-) // 95.12 // p22.33 /// chrY:1472031-1522693 (-) // 95.12 // p11.32
11748793_a_at	0.743748	0.744249	0.742369	-0.742369	-0.782922	-0.806378	6.76397e-05	1.37209e-07	-2.86926	down	ASNS	440	0001889 // liver development // inferred from electronic annotation /// 0006520 // cellular amino acid metabolic process // inferred from electronic annotation /// 0006529 // asparagine biosynthetic process // inferred by curator /// 0006529 // asparagine biosynthetic process // inferred from direct assay /// 0006529 // asparagine biosynthetic process // inferred from electronic annotation /// 00…	0005625 // soluble fraction // inferred from direct assay /// 0005625 // soluble fraction // inferred from electronic annotation /// 0005829 // cytosol // traceable author statement	0000166 // nucleotide binding // inferred from electronic annotation /// 0004066 // asparagine synthase (glutamine-hydrolyzing) activity // not recorded /// 0004066 // asparagine synthase (glutamine-hydrolyzing) activity // inferred from direct assay /// 0004066 // asparagine synthase (glutamine-hydrolyzing) activity // inferred from electronic annotation /// 0005524 // ATP binding // inferred fr…	chr7:97481515-97501764 (-) // 99.51 // q21.3
11742832_a_at	-0.316639	-0.408337	-0.488561	0.346066	0.409499	0.316639	0.000592172	0.000177691	1.69574	up	ASPM	259266	0007049 // cell cycle // inferred from electronic annotation /// 0007067 // mitosis // inferred from electronic annotation /// 0021873 // forebrain neuroblast division // inferred from electronic annotation /// 0045665 // negative regulation of neuron differentiation // inferred from electronic annotation /// 0045769 // negative regulation of asymmetric cell division // inferred from electronic a…	0000922 // spindle pole // inferred from electronic annotation /// 0005634 // nucleus // inferred from electronic annotation /// 0005737 // cytoplasm // inferred from electronic annotation	0005516 // calmodulin binding // inferred from electronic annotation	chr1:197053259-197115824 (-) // 97.69 // q31.3
11723601_a_at	0.259102	0.278513	0.34084	-0.259102	-0.328043	-0.335656	0.000376584	6.51151e-05	-1.01616	down	ATG2A	23130			0005515 // protein binding // inferred from physical interaction	chr11:64662017-64684722 (-) // 98.12 // q13.1
11716187_a_at	-0.333743	-0.317491	-0.410347	0.451439	0.406925	0.317491	0.000459639	0.000105982	1.67692	up	ATG9A	10058 /// 79065	0000045 // autophagic vacuole assembly // inferred from mutant phenotype /// 0006200 // ATP catabolic process // inferred from electronic annotation /// 0006779 // porphyrin-containing compound biosynthetic process // inferred from direct assay /// 0006810 // transport // inferred from direct assay /// 0006810 // transport // inferred from electronic annotation /// 0006879 // cellular iron ion ho…	0000421 // autophagic vacuole membrane // inferred from electronic annotation /// 0005737 // cytoplasm // inferred from electronic annotation /// 0005739 // mitochondrion // inferred from direct assay /// 0005740 // mitochondrial envelope // inferred from direct assay /// 0005741 // mitochondrial outer membrane // inferred from direct assay /// 0005741 // mitochondrial outer membrane // traceable…	0000166 // nucleotide binding // inferred from electronic annotation /// 0005524 // ATP binding // inferred from direct assay /// 0005524 // ATP binding // inferred from electronic annotation /// 0015232 // heme transporter activity // traceable author statement /// 0015439 // heme-transporting ATPase activity // inferred from mutant phenotype /// 0015562 // efflux transmembrane transporter activ…	chr2:220074490-220083776 (-) // 97.33 // q35
11721312_a_at	-0.388068	-0.368444	-0.44468	0.540463	0.456484	0.368444	0.00044458	9.7373e-05	1.80942	up	ATOX1	475	0006810 // transport // inferred from electronic annotation /// 0006811 // ion transport // inferred from electronic annotation /// 0006825 // copper ion transport // traceable author statement /// 0006825 // copper ion transport // inferred from electronic annotation /// 0006878 // cellular copper ion homeostasis // traceable author statement /// 0006878 // cellular copper ion homeostasis // inf…	0005829 // cytosol // traceable author statement	0005507 // copper ion binding // inferred from direct assay /// 0005507 // copper ion binding // inferred from electronic annotation /// 0016530 // metallochaperone activity // traceable author statement /// 0016531 // copper chaperone activity // inferred from direct assay /// 0032767 // copper-dependent protein binding // inferred from physical interaction /// 0046872 // metal ion binding // in…	chr5:151122382-151138587 (-) // 86.38 // q33.1
11755498_s_at	-0.372704	-0.340846	-0.275673	0.357338	0.275673	0.354078	0.000392323	7.267e-05	1.57874	up	ATP6V0E2	155066	0006810 // transport // inferred from electronic annotation /// 0006811 // ion transport // inferred from electronic annotation /// 0006879 // cellular iron ion homeostasis // traceable author statement /// 0007035 // vacuolar acidification // inferred from sequence or structural similarity /// 0008286 // insulin receptor signaling pathway // traceable author statement /// 0015991 // ATP hydrolys…	0005773 // vacuole // inferred from sequence or structural similarity /// 0010008 // endosome membrane // traceable author statement /// 0016020 // membrane // inferred from electronic annotation /// 0016021 // integral to membrane // non-traceable author statement /// 0016021 // integral to membrane // inferred from electronic annotation /// 0033179 // proton-transporting V-type ATPase, V0 domai…	0015078 // hydrogen ion transmembrane transporter activity // inferred from electronic annotation /// 0016787 // hydrolase activity // inferred from electronic annotation /// 0042625 // ATPase activity, coupled to transmembrane movement of ions // inferred from sequence or structural similarity	chr7:149571064-149577778 (+) // 100.0 // q36.1
11716072_s_at	0.409711	0.323065	0.318929	-0.391758	-0.368365	-0.318929	0.000310577	4.13964e-05	-1.63609	down	ATP6V1B2	526	0006810 // transport // inferred from electronic annotation /// 0006811 // ion transport // inferred from electronic annotation /// 0006879 // cellular iron ion homeostasis // traceable author statement /// 0008286 // insulin receptor signaling pathway // traceable author statement /// 0015991 // ATP hydrolysis coupled proton transport // inferred from electronic annotation /// 0015992 // proton …	0005737 // cytoplasm // inferred from electronic annotation /// 0005794 // Golgi apparatus // inferred from direct assay /// 0005829 // cytosol // inferred from sequence or structural similarity /// 0005829 // cytosol // traceable author statement /// 0005829 // cytosol // inferred from electronic annotation /// 0005886 // plasma membrane // inferred from sequence or structural similarity /// 000…	0005524 // ATP binding // inferred from electronic annotation /// 0015078 // hydrogen ion transmembrane transporter activity // traceable author statement /// 0016787 // hydrolase activity // inferred from electronic annotation /// 0016820 // hydrolase activity, acting on acid anhydrides, catalyzing transmembrane movement of substances // inferred from electronic annotation /// 0046933 // hydroge…	chr8:20054560-20079207 (+) // 94.64 // p21.3
11725232_at	0.467916	0.504487	0.243714	-0.243714	-0.339079	-0.324607	0.00180863	0.00122792	-1.63336	down	ATP8B2	57198	0006200 // ATP catabolic process // inferred from reviewed computational analysis /// 0006812 // cation transport // inferred from electronic annotation /// 0015914 // phospholipid transport // inferred from electronic annotation /// 0034220 // ion transmembrane transport // traceable author statement /// 0055085 // transmembrane transport // traceable author statement	0005886 // plasma membrane // traceable author statement /// 0016020 // membrane // inferred from electronic annotation /// 0016021 // integral to membrane // inferred from reviewed computational analysis /// 0016021 // integral to membrane // inferred from electronic annotation	0000166 // nucleotide binding // inferred from electronic annotation /// 0000287 // magnesium ion binding // inferred from electronic annotation /// 0004012 // phospholipid-translocating ATPase activity // inferred from electronic annotation /// 0005524 // ATP binding // inferred from electronic annotation /// 0015662 // ATPase activity, coupled to transmembrane movement of ions, phosphorylative …	chr1:154300275-154323813 (+) // 93.46 // q21.3
11722943_a_at	0.444962	0.298821	0.29597	-0.472231	-0.29597	-0.298068	0.00131397	0.000777778	-1.62677	down	ATXN1	6310	0006351 // transcription, DNA-dependent // inferred from electronic annotation /// 0006355 // regulation of transcription, DNA-dependent // inferred from electronic annotation /// 0006396 // RNA processing // non-traceable author statement /// 0008219 // cell death // inferred from electronic annotation /// 0008344 // adult locomotory behavior // inferred from electronic annotation /// 0008542 //…	0005634 // nucleus // inferred from direct assay /// 0005634 // nucleus // inferred from electronic annotation /// 0005654 // nucleoplasm // inferred from direct assay /// 0005730 // nucleolus // inferred from direct assay /// 0005737 // cytoplasm // inferred from direct assay /// 0005737 // cytoplasm // inferred from electronic annotation /// 0016363 // nuclear matrix // inferred from direct ass…	0003677 // DNA binding // inferred from electronic annotation /// 0003723 // RNA binding // inferred from electronic annotation /// 0005515 // protein binding // inferred from physical interaction /// 0008022 // protein C-terminus binding // inferred from physical interaction /// 0008266 // poly(U) RNA binding // inferred from direct assay /// 0034046 // poly(G) RNA binding // inferred from direc…	chr6:16299342-16761721 (-) // 97.17 // p22.3
11718943_a_at	-0.515396	-0.561385	-0.52036	0.584322	0.515396	0.535358	9.27266e-05	1.77007e-06	2.11024	up	AURKA	6790	0000278 // mitotic cell cycle // inferred from electronic annotation /// 0000278 // mitotic cell cycle // traceable author statement /// 0006468 // protein phosphorylation // inferred from direct assay /// 0006468 // protein phosphorylation // inferred from electronic annotation /// 0006468 // protein phosphorylation // traceable author statement /// 0007049 // cell cycle // non-traceable author …	0000922 // spindle pole // inferred from electronic annotation /// 0005634 // nucleus // inferred from direct assay /// 0005634 // nucleus // traceable author statement /// 0005737 // cytoplasm // inferred from electronic annotation /// 0005813 // centrosome // inferred from direct assay /// 0005813 // centrosome // inferred from electronic annotation /// 0005813 // centrosome // traceable author…	0000166 // nucleotide binding // inferred from electronic annotation /// 0004672 // protein kinase activity // inferred from direct assay /// 0004672 // protein kinase activity // inferred from electronic annotation /// 0004674 // protein serine/threonine kinase activity // inferred from electronic annotation /// 0004712 // protein serine/threonine/tyrosine kinase activity // traceable author sta…	chr20:54944445-54967351 (-) // 91.53 // q13.2
11751206_s_at	-0.541784	-0.635849	-0.629374	0.58701	0.541784	0.544876	0.000127895	4.22603e-06	2.23492	up	AURKAPS1	25782 /// 6790 /// 6791	0000278 // mitotic cell cycle // inferred from electronic annotation /// 0000278 // mitotic cell cycle // traceable author statement /// 0006468 // protein phosphorylation // inferred from direct assay /// 0006468 // protein phosphorylation // inferred from electronic annotation /// 0006468 // protein phosphorylation // traceable author statement /// 0006886 // intracellular protein transport // …	0000922 // spindle pole // inferred from electronic annotation /// 0005622 // intracellular // traceable author statement /// 0005625 // soluble fraction // inferred from sequence or structural similarity /// 0005625 // soluble fraction // inferred from electronic annotation /// 0005634 // nucleus // inferred from direct assay /// 0005634 // nucleus // traceable author statement /// 0005737 // cy…	0000166 // nucleotide binding // inferred from electronic annotation /// 0004672 // protein kinase activity // inferred from direct assay /// 0004672 // protein kinase activity // inferred from electronic annotation /// 0004674 // protein serine/threonine kinase activity // inferred from electronic annotation /// 0004712 // protein serine/threonine/tyrosine kinase activity // traceable author sta…	chr20:54944787-54967284 (-) // 99.93 // q13.2
11720203_a_at	-0.490567	-0.366059	-0.483208	0.366059	0.373627	0.427516	0.000333308	4.8333e-05	1.7847	up	AURKB	9212	0000087 // M phase of mitotic cell cycle // traceable author statement /// 0000122 // negative regulation of transcription from RNA polymerase II promoter // inferred from direct assay /// 0000236 // mitotic prometaphase // traceable author statement /// 0000278 // mitotic cell cycle // traceable author statement /// 0000910 // cytokinesis // inferred from electronic annotation /// 0002903 // neg…	0000775 // chromosome, centromeric region // inferred from electronic annotation /// 0000779 // condensed chromosome, centromeric region // inferred from direct assay /// 0000780 // condensed nuclear chromosome, centromeric region // inferred from direct assay /// 0005634 // nucleus // inferred from direct assay /// 0005634 // nucleus // inferred from electronic annotation /// 0005694 // chromoso…	0000166 // nucleotide binding // inferred from electronic annotation /// 0004672 // protein kinase activity // inferred from electronic annotation /// 0004674 // protein serine/threonine kinase activity // inferred from electronic annotation /// 0004712 // protein serine/threonine/tyrosine kinase activity // traceable author statement /// 0005515 // protein binding // inferred from physical inter…	chr17:8108055-8113918 (-) // 91.92 // p13.1
11716788_at	-0.521375	-0.576773	-0.580316	0.521375	0.540606	0.552597	8.75853e-05	8.23325e-07	2.1401	up	B3GNT1	11041	0006486 // protein glycosylation // inferred from electronic annotation /// 0030311 // poly-N-acetyllactosamine biosynthetic process // inferred from direct assay	0000139 // Golgi membrane // inferred from electronic annotation /// 0005794 // Golgi apparatus // inferred from electronic annotation /// 0016020 // membrane // inferred from electronic annotation /// 0016021 // integral to membrane // inferred from electronic annotation /// 0030173 // integral to Golgi membrane // non-traceable author statement	0008532 // N-acetyllactosaminide beta-1,3-N-acetylglucosaminyltransferase activity // inferred from direct assay /// 0008532 // N-acetyllactosaminide beta-1,3-N-acetylglucosaminyltransferase activity // inferred from electronic annotation /// 0016740 // transferase activity // inferred from electronic annotation /// 0016757 // transferase activity, transferring glycosyl groups // inferred from el…	chr11:66112842-66115127 (-) // 81.23 // q13.2
11756612_a_at	-0.321121	-0.277612	-0.278942	0.277611	0.385897	0.378943	0.000388922	7.13111e-05	1.55837	up	BARD1	580	0001894 // tissue homeostasis // traceable author statement /// 0006281 // DNA repair // inferred from electronic annotation /// 0006974 // response to DNA damage stimulus // non-traceable author statement /// 0006974 // response to DNA damage stimulus // inferred from electronic annotation /// 0007050 // cell cycle arrest // non-traceable author statement /// 0007283 // spermatogenesis // inferr…	0000151 // ubiquitin ligase complex // non-traceable author statement /// 0005634 // nucleus // inferred from direct assay /// 0005634 // nucleus // inferred from mutant phenotype /// 0005634 // nucleus // inferred from electronic annotation /// 0005737 // cytoplasm // inferred from direct assay /// 0005737 // cytoplasm // inferred from electronic annotation /// 0031436 // BRCA1-BARD1 complex // …	0003723 // RNA binding // inferred from direct assay /// 0004842 // ubiquitin-protein ligase activity // inferred from direct assay /// 0004842 // ubiquitin-protein ligase activity // non-traceable author statement /// 0005515 // protein binding // inferred from physical interaction /// 0008270 // zinc ion binding // inferred from electronic annotation /// 0016874 // ligase activity // inferred f…	chr2:215593075-215595869 (-) // 84.35 // q35
11728356_at	0.301014	0.440597	0.54536	-0.489316	-0.301014	-0.438156	0.00128392	0.000750961	-1.78817	down	BBS10	79738	0001895 // retina homeostasis // inferred from mutant phenotype /// 0007601 // visual perception // inferred from electronic annotation /// 0035058 // nonmotile primary cilium assembly // inferred from mutant phenotype /// 0044267 // cellular protein metabolic process // inferred from electronic annotation /// 0045494 // photoreceptor cell maintenance // inferred from mutant phenotype /// 0050896…	0005929 // cilium // inferred from electronic annotation /// 0042995 // cell projection // inferred from electronic annotation	0000166 // nucleotide binding // inferred from electronic annotation /// 0005524 // ATP binding // inferred from electronic annotation	chr12:76738265-76742222 (-) // 95.14 // q21.2
11720566_at	0.633974	0.574917	0.563373	-0.563373	-0.601091	-0.676392	0.00015589	7.08346e-06	-2.30437	down	BCAT1	586	0000082 // G1/S transition of mitotic cell cycle // traceable author statement /// 0008152 // metabolic process // inferred from electronic annotation /// 0008283 // cell proliferation // traceable author statement /// 0008652 // cellular amino acid biosynthetic process // inferred from electronic annotation /// 0009081 // branched chain family amino acid metabolic process // inferred from electr…	0005737 // cytoplasm // inferred from electronic annotation /// 0005739 // mitochondrion // inferred from electronic annotation /// 0005829 // cytosol // traceable author statement /// 0005829 // cytosol // inferred from electronic annotation	0003824 // catalytic activity // inferred from electronic annotation /// 0004084 // branched-chain-amino-acid transaminase activity // not recorded /// 0004084 // branched-chain-amino-acid transaminase activity // inferred from electronic annotation /// 0004084 // branched-chain-amino-acid transaminase activity // traceable author statement /// 0008483 // transaminase activity // inferred from el…	chr12:24964294-25102308 (-) // 93.98 // p12.1
11724673_a_at	-0.274239	-0.344945	-0.26638	0.408928	0.359386	0.26638	0.00062011	0.000193239	1.55842	up	BCKDHB	594	0007584 // response to nutrient // inferred from electronic annotation /// 0008152 // metabolic process // inferred from electronic annotation /// 0009083 // branched chain family amino acid catabolic process // inferred from mutant phenotype /// 0009083 // branched chain family amino acid catabolic process // traceable author statement /// 0034641 // cellular nitrogen compound metabolic process …	0005739 // mitochondrion // inferred from mutant phenotype /// 0005739 // mitochondrion // inferred from electronic annotation /// 0005759 // mitochondrial matrix // traceable author statement /// 0005759 // mitochondrial matrix // inferred from electronic annotation /// 0005947 // mitochondrial alpha-ketoglutarate dehydrogenase complex // inferred from mutant phenotype	0003824 // catalytic activity // inferred from electronic annotation /// 0003826 // alpha-ketoacid dehydrogenase activity // inferred from electronic annotation /// 0003863 // 3-methyl-2-oxobutanoate dehydrogenase (2-methylpropanoyl-transferring) activity // inferred from electronic annotation /// 0003863 // 3-methyl-2-oxobutanoate dehydrogenase (2-methylpropanoyl-transferring) activity // tracea…	chr6:80816343-81055987 (+) // 98.54 // q14.1
11740108_a_at	0.497497	0.247796	0.370287	-0.269535	-0.335049	-0.247796	0.00159225	0.00102648	-1.57569	down	BCL7A	605	0045892 // negative regulation of transcription, DNA-dependent // non-traceable author statement			chr12:122459791-122499950 (+) // 97.96 // q24.31
11719815_at	0.441637	0.346623	0.284982	-0.457728	-0.284982	-0.363463	0.000912324	0.000424998	-1.65459	down	BET1	10282	0006810 // transport // inferred from electronic annotation /// 0006888 // ER to Golgi vesicle-mediated transport // inferred from electronic annotation /// 0006888 // ER to Golgi vesicle-mediated transport // traceable author statement /// 0015031 // protein transport // inferred from electronic annotation /// 0016192 // vesicle-mediated transport // inferred from electronic annotation /// 00482…	0000139 // Golgi membrane // inferred from electronic annotation /// 0000139 // Golgi membrane // traceable author statement /// 0005783 // endoplasmic reticulum // inferred from electronic annotation /// 0005789 // endoplasmic reticulum membrane // inferred from electronic annotation /// 0005794 // Golgi apparatus // inferred from electronic annotation /// 0005801 // cis-Golgi network // inferre…	0005515 // protein binding // inferred from physical interaction	chr7:93620875-93633690 (-) // 85.54 // q21.3
11719475_a_at	0.67452	0.549549	0.642593	-0.549549	-0.620732	-0.63739	0.000189606	1.19926e-05	-2.33719	down	BEX1	55859	0007275 // multicellular organismal development // inferred from electronic annotation /// 0007399 // nervous system development // inferred from electronic annotation /// 0030154 // cell differentiation // inferred from electronic annotation /// 0045944 // positive regulation of transcription from RNA polymerase II promoter // inferred from direct assay /// 0051091 // positive regulation of sequ…	0005634 // nucleus // inferred from electronic annotation /// 0005667 // transcription factor complex // inferred from direct assay /// 0005737 // cytoplasm // inferred from electronic annotation	0001102 // RNA polymerase II activating transcription factor binding // inferred from physical interaction	chrX:102317578-102319246 (-) // 80.63 // q22.1
11718848_a_at	0.754484	0.628975	0.675062	-1.21833	-0.628975	-0.867855	0.00135278	0.000811691	-3.01305	down	BEX2	84707	0006915 // apoptotic process // inferred from electronic annotation /// 0007049 // cell cycle // inferred from electronic annotation /// 0042981 // regulation of apoptotic process // inferred from direct assay /// 0051726 // regulation of cell cycle // inferred from direct assay	0005634 // nucleus // inferred from electronic annotation /// 0005737 // cytoplasm // inferred from electronic annotation		chrX:102564275-102565974 (-) // 84.67 // q22.1
11746667_a_at	-0.474747	-0.820364	-0.543292	0.505038	0.583702	0.474747	0.00101134	0.000508889	2.19461	up	BHMT2	23743	0006579 // betaine catabolic process // inferred from electronic annotation /// 0009086 // methionine biosynthetic process // inferred from electronic annotation /// 0032259 // methylation // inferred from electronic annotation	0005737 // cytoplasm // inferred from electronic annotation	0008168 // methyltransferase activity // inferred from electronic annotation /// 0008270 // zinc ion binding // inferred from electronic annotation /// 0008898 // homocysteine S-methyltransferase activity // inferred from electronic annotation /// 0016740 // transferase activity // inferred from electronic annotation /// 0046872 // metal ion binding // inferred from electronic annotation /// 0047…	chr5:78365588-78385887 (+) // 71.69 // q14.1
11722851_at	-0.354423	-0.441157	-0.388825	0.354423	0.555893	0.447266	0.000599665	0.000181747	1.79917	up	BIRC3	330	0006915 // apoptotic process // inferred from electronic annotation /// 0006916 // anti-apoptosis // traceable author statement /// 0007166 // cell surface receptor signaling pathway // traceable author statement /// 0034121 // regulation of toll-like receptor signaling pathway // traceable author statement /// 0038061 // NIK/NF-kappaB cascade // traceable author statement /// 0039535 // regulati…	0005622 // intracellular // inferred from electronic annotation /// 0005634 // nucleus // inferred from direct assay /// 0005634 // nucleus // inferred from electronic annotation /// 0005737 // cytoplasm // inferred from direct assay /// 0005737 // cytoplasm // inferred from electronic annotation	0004842 // ubiquitin-protein ligase activity // inferred from direct assay /// 0005515 // protein binding // inferred from physical interaction /// 0008270 // zinc ion binding // inferred from electronic annotation /// 0016874 // ligase activity // inferred from electronic annotation /// 0046872 // metal ion binding // inferred from electronic annotation	chr11:102188127-102209250 (+) // 88.29 // q22.2
11747720_a_at	-0.558283	-0.452562	-0.456719	0.491696	0.525716	0.452562	0.000213258	1.73906e-05	1.97134	up	BIRC5	332	0000086 // G2/M transition of mitotic cell cycle // inferred from direct assay /// 0000087 // M phase of mitotic cell cycle // traceable author statement /// 0000236 // mitotic prometaphase // traceable author statement /// 0000278 // mitotic cell cycle // traceable author statement /// 0000910 // cytokinesis // inferred from mutant phenotype /// 0006351 // transcription, DNA-dependent // inferre…	0000228 // nuclear chromosome // inferred from direct assay /// 0000775 // chromosome, centromeric region // inferred from direct assay /// 0000775 // chromosome, centromeric region // inferred from electronic annotation /// 0000776 // kinetochore // inferred from electronic annotation /// 0000777 // condensed chromosome kinetochore // inferred from direct assay /// 0000777 // condensed chromosom…	0004869 // cysteine-type endopeptidase inhibitor activity // inferred from electronic annotation /// 0004872 // receptor activity // inferred from electronic annotation /// 0004872 // receptor activity // non-traceable author statement /// 0005515 // protein binding // inferred from physical interaction /// 0008017 // microtubule binding // inferred from direct assay /// 0008017 // microtubule bi…	chr17:76210323-76220336 (+) // 96.87 // q25.3
11716289_a_at	-0.349942	-0.338789	-0.252281	0.328897	0.252281	0.461288	0.00116513	0.000641071	1.58135	up	BLOC1S1	2647	0006892 // post-Golgi vesicle-mediated transport // traceable author statement /// 0009060 // aerobic respiration // inferred from mutant phenotype /// 0016044 // cellular membrane organization // traceable author statement /// 0018394 // peptidyl-lysine acetylation // inferred from mutant phenotype /// 0032438 // melanosome organization // non-traceable author statement /// 0060155 // platelet d…	0005737 // cytoplasm // inferred from electronic annotation /// 0005739 // mitochondrion // inferred from electronic annotation /// 0005758 // mitochondrial intermembrane space // inferred from direct assay /// 0005758 // mitochondrial intermembrane space // inferred from electronic annotation /// 0005759 // mitochondrial matrix // inferred from direct assay /// 0005759 // mitochondrial matrix //…	0005515 // protein binding // inferred from physical interaction	chr12:56109819-56113487 (+) // 66.16 // q13.2
11743948_at	0.45035	0.49756	0.531539	-0.90167	-0.631877	-0.450349	0.00153458	0.00097543	-2.22599	down	BMP6	654	0001501 // skeletal system development // traceable author statement /// 0001503 // ossification // inferred from electronic annotation /// 0001649 // osteoblast differentiation // inferred from electronic annotation /// 0001654 // eye development // inferred from electronic annotation /// 0001822 // kidney development // inferred from electronic annotation /// 0001938 // positive regulation of e…	0005576 // extracellular region // inferred from electronic annotation /// 0005615 // extracellular space // inferred from electronic annotation	0005125 // cytokine activity // inferred from electronic annotation /// 0008083 // growth factor activity // inferred from electronic annotation /// 0046982 // protein heterodimerization activity // inferred from direct assay /// 0070700 // BMP receptor binding // inferred from physical interaction	chr6:7726331-7882050 (+) // 97.05 // p24.3
11757102_a_at	0.254651	0.326421	0.280966	-0.254651	-0.363439	-0.396182	0.00062244	0.000194352	-1.54268	down	BOP1	23246	0000463 // maturation of LSU-rRNA from tricistronic rRNA transcript (SSU-rRNA, 5.8S rRNA, LSU-rRNA) // inferred from mutant phenotype /// 0006364 // rRNA processing // inferred from electronic annotation /// 0008283 // cell proliferation // non-traceable author statement /// 0042254 // ribosome biogenesis // inferred by curator /// 0042254 // ribosome biogenesis // non-traceable author statement …	0005634 // nucleus // inferred from electronic annotation /// 0005654 // nucleoplasm // inferred from electronic annotation /// 0005730 // nucleolus // inferred from electronic annotation /// 0030529 // ribonucleoprotein complex // inferred from direct assay /// 0070545 // PeBoW complex // inferred from direct assay	0005515 // protein binding // inferred from physical interaction	chr8:145316947-145321473 (-) // 98.15 // q24.3 /// chr8:145486000-145490559 (-) // 98.15 // q24.3
11724633_at	0.406962	0.364695	0.24929	-0.24929	-0.295701	-0.259134	0.000697118	0.000245655	-1.02452	down	BRAP	8315	0000165 // MAPK cascade // inferred from direct assay /// 0007265 // Ras protein signal transduction // inferred from direct assay /// 0009968 // negative regulation of signal transduction // inferred from direct assay /// 0016567 // protein ubiquitination // inferred from direct assay /// 0016567 // protein ubiquitination // inferred from electronic annotation	0000151 // ubiquitin ligase complex // inferred from direct assay /// 0005737 // cytoplasm // inferred from direct assay /// 0005737 // cytoplasm // inferred from electronic annotation /// 0031965 // nuclear membrane // inferred from direct assay	0000166 // nucleotide binding // inferred from electronic annotation /// 0004842 // ubiquitin-protein ligase activity // inferred from direct assay /// 0005515 // protein binding // inferred from physical interaction /// 0008139 // nuclear localization sequence binding // inferred from direct assay /// 0008270 // zinc ion binding // inferred from electronic annotation /// 0016874 // ligase activi…	chr12:112079952-112123800 (-) // 98.32 // q24.12
11750373_a_at	-0.641684	-0.3807	-0.193911	0.193911	0.296118	0.253527	0.0087198	0.00801602	1.57274	up	BRCA1	672	0000724 // double-strand break repair via homologous recombination // inferred from direct assay /// 0000724 // double-strand break repair via homologous recombination // traceable author statement /// 0006260 // DNA replication // inferred from electronic annotation /// 0006281 // DNA repair // inferred from electronic annotation /// 0006281 // DNA repair // traceable author statement /// 000630…	0000151 // ubiquitin ligase complex // non-traceable author statement /// 0000793 // condensed chromosome // inferred from electronic annotation /// 0000794 // condensed nuclear chromosome // inferred from electronic annotation /// 0001726 // ruffle // inferred from direct assay /// 0005634 // nucleus // inferred from direct assay /// 0005634 // nucleus // inferred from electronic annotation /// …	0003677 // DNA binding // traceable author statement /// 0003677 // DNA binding // inferred from electronic annotation /// 0003684 // damaged DNA binding // inferred from electronic annotation /// 0003713 // transcription coactivator activity // non-traceable author statement /// 0003723 // RNA binding // inferred from direct assay /// 0004842 // ubiquitin-protein ligase activity // inferred from…	chr17:41197694-41277340 (-) // 99.57 // q21.31
11730331_at	-0.409346	-0.34356	-0.370416	0.403336	0.34356	0.457993	0.000284887	3.45375e-05	1.71246	up	BRI3BP	140707		0005739 // mitochondrion // inferred from electronic annotation /// 0005741 // mitochondrial outer membrane // inferred from electronic annotation /// 0016020 // membrane // inferred from electronic annotation /// 0016021 // integral to membrane // inferred from electronic annotation		chr12:125478182-125514098 (+) // 79.73 // q24.31
11716034_a_at	-0.305894	-0.32816	-0.485168	0.36763	0.305894	0.310697	0.000768328	0.000302596	1.6258	up	BST2	684	0006959 // humoral immune response // traceable author statement /// 0007165 // signal transduction // inferred from mutant phenotype /// 0007267 // cell-cell signaling // traceable author statement /// 0007275 // multicellular organismal development // traceable author statement /// 0008283 // cell proliferation // traceable author statement /// 0009615 // response to virus // inferred from elec…	0005768 // endosome // inferred from electronic annotation /// 0005770 // late endosome // inferred from electronic annotation /// 0005794 // Golgi apparatus // inferred from electronic annotation /// 0005886 // plasma membrane // inferred from electronic annotation /// 0005887 // integral to plasma membrane // traceable author statement /// 0016020 // membrane // inferred from electronic annotat…	0004871 // signal transducer activity // inferred from mutant phenotype /// 0042803 // protein homodimerization activity // inferred from physical interaction	chr19:17513747-17516458 (-) // 92.3 // p13.11
11751482_s_at	-0.541647	-0.389464	-0.362366	0.362366	0.407667	0.483058	0.000646506	0.000210342	1.80107	up	BTN3A2	11118		0016020 // membrane // inferred from electronic annotation /// 0016021 // integral to membrane // inferred from electronic annotation		chr6:26365469-26376190 (+) // 94.07 // p22.2
11747230_a_at	-0.539175	-0.665124	-0.640899	0.557276	0.539176	0.613222	0.000189262	1.18844e-05	2.27357	up	BUB1	699	0000087 // M phase of mitotic cell cycle // traceable author statement /// 0000236 // mitotic prometaphase // traceable author statement /// 0000278 // mitotic cell cycle // traceable author statement /// 0006468 // protein phosphorylation // traceable author statement /// 0006468 // protein phosphorylation // inferred from electronic annotation /// 0006915 // apoptotic process // inferred from e…	0000775 // chromosome, centromeric region // inferred from electronic annotation /// 0000776 // kinetochore // inferred from direct assay /// 0000776 // kinetochore // inferred from electronic annotation /// 0000777 // condensed chromosome kinetochore // inferred from direct assay /// 0000777 // condensed chromosome kinetochore // inferred from electronic annotation /// 0000780 // condensed nucle…	0000166 // nucleotide binding // inferred from electronic annotation /// 0004672 // protein kinase activity // traceable author statement /// 0004672 // protein kinase activity // inferred from electronic annotation /// 0004674 // protein serine/threonine kinase activity // inferred from electronic annotation /// 0005515 // protein binding // inferred from physical interaction /// 0005524 // ATP …	chr2:111395274-111435640 (-) // 99.83 // q13
11720647_a_at	-0.295952	-0.36175	-0.299404	0.374741	0.380569	0.295953	0.000314507	4.2374e-05	1.59047	up	BUB1B	701	0000075 // cell cycle checkpoint // traceable author statement /// 0000087 // M phase of mitotic cell cycle // traceable author statement /// 0000236 // mitotic prometaphase // traceable author statement /// 0000278 // mitotic cell cycle // traceable author statement /// 0006468 // protein phosphorylation // non-traceable author statement /// 0006468 // protein phosphorylation // traceable author…	0000775 // chromosome, centromeric region // inferred from electronic annotation /// 0000776 // kinetochore // inferred from direct assay /// 0000776 // kinetochore // non-traceable author statement /// 0000776 // kinetochore // traceable author statement /// 0000776 // kinetochore // inferred from electronic annotation /// 0000777 // condensed chromosome kinetochore // inferred from direct assay…	0000166 // nucleotide binding // inferred from electronic annotation /// 0004672 // protein kinase activity // non-traceable author statement /// 0004672 // protein kinase activity // inferred from electronic annotation /// 0004672 // protein kinase activity // traceable author statement /// 0004674 // protein serine/threonine kinase activity // inferred from electronic annotation /// 0005515 // …	chr15:40453209-40513324 (+) // 98.39 // q15.1
11748735_s_at	0.554155	0.406473	0.476437	-0.463452	-0.489926	-0.406473	0.000325017	4.58612e-05	-1.90832	down	BZW1	9689	0006351 // transcription, DNA-dependent // inferred from electronic annotation /// 0006355 // regulation of transcription, DNA-dependent // inferred from electronic annotation /// 0016070 // RNA metabolic process // inferred from electronic annotation	0005737 // cytoplasm // inferred from direct assay		chr2:201676907-201687961 (+) // 96.14 // q33.1
11716520_at	0.413248	0.475751	0.460016	-0.413248	-0.431561	-0.430925	9.11791e-05	1.53884e-06	-1.8339	down	C10orf10	11067		0005739 // mitochondrion // inferred from direct assay /// 0005739 // mitochondrion // inferred from electronic annotation		chr10:45471576-45474360 (-) // 91.47 // q11.21
200084_PM_at	0.485889	0.32727	0.337451	-0.367262	-0.32727	-0.387109	0.00056651	0.000163066	-1.67491	down	C11orf58	10944				chr11:16760193-16777566 (+) // 93.82 // p15.1
11725161_a_at	-0.253923	-0.477685	-0.524993	0.376022	0.377248	0.253923	0.00183855	0.00125792	1.68716	up	C11orf82	220042	0006915 // apoptotic process // inferred from electronic annotation /// 0007049 // cell cycle // inferred from electronic annotation /// 0007050 // cell cycle arrest // inferred from electronic annotation /// 0007286 // spermatid development // inferred from electronic annotation /// 0030097 // hemopoiesis // inferred from electronic annotation /// 0033554 // cellular response to stress // inferr…	0005634 // nucleus // inferred from electronic annotation /// 0005737 // cytoplasm // inferred from electronic annotation		chr11:82611016-82645697 (+) // 97.05 // q14.1
11754584_a_at	-0.352281	-0.438849	-0.34073	0.479698	0.340731	0.370871	0.000490144	0.00012153	1.71046	up	C12orf32	83695	0000077 // DNA damage checkpoint // inferred from mutant phenotype /// 0000725 // recombinational repair // inferred from mutant phenotype /// 0006974 // response to DNA damage stimulus // inferred from electronic annotation /// 0007049 // cell cycle // inferred from electronic annotation /// 0034644 // cellular response to UV // inferred from direct assay /// 0070318 // positive regulation of G0…	0005634 // nucleus // inferred from direct assay /// 0005634 // nucleus // inferred from electronic annotation /// 0005694 // chromosome // inferred from direct assay /// 0005694 // chromosome // inferred from electronic annotation	0005515 // protein binding // inferred from physical interaction	chr12:2986384-2998691 (+) // 79.72 // p13.33
11737308_at	0.409467	0.256848	0.4144	-0.256847	-0.277927	-0.28743	0.000723935	0.000269132	-1.55219	down	C14orf2	9556		0005739 // mitochondrion // inferred from electronic annotation /// 0005753 // mitochondrial proton-transporting ATP synthase complex // inferred from sequence or structural similarity /// 0016020 // membrane // inferred from electronic annotation /// 0016021 // integral to membrane // inferred from electronic annotation /// 0031966 // mitochondrial membrane // inferred from electronic annotation		chr14:104378625-104387903 (-) // 76.56 // q32.33
11724194_s_at	-0.294754	-0.280112	-0.298701	0.306246	0.326781	0.280112	9.79857e-05	2.1822e-06	1.11107	up	C15orf63	100302254 /// 10169 /// 25764	0000398 // nuclear mRNA splicing, via spliceosome // inferred by curator /// 0006351 // transcription, DNA-dependent // inferred from electronic annotation /// 0006355 // regulation of transcription, DNA-dependent // inferred from electronic annotation /// 0006397 // mRNA processing // inferred from electronic annotation /// 0006629 // lipid metabolic process // inferred from electronic annotatio…	0005634 // nucleus // inferred from sequence or structural similarity /// 0005634 // nucleus // inferred from direct assay /// 0005634 // nucleus // inferred from electronic annotation /// 0005681 // spliceosomal complex // inferred from electronic annotation /// 0005730 // nucleolus // inferred from direct assay /// 0005737 // cytoplasm // inferred from electronic annotation /// 0005829 // cytos…	0003677 // DNA binding // inferred from electronic annotation /// 0005198 // structural molecule activity // non-traceable author statement	chr15:44069295-44088286 (+) // 89.37 // q15.3
11744903_a_at	-0.359372	-0.192842	-0.533576	0.192842	0.235435	0.293185	0.00489301	0.00419905	1.11826	up	C16orf59	80178				chr16:2510145-2514964 (+) // 93.9 // p13.3
11751609_a_at	0.340883	0.300119	0.222309	-0.424712	-0.222309	-0.271826	0.00162794	0.00106547	-1.00948	down	C17orf48	56985			0016787 // hydrolase activity // inferred from electronic annotation /// 0046872 // metal ion binding // inferred from electronic annotation /// 0047631 // ADP-ribose diphosphatase activity // inferred from electronic annotation /// 0047734 // CDP-glycerol diphosphatase activity // inferred from electronic annotation	chr17:10608225-10609241 (+) // 75.1 // p13.1
11724289_at	-0.495694	-0.362059	-0.428061	0.425965	0.368478	0.362059	0.000333345	4.84352e-05	1.75821	up	C17orf61	254863		0005743 // mitochondrial inner membrane // inferred from electronic annotation /// 0016020 // membrane // inferred from electronic annotation /// 0016021 // integral to membrane // inferred from electronic annotation		chr17:7306293-7307423 (-) // 80.6 // p13.1
11756040_a_at	0.555539	0.590297	0.538309	-0.655829	-0.538309	-0.719704	0.00025698	2.66989e-05	-2.29633	down	C19orf80	55908		0005576 // extracellular region // inferred from electronic annotation	0005515 // protein binding // inferred from physical interaction	chr19:11348177-11352494 (+) // 100.0 // p13.2
11732494_at	-0.321964	-0.21559	-0.600308	0.236637	0.300145	0.21559	0.00652503	0.00583341	1.54765	up	C1orf135	79000				chr1:26160499-26185950 (-) // 84.85 // p36.11
11725921_at	-0.364559	-0.355918	-0.296214	0.397186	0.296214	0.310472	0.000364833	6.06046e-05	1.59496	up	C1orf64	149563				chr1:16330730-16335302 (+) // 44.77 // p36.13
11758100_s_at	-0.515489	-0.381414	-0.637898	0.453394	0.442799	0.381414	0.000720938	0.000266428	1.91517	up	C1S	716	0006508 // proteolysis // inferred from electronic annotation /// 0006956 // complement activation // traceable author statement /// 0006956 // complement activation // inferred from electronic annotation /// 0006958 // complement activation, classical pathway // traceable author statement /// 0006958 // complement activation, classical pathway // inferred from electronic annotation /// 0010001 /…	0005576 // extracellular region // traceable author statement /// 0005576 // extracellular region // inferred from electronic annotation	0003824 // catalytic activity // inferred from electronic annotation /// 0004252 // serine-type endopeptidase activity // inferred from direct assay /// 0004252 // serine-type endopeptidase activity // inferred from electronic annotation /// 0005509 // calcium ion binding // inferred from electronic annotation /// 0008233 // peptidase activity // inferred from electronic annotation /// 0008236 //…	chr12:7177383-7178293 (+) // 95.06 // p13.31
11723565_a_at	-0.686348	-0.904826	-0.833268	0.81469	0.811676	0.686348	0.000279625	3.33348e-05	2.98773	up	C2orf18	1058 /// 54978	0000087 // M phase of mitotic cell cycle // traceable author statement /// 0000132 // establishment of mitotic spindle orientation // inferred from mutant phenotype /// 0000236 // mitotic prometaphase // traceable author statement /// 0000278 // mitotic cell cycle // traceable author statement /// 0006334 // nucleosome assembly // traceable author statement /// 0006334 // nucleosome assembly // i…	0000139 // Golgi membrane // inferred from electronic annotation /// 0000775 // chromosome, centromeric region // inferred from direct assay /// 0000775 // chromosome, centromeric region // inferred from electronic annotation /// 0000775 // chromosome, centromeric region // traceable author statement /// 0000776 // kinetochore // inferred from electronic annotation /// 0000777 // condensed chromo…	0003677 // DNA binding // inferred from electronic annotation /// 0003682 // chromatin binding // traceable author statement /// 0005351 // sugar:hydrogen symporter activity // inferred from electronic annotation /// 0005515 // protein binding // inferred from physical interaction	chr2:27008882-27017838 (+) // 82.97 // p23.3
11724431_at	0.398944	0.425391	0.306737	-0.306737	-0.40344	-0.529379	0.000918219	0.000431311	-1.72933	down	C3orf52	79669		0005783 // endoplasmic reticulum // inferred from electronic annotation /// 0005789 // endoplasmic reticulum membrane // inferred from electronic annotation /// 0016020 // membrane // inferred from electronic annotation /// 0016021 // integral to membrane // inferred from electronic annotation		chr3:111805181-111837056 (+) // 94.24 // q13.2
11741630_a_at	0.564167	0.429099	0.439967	-0.524224	-0.429099	-0.436086	0.000362024	5.93649e-05	-1.9197	down	C3orf58	205428		0000139 // Golgi membrane // inferred from direct assay /// 0005576 // extracellular region // inferred from electronic annotation /// 0030126 // COPI vesicle coat // inferred from direct assay /// 0030137 // COPI-coated vesicle // inferred from electronic annotation		chr3:143691922-143711209 (+) // 96.04 // q24
11763368_a_at	-0.307953	-0.320761	-0.428497	0.368572	0.368572	0.307953	0.000420584	8.47929e-05	1.62537	up	C4orf21	55345		0016020 // membrane // inferred from electronic annotation /// 0016021 // integral to membrane // inferred from electronic annotation	0008270 // zinc ion binding // inferred from electronic annotation	chr4:113460488-113509022 (-) // 98.15 // q25
11718793_at	-0.23361	-0.274052	-0.500306	0.23361	0.282173	0.334039	0.00277031	0.00214036	1.53609	up	C4orf27	54969		0005634 // nucleus // inferred from direct assay		chr4:170650618-170679104 (-) // 94.16 // q33
11730173_at	-0.365875	-0.458975	-0.427021	0.365875	0.400079	0.422553	0.000200519	1.40419e-05	1.75742	up	C4orf3	401152		0016020 // membrane // inferred from electronic annotation /// 0016021 // integral to membrane // inferred from electronic annotation		chr4:120217574-120222256 (-) // 56.88 // q26
11733355_x_at	0.357367	0.295899	0.392143	-0.295899	-0.593036	-0.506281	0.00147861	0.000925492	-1.75752	down	C5AR1	728	0000187 // activation of MAPK activity // traceable author statement /// 0006935 // chemotaxis // traceable author statement /// 0006935 // chemotaxis // inferred from electronic annotation /// 0006955 // immune response // traceable author statement /// 0006968 // cellular defense response // traceable author statement /// 0007165 // signal transduction // traceable author statement /// 0007165 …	0005886 // plasma membrane // traceable author statement /// 0005886 // plasma membrane // inferred from electronic annotation /// 0005887 // integral to plasma membrane // traceable author statement /// 0016020 // membrane // inferred from electronic annotation /// 0016021 // integral to membrane // inferred from electronic annotation	0004871 // signal transducer activity // inferred from electronic annotation /// 0004872 // receptor activity // inferred from electronic annotation /// 0004930 // G-protein coupled receptor activity // inferred from electronic annotation /// 0004942 // anaphylatoxin receptor activity // inferred from electronic annotation /// 0004944 // C5a anaphylatoxin receptor activity // inferred from electr…	chr19:47813074-47825323 (+) // 71.91 // q13.32
11731099_a_at	-0.28066	-0.343055	-0.275744	0.341956	0.275743	0.360162	0.000333535	4.87777e-05	1.54304	up	C6orf108	10591	0008152 // metabolic process // inferred from electronic annotation /// 0008283 // cell proliferation // traceable author statement /// 0009117 // nucleotide metabolic process // inferred from electronic annotation /// 0009159 // deoxyribonucleoside monophosphate catabolic process // inferred from sequence or structural similarity /// 0009159 // deoxyribonucleoside monophosphate catabolic process…	0005634 // nucleus // inferred from direct assay /// 0005634 // nucleus // inferred from sequence or structural similarity /// 0005634 // nucleus // inferred from electronic annotation /// 0005634 // nucleus // traceable author statement /// 0005730 // nucleolus // inferred from direct assay /// 0005737 // cytoplasm // inferred from direct assay /// 0005737 // cytoplasm // inferred from electroni…	0016787 // hydrolase activity // inferred from electronic annotation /// 0016798 // hydrolase activity, acting on glycosyl bonds // inferred from electronic annotation /// 0050144 // nucleoside deoxyribosyltransferase activity // inferred from electronic annotation /// 0070694 // deoxyribonucleoside 5'-monophosphate N-glycosidase activity // inferred from sequence or structural similarity /// 007…	chr6:43193368-43197211 (-) // 97.79 // p21.1
11736050_s_at	-0.453109	-0.75383	-0.471336	0.631376	0.563543	0.453109	0.0010577	0.000551521	2.15661	up	C6orf225	619208				chr6:112408673-112423547 (+) // 61.5 // q21
11715978_a_at	0.429166	0.418617	0.428234	-0.430075	-0.418617	-0.425722	3.47749e-05	5.823e-09	-1.80268	down	C6orf48	50854				chr6:31802384-31807541 (+) // 92.69 // p21.33
11740462_a_at	-0.355651	-0.473024	-0.375863	0.441335	0.35565	0.513816	0.000520012	0.000136098	1.78812	up	C8orf40	114926		0005634 // nucleus // inferred from direct assay /// 0005730 // nucleolus // inferred from direct assay /// 0005737 // cytoplasm // inferred from direct assay /// 0016020 // membrane // inferred from electronic annotation /// 0016021 // integral to membrane // inferred from electronic annotation		chr8:42396938-42408195 (+) // 96.74 // p11.21
11733172_at	-0.369968	-0.798908	-0.731533	0.369968	0.531184	0.381173	0.00237828	0.00175982	2.08625	up	C9orf100	84904	0035023 // regulation of Rho protein signal transduction // inferred from electronic annotation	0005622 // intracellular // inferred from electronic annotation	0005085 // guanyl-nucleotide exchange factor activity // inferred from electronic annotation /// 0005089 // Rho guanyl-nucleotide exchange factor activity // inferred from electronic annotation /// 0005543 // phospholipid binding // inferred from electronic annotation	chr9:35659784-35665278 (-) // 71.69 // p13.3
11726754_at	0.364351	0.361012	0.448442	-0.485923	-0.361012	-0.530899	0.000503593	0.000128534	-1.80318	down	C9orf91	203197		0016020 // membrane // inferred from electronic annotation /// 0016021 // integral to membrane // inferred from electronic annotation		chr9:117373485-117408702 (+) // 59.25 // q32
11753706_a_at	-0.460348	-0.38509	-0.476987	0.440194	0.38509	0.449085	0.000203206	1.52222e-05	1.82209	up	CALM1	801 /// 805 /// 808	0002576 // platelet degranulation // traceable author statement /// 0005975 // carbohydrate metabolic process // traceable author statement /// 0005980 // glycogen catabolic process // traceable author statement /// 0006006 // glucose metabolic process // traceable author statement /// 0006936 // muscle contraction // traceable author statement /// 0007165 // signal transduction // traceable auth…	0000922 // spindle pole // inferred from direct assay /// 0000922 // spindle pole // inferred from electronic annotation /// 0005576 // extracellular region // traceable author statement /// 0005654 // nucleoplasm // traceable author statement /// 0005737 // cytoplasm // traceable author statement /// 0005737 // cytoplasm // inferred from electronic annotation /// 0005813 // centrosome // inferre…	0005509 // calcium ion binding // inferred from direct assay /// 0005509 // calcium ion binding // inferred from electronic annotation /// 0005509 // calcium ion binding // inferred from sequence or structural similarity /// 0005515 // protein binding // inferred from physical interaction /// 0016301 // kinase activity // inferred from electronic annotation /// 0019904 // protein domain specific …	chr19:47109082-47112408 (+) // 99.11 // q13.32
11753706_a_at	-0.460348	-0.38509	-0.476987	0.440194	0.38509	0.449085	0.000203206	1.52222e-05	1.82209	up	CALM2	801 /// 805 /// 808	0002576 // platelet degranulation // traceable author statement /// 0005975 // carbohydrate metabolic process // traceable author statement /// 0005980 // glycogen catabolic process // traceable author statement /// 0006006 // glucose metabolic process // traceable author statement /// 0006936 // muscle contraction // traceable author statement /// 0007165 // signal transduction // traceable auth…	0000922 // spindle pole // inferred from direct assay /// 0000922 // spindle pole // inferred from electronic annotation /// 0005576 // extracellular region // traceable author statement /// 0005654 // nucleoplasm // traceable author statement /// 0005737 // cytoplasm // traceable author statement /// 0005737 // cytoplasm // inferred from electronic annotation /// 0005813 // centrosome // inferre…	0005509 // calcium ion binding // inferred from direct assay /// 0005509 // calcium ion binding // inferred from electronic annotation /// 0005509 // calcium ion binding // inferred from sequence or structural similarity /// 0005515 // protein binding // inferred from physical interaction /// 0016301 // kinase activity // inferred from electronic annotation /// 0019904 // protein domain specific …	chr19:47109082-47112408 (+) // 99.11 // q13.32
11753706_a_at	-0.460348	-0.38509	-0.476987	0.440194	0.38509	0.449085	0.000203206	1.52222e-05	1.82209	up	CALM3	801 /// 805 /// 808	0002576 // platelet degranulation // traceable author statement /// 0005975 // carbohydrate metabolic process // traceable author statement /// 0005980 // glycogen catabolic process // traceable author statement /// 0006006 // glucose metabolic process // traceable author statement /// 0006936 // muscle contraction // traceable author statement /// 0007165 // signal transduction // traceable auth…	0000922 // spindle pole // inferred from direct assay /// 0000922 // spindle pole // inferred from electronic annotation /// 0005576 // extracellular region // traceable author statement /// 0005654 // nucleoplasm // traceable author statement /// 0005737 // cytoplasm // traceable author statement /// 0005737 // cytoplasm // inferred from electronic annotation /// 0005813 // centrosome // inferre…	0005509 // calcium ion binding // inferred from direct assay /// 0005509 // calcium ion binding // inferred from electronic annotation /// 0005509 // calcium ion binding // inferred from sequence or structural similarity /// 0005515 // protein binding // inferred from physical interaction /// 0016301 // kinase activity // inferred from electronic annotation /// 0019904 // protein domain specific …	chr19:47109082-47112408 (+) // 99.11 // q13.32
11715374_a_at	-0.389976	-0.372138	-0.295752	0.453498	0.295752	0.389974	0.000584007	0.000173283	1.66136	up	CALR	811	0000122 // negative regulation of transcription from RNA polymerase II promoter // inferred from direct assay /// 0002474 // antigen processing and presentation of peptide antigen via MHC class I // traceable author statement /// 0002479 // antigen processing and presentation of exogenous peptide antigen via MHC class I, TAP-dependent // traceable author statement /// 0002502 // peptide antigen a…	0001669 // acrosomal vesicle // inferred from electronic annotation /// 0005576 // extracellular region // inferred from electronic annotation /// 0005578 // proteinaceous extracellular matrix // inferred from electronic annotation /// 0005615 // extracellular space // inferred from direct assay /// 0005615 // extracellular space // inferred from electronic annotation /// 0005622 // intracellular…	0001849 // complement component C1q binding // traceable author statement /// 0003677 // DNA binding // non-traceable author statement /// 0003729 // mRNA binding // inferred from direct assay /// 0003729 // mRNA binding // inferred from electronic annotation /// 0005178 // integrin binding // inferred from physical interaction /// 0005506 // iron ion binding // inferred from electronic annotatio…	chr19:13049422-13055303 (+) // 64.6 // p13.2
11725326_a_at	-0.319055	-0.362473	-0.314311	0.418465	0.357923	0.314311	0.000279625	3.3196e-05	1.61946	up	CAMK2D	817	0001558 // regulation of cell growth // non-traceable author statement /// 0006468 // protein phosphorylation // inferred from direct assay /// 0006468 // protein phosphorylation // non-traceable author statement /// 0006468 // protein phosphorylation // inferred from electronic annotation /// 0007268 // synaptic transmission // traceable author statement /// 0008016 // regulation of heart contra…	0005654 // nucleoplasm // traceable author statement /// 0005829 // cytosol // traceable author statement /// 0005886 // plasma membrane // traceable author statement /// 0005886 // plasma membrane // inferred from electronic annotation /// 0005954 // calcium- and calmodulin-dependent protein kinase complex // traceable author statement /// 0016020 // membrane // inferred from electronic annotati…	0000166 // nucleotide binding // inferred from electronic annotation /// 0004672 // protein kinase activity // inferred from electronic annotation /// 0004674 // protein serine/threonine kinase activity // inferred from electronic annotation /// 0004683 // calmodulin-dependent protein kinase activity // inferred from electronic annotation /// 0005516 // calmodulin binding // inferred from electro…	chr4:114372189-114683202 (-) // 84.34 // q26
11717265_a_at	-0.415291	-0.288812	-0.400259	0.288812	0.335824	0.328491	0.000423532	8.60965e-05	1.60863	up	CAMK2G	818	0000082 // G1/S transition of mitotic cell cycle // inferred from electronic annotation /// 0001666 // response to hypoxia // inferred from electronic annotation /// 0006468 // protein phosphorylation // non-traceable author statement /// 0006468 // protein phosphorylation // inferred from electronic annotation /// 0006816 // calcium ion transport // inferred from electronic annotation /// 000697…	0005654 // nucleoplasm // traceable author statement /// 0005829 // cytosol // traceable author statement /// 0005886 // plasma membrane // traceable author statement /// 0005954 // calcium- and calmodulin-dependent protein kinase complex // traceable author statement /// 0016020 // membrane // inferred from electronic annotation /// 0016529 // sarcoplasmic reticulum // inferred from electronic a…	0000166 // nucleotide binding // inferred from electronic annotation /// 0004672 // protein kinase activity // inferred from electronic annotation /// 0004674 // protein serine/threonine kinase activity // inferred from electronic annotation /// 0004683 // calmodulin-dependent protein kinase activity // inferred from electronic annotation /// 0004723 // calcium-dependent protein serine/threonine …	chr10:75572258-75634338 (-) // 98.88 // q22.2
11745801_s_at	0.343381	0.320725	0.314606	-0.350027	-0.314606	-0.398637	0.00019159	1.2423e-05	-1.60287	down	CAP1	10487	0000902 // cell morphogenesis // inferred from electronic annotation /// 0001667 // ameboidal cell migration // inferred from electronic annotation /// 0002576 // platelet degranulation // traceable author statement /// 0006898 // receptor-mediated endocytosis // inferred from electronic annotation /// 0007010 // cytoskeleton organization // inferred from electronic annotation /// 0007163 // esta…	0005737 // cytoplasm // inferred from electronic annotation /// 0005886 // plasma membrane // inferred from electronic annotation /// 0016020 // membrane // inferred from electronic annotation /// 0030864 // cortical actin cytoskeleton // inferred from electronic annotation	0003779 // actin binding // inferred from electronic annotation	chr1:40506403-40537915 (+) // 94.93 // p34.2
11758295_at	-0.390418	-0.391479	-0.399744	0.390417	0.402871	0.423949	6.76397e-05	1.59953e-07	1.74065	up	CAPNS1	826	0006508 // proteolysis // inferred from electronic annotation /// 0008284 // positive regulation of cell proliferation // traceable author statement	0005737 // cytoplasm // inferred from electronic annotation /// 0005886 // plasma membrane // inferred from electronic annotation /// 0016020 // membrane // inferred from electronic annotation	0004198 // calcium-dependent cysteine-type endopeptidase activity // inferred from electronic annotation /// 0004198 // calcium-dependent cysteine-type endopeptidase activity // traceable author statement /// 0005509 // calcium ion binding // inferred from electronic annotation /// 0005515 // protein binding // inferred from physical interaction /// 0046982 // protein heterodimerization activity …	chr19:36636739-36641256 (+) // 94.52 // q13.12
11729380_a_at	0.458452	0.35824	0.309854	-0.309855	-0.490719	-0.358089	0.000882176	0.000395	-1.69553	down	CASK	8573	0001953 // negative regulation of cell-matrix adhesion // inferred from mutant phenotype /// 0006468 // protein phosphorylation // inferred from electronic annotation /// 0007155 // cell adhesion // traceable author statement /// 0010839 // negative regulation of keratinocyte proliferation // inferred from mutant phenotype /// 0016310 // phosphorylation // inferred from electronic annotation /// …	0005604 // basement membrane // inferred from direct assay /// 0005634 // nucleus // inferred from electronic annotation /// 0005652 // nuclear lamina // inferred from direct assay /// 0005730 // nucleolus // inferred from direct assay /// 0005737 // cytoplasm // inferred from direct assay /// 0005737 // cytoplasm // inferred from electronic annotation /// 0005886 // plasma membrane // traceable …	0000166 // nucleotide binding // inferred from electronic annotation /// 0004385 // guanylate kinase activity // traceable author statement /// 0004672 // protein kinase activity // inferred from electronic annotation /// 0004674 // protein serine/threonine kinase activity // inferred from electronic annotation /// 0005515 // protein binding // inferred from physical interaction /// 0005516 // ca…	chrX:41374190-41782445 (-) // 98.55 // p11.4
11732148_at	-0.314012	-0.338372	-0.313684	0.352222	0.381326	0.313684	0.000143492	5.96614e-06	1.59229	up	CAT	847	0000302 // response to reactive oxygen species // inferred from mutant phenotype /// 0000302 // response to reactive oxygen species // inferred from electronic annotation /// 0001666 // response to hypoxia // inferred from electronic annotation /// 0006144 // purine base metabolic process // traceable author statement /// 0006195 // purine nucleotide catabolic process // traceable author statemen…	0005739 // mitochondrion // inferred from electronic annotation /// 0005758 // mitochondrial intermembrane space // inferred from electronic annotation /// 0005764 // lysosome // inferred from electronic annotation /// 0005777 // peroxisome // inferred from direct assay /// 0005777 // peroxisome // inferred from electronic annotation /// 0005778 // peroxisomal membrane // inferred from sequence o…	0004046 // aminoacylase activity // inferred from electronic annotation /// 0004096 // catalase activity // inferred from direct assay /// 0004096 // catalase activity // traceable author statement /// 0004096 // catalase activity // inferred from electronic annotation /// 0004601 // peroxidase activity // inferred from electronic annotation /// 0005102 // receptor binding // inferred from physic…	chr11:34460438-34493607 (+) // 95.41 // p13
11753986_a_at	0.506445	0.355595	0.523825	-0.402476	-0.453193	-0.355594	0.000521869	0.000137624	-1.82224	down	CBLB	868	0002669 // positive regulation of T cell anergy // inferred from electronic annotation /// 0006607 // NLS-bearing substrate import into nucleus // traceable author statement /// 0006955 // immune response // inferred from electronic annotation /// 0007165 // signal transduction // traceable author statement /// 0007165 // signal transduction // inferred from electronic annotation /// 0007166 // c…	0005622 // intracellular // inferred from electronic annotation /// 0005634 // nucleus // inferred from direct assay /// 0005634 // nucleus // inferred from electronic annotation /// 0005730 // nucleolus // inferred from direct assay /// 0005737 // cytoplasm // inferred from direct assay /// 0005737 // cytoplasm // inferred from electronic annotation /// 0005829 // cytosol // traceable author sta…	0001784 // phosphotyrosine binding // inferred from electronic annotation /// 0004842 // ubiquitin-protein ligase activity // inferred from electronic annotation /// 0004871 // signal transducer activity // inferred from electronic annotation /// 0005509 // calcium ion binding // inferred from electronic annotation /// 0005515 // protein binding // inferred from physical interaction /// 0008270 /…	chr3:105374304-105588266 (-) // 98.68 // q13.11
11717849_at	-0.350706	-0.2705	-0.28759	0.304991	0.387552	0.270499	0.00049721	0.000124529	1.54108	up	CCDC167	154467		0016020 // membrane // inferred from electronic annotation /// 0016021 // integral to membrane // inferred from electronic annotation		chr6:37450714-37467700 (-) // 94.06 // p21.2
11736167_a_at	-0.578461	-0.731863	-0.563098	0.588465	0.570898	0.563098	0.000253697	2.51063e-05	2.29521	up	CCDC34	91057				chr11:27370418-27384795 (-) // 92.04 // p14.1
11730265_x_at	-0.197731	-0.423582	-0.548416	0.225121	0.260554	0.197731	0.00475346	0.00406097	1.53444	up	CCDC69	26112				chr5:150560612-150603706 (-) // 76.09 // q33.1
11722572_at	-0.47202	-0.532709	-0.620231	0.610126	0.560288	0.47202	0.000336612	5.06739e-05	2.12746	up	CCNA2	890	0000079 // regulation of cyclin-dependent protein kinase activity // inferred from electronic annotation /// 0000086 // G2/M transition of mitotic cell cycle // traceable author statement /// 0000278 // mitotic cell cycle // traceable author statement /// 0007049 // cell cycle // inferred from electronic annotation /// 0007067 // mitosis // inferred from electronic annotation /// 0007095 // mitot…	0001939 // female pronucleus // inferred from electronic annotation /// 0001940 // male pronucleus // inferred from electronic annotation /// 0005634 // nucleus // inferred from direct assay /// 0005634 // nucleus // inferred from electronic annotation /// 0005654 // nucleoplasm // traceable author statement /// 0005737 // cytoplasm // inferred from electronic annotation	0005515 // protein binding // inferred from physical interaction /// 0019901 // protein kinase binding // inferred from electronic annotation	chr4:122737503-122745622 (-) // 94.66 // q27
11723939_a_at	-0.839599	-0.981573	-0.850928	0.877202	0.87958	0.839599	0.000109644	3.15788e-06	3.37798	up	CCNB1	891	0000075 // cell cycle checkpoint // traceable author statement /// 0000079 // regulation of cyclin-dependent protein kinase activity // inferred from electronic annotation /// 0000082 // G1/S transition of mitotic cell cycle // traceable author statement /// 0000086 // G2/M transition of mitotic cell cycle // non-traceable author statement /// 0000086 // G2/M transition of mitotic cell cycle // t…	0000922 // spindle pole // inferred from direct assay /// 0000942 // condensed nuclear chromosome outer kinetochore // inferred from direct assay /// 0005624 // membrane fraction // inferred from electronic annotation /// 0005625 // soluble fraction // inferred from electronic annotation /// 0005634 // nucleus // inferred from direct assay /// 0005634 // nucleus // inferred from electronic annota…	0005113 // patched binding // inferred from physical interaction /// 0005515 // protein binding // inferred from physical interaction /// 0016301 // kinase activity // inferred from electronic annotation /// 0019901 // protein kinase binding // inferred from electronic annotation /// 0019901 // protein kinase binding // inferred from physical interaction /// 0035173 // histone kinase activity // …	chr5:68462836-68474067 (+) // 90.74 // q13.2
11724407_s_at	-0.272454	-0.293036	-0.411414	0.415645	0.272454	0.29011	0.000976879	0.000477971	1.57102	up	CCNE1	898	0000079 // regulation of cyclin-dependent protein kinase activity // inferred from electronic annotation /// 0000082 // G1/S transition of mitotic cell cycle // non-traceable author statement /// 0000082 // G1/S transition of mitotic cell cycle // traceable author statement /// 0000083 // regulation of transcription involved in G1/S phase of mitotic cell cycle // traceable author statement /// 00…	0000307 // cyclin-dependent protein kinase holoenzyme complex // inferred from electronic annotation /// 0005634 // nucleus // inferred from direct assay /// 0005634 // nucleus // non-traceable author statement /// 0005634 // nucleus // inferred from electronic annotation /// 0005654 // nucleoplasm // traceable author statement /// 0005730 // nucleolus // inferred from direct assay /// 0005737 //…	0003713 // transcription coactivator activity // non-traceable author statement /// 0005515 // protein binding // inferred from physical interaction /// 0016301 // kinase activity // inferred from electronic annotation /// 0016538 // cyclin-dependent protein kinase regulator activity // inferred from electronic annotation /// 0019901 // protein kinase binding // inferred from electronic annotatio…	chr19:30302900-30315219 (+) // 94.61 // q12
11728368_s_at	-0.191233	-0.498442	-0.379329	0.251346	0.191233	0.245521	0.00371103	0.00305296	1.00077	up	CCP110	9738	0000086 // G2/M transition of mitotic cell cycle // traceable author statement /// 0000278 // mitotic cell cycle // traceable author statement /// 0007099 // centriole replication // inferred from mutant phenotype /// 0032465 // regulation of cytokinesis // inferred from mutant phenotype /// 0051298 // centrosome duplication // inferred from direct assay /// 0051298 // centrosome duplication // i…	0005737 // cytoplasm // inferred from electronic annotation /// 0005813 // centrosome // inferred from direct assay /// 0005814 // centriole // inferred from direct assay /// 0005814 // centriole // inferred from electronic annotation /// 0005829 // cytosol // traceable author statement /// 0005856 // cytoskeleton // inferred from electronic annotation	0005515 // protein binding // inferred from physical interaction	chr16:19535132-19564726 (+) // 91.67 // p12.3
11719704_at	0.337542	0.328444	0.335748	-0.345394	-0.38821	-0.328444	0.000105442	2.79939e-06	-1.61097	down	CD2BP2	10421	0000244 // assembly of spliceosomal tri-snRNP // non-traceable author statement /// 0000398 // nuclear mRNA splicing, via spliceosome // traceable author statement /// 0008380 // RNA splicing // traceable author statement /// 0010467 // gene expression // traceable author statement /// 0010923 // negative regulation of phosphatase activity // inferred from direct assay	0005634 // nucleus // inferred from direct assay /// 0005654 // nucleoplasm // inferred from direct assay /// 0005654 // nucleoplasm // traceable author statement /// 0005682 // U5 snRNP // inferred from direct assay /// 0005737 // cytoplasm // inferred from electronic annotation /// 0005737 // cytoplasm // traceable author statement /// 0016607 // nuclear speck // inferred from direct assay /// …	0005515 // protein binding // inferred from physical interaction /// 0043021 // ribonucleoprotein complex binding // inferred from direct assay	chr16:30362089-30366682 (-) // 73.95 // p11.2
11746180_a_at	0.66975	0.613165	0.590244	-0.597601	-0.590244	-0.70683	0.00017131	9.36754e-06	-2.38823	down	CD55	1604	0006958 // complement activation, classical pathway // inferred from electronic annotation /// 0007204 // elevation of cytosolic calcium ion concentration // inferred from direct assay /// 0030449 // regulation of complement activation // traceable author statement /// 0045087 // innate immune response // traceable author statement /// 0045087 // innate immune response // inferred from electronic…	0005576 // extracellular region // traceable author statement /// 0005625 // soluble fraction // traceable author statement /// 0005886 // plasma membrane // traceable author statement /// 0005886 // plasma membrane // inferred from electronic annotation /// 0005887 // integral to plasma membrane // traceable author statement /// 0009986 // cell surface // inferred from direct assay /// 0016020 /…	0004872 // receptor activity // inferred from electronic annotation	chr1:207495077-207533846 (+) // 96.56 // q32.2
11755103_a_at	0.413719	0.28972	0.279801	-0.279801	-0.65693	-0.537657	0.00299927	0.00235843	-1.76444	down	CDA	978	0006206 // pyrimidine base metabolic process // traceable author statement /// 0007166 // cell surface receptor signaling pathway // non-traceable author statement /// 0008152 // metabolic process // inferred from electronic annotation /// 0008655 // pyrimidine-containing compound salvage // non-traceable author statement /// 0009972 // cytidine deamination // not recorded /// 0009972 // cytidine…	0005576 // extracellular region // traceable author statement /// 0005829 // cytosol // non-traceable author statement /// 0005829 // cytosol // traceable author statement /// 0005829 // cytosol // inferred from electronic annotation	0001882 // nucleoside binding // inferred from direct assay /// 0003824 // catalytic activity // inferred from electronic annotation /// 0004126 // cytidine deaminase activity // not recorded /// 0004126 // cytidine deaminase activity // inferred from direct assay /// 0004126 // cytidine deaminase activity // inferred from electronic annotation /// 0008270 // zinc ion binding // inferred from dir…	chr1:20915440-20945385 (+) // 84.46 // p36.12
11726756_a_at	-0.51955	-0.431927	-0.555611	0.482534	0.431927	0.456524	0.000211428	1.70913e-05	1.94444	up	CDC25A	993	0000075 // cell cycle checkpoint // traceable author statement /// 0000079 // regulation of cyclin-dependent protein kinase activity // traceable author statement /// 0000082 // G1/S transition of mitotic cell cycle // traceable author statement /// 0000082 // G1/S transition of mitotic cell cycle // inferred from electronic annotation /// 0000084 // S phase of mitotic cell cycle // traceable aut…	0005622 // intracellular // inferred from electronic annotation /// 0005634 // nucleus // inferred from electronic annotation /// 0005654 // nucleoplasm // traceable author statement /// 0005737 // cytoplasm // inferred from electronic annotation /// 0005829 // cytosol // traceable author statement	0004721 // phosphoprotein phosphatase activity // inferred from electronic annotation /// 0004725 // protein tyrosine phosphatase activity // inferred from electronic annotation /// 0005515 // protein binding // inferred from physical interaction /// 0016787 // hydrolase activity // inferred from electronic annotation /// 0019901 // protein kinase binding // inferred from physical interaction	chr3:48198668-48229864 (-) // 95.0 // p21.31
11719699_a_at	-0.635748	-0.885109	-0.704786	0.67716	0.77181	0.635748	0.000388922	7.02913e-05	2.70717	up	CDC45	8318	0000075 // cell cycle checkpoint // traceable author statement /// 0000076 // DNA replication checkpoint // traceable author statement /// 0000082 // G1/S transition of mitotic cell cycle // traceable author statement /// 0000083 // regulation of transcription involved in G1/S phase of mitotic cell cycle // traceable author statement /// 0000084 // S phase of mitotic cell cycle // traceable autho…	0005634 // nucleus // inferred from direct assay /// 0005634 // nucleus // inferred from electronic annotation /// 0005634 // nucleus // traceable author statement /// 0005654 // nucleoplasm // traceable author statement /// 0005737 // cytoplasm // inferred from electronic annotation /// 0005813 // centrosome // inferred from direct assay	0005515 // protein binding // inferred from physical interaction	chr22:19466981-19508129 (+) // 98.3 // q11.21
11743064_at	-0.374287	-0.483244	-0.336498	0.336498	0.355845	0.3578	0.00039368	7.3483e-05	1.67953	up	CDC6	990	0000075 // cell cycle checkpoint // traceable author statement /// 0000076 // DNA replication checkpoint // traceable author statement /// 0000079 // regulation of cyclin-dependent protein kinase activity // traceable author statement /// 0000082 // G1/S transition of mitotic cell cycle // traceable author statement /// 0000083 // regulation of transcription involved in G1/S phase of mitotic cell…	0000922 // spindle pole // inferred from direct assay /// 0005634 // nucleus // inferred from direct assay /// 0005634 // nucleus // inferred from electronic annotation /// 0005634 // nucleus // traceable author statement /// 0005654 // nucleoplasm // traceable author statement /// 0005737 // cytoplasm // traceable author statement /// 0005737 // cytoplasm // inferred from electronic annotation /…	0000166 // nucleotide binding // traceable author statement /// 0000166 // nucleotide binding // inferred from electronic annotation /// 0003682 // chromatin binding // inferred from electronic annotation /// 0005515 // protein binding // inferred from physical interaction /// 0005524 // ATP binding // inferred from electronic annotation /// 0017111 // nucleoside-triphosphatase activity // inferr…	chr17:38443861-38459413 (+) // 89.9 // q21.2
11755466_a_at	-0.79267	-0.910844	-0.727032	0.922948	0.727031	0.774095	0.000286193	3.50313e-05	3.06993	up	CDCA2	157313	0007049 // cell cycle // inferred from electronic annotation /// 0007067 // mitosis // inferred from electronic annotation /// 0051301 // cell division // inferred from electronic annotation	0005634 // nucleus // inferred from direct assay /// 0005634 // nucleus // inferred from electronic annotation /// 0005730 // nucleolus // inferred from direct assay /// 0005737 // cytoplasm // inferred from direct assay		chr8:25325739-25365389 (+) // 97.92 // p21.2
11719598_s_at	-0.490848	-0.447207	-0.471355	0.447207	0.697381	0.543821	0.000545708	0.000152367	2.04572	up	CDCA3	83461	0007049 // cell cycle // inferred from electronic annotation /// 0007067 // mitosis // inferred from electronic annotation /// 0016567 // protein ubiquitination // inferred from electronic annotation /// 0051301 // cell division // inferred from electronic annotation	0005737 // cytoplasm // inferred from electronic annotation /// 0005829 // cytosol // inferred from electronic annotation		chr12:6957983-6960422 (-) // 91.03 // p13.31
11745198_s_at	-0.463266	-0.41575	-0.32416	0.333104	0.363667	0.32416	0.000373669	6.36339e-05	1.67176	up	CDCA4	55038	0051301 // cell division // inferred from electronic annotation	0005634 // nucleus // inferred from electronic annotation		chr14:105476280-105487421 (-) // 98.81 // q32.33
11718183_at	-0.459103	-0.469751	-0.502543	0.471593	0.541499	0.459104	0.000131468	4.66235e-06	1.95594	up	CDCA5	113130	0000082 // G1/S transition of mitotic cell cycle // inferred from direct assay /// 0006302 // double-strand break repair // inferred from mutant phenotype /// 0007049 // cell cycle // inferred from electronic annotation /// 0007064 // mitotic sister chromatid cohesion // inferred from mutant phenotype /// 0007064 // mitotic sister chromatid cohesion // inferred from electronic annotation /// 0007…	0000790 // nuclear chromatin // inferred from sequence or structural similarity /// 0000790 // nuclear chromatin // inferred from electronic annotation /// 0005634 // nucleus // inferred from direct assay /// 0005634 // nucleus // inferred from sequence or structural similarity /// 0005634 // nucleus // inferred from electronic annotation /// 0005694 // chromosome // inferred from electronic anno…	0003682 // chromatin binding // traceable author statement /// 0005515 // protein binding // inferred from physical interaction	chr11:64844924-64851623 (-) // 97.19 // q13.1
11758478_s_at	-0.204556	-0.495894	-0.330901	0.204556	0.298566	0.26129	0.00315374	0.00251	1.21423	up	CDCA7	83879	0006351 // transcription, DNA-dependent // inferred from electronic annotation /// 0006355 // regulation of transcription, DNA-dependent // inferred from electronic annotation /// 0042127 // regulation of cell proliferation // inferred from direct assay /// 0051301 // cell division // inferred from electronic annotation	0005634 // nucleus // inferred from direct assay /// 0005634 // nucleus // inferred from electronic annotation		chr2:174233163-174233630 (+) // 99.79 // q31.1
11717435_a_at	-0.218307	-0.354876	-0.285846	0.315255	0.464202	0.218307	0.00223426	0.00162481	1.53574	up	CDCA7L	55536	0006351 // transcription, DNA-dependent // inferred from electronic annotation /// 0006355 // regulation of transcription, DNA-dependent // inferred from electronic annotation /// 0008284 // positive regulation of cell proliferation // inferred from direct assay /// 0051301 // cell division // inferred from electronic annotation	0005634 // nucleus // inferred from direct assay /// 0005634 // nucleus // inferred from electronic annotation /// 0005730 // nucleolus // inferred from direct assay /// 0005737 // cytoplasm // inferred from direct assay /// 0005737 // cytoplasm // inferred from electronic annotation		chr7:21940516-21985702 (-) // 92.81 // p15.3
11726615_a_at	0.318489	0.274358	0.252772	-0.252772	-0.392866	-0.274071	0.000698693	0.00024773	-1.50362	down	CDH2	1000	0007155 // cell adhesion // traceable author statement /// 0007155 // cell adhesion // inferred from electronic annotation /// 0007156 // homophilic cell adhesion // inferred from electronic annotation /// 0007157 // heterophilic cell-cell adhesion // inferred from electronic annotation /// 0007416 // synapse assembly // inferred from electronic annotation /// 0016337 // cell-cell adhesion // inf…	0005624 // membrane fraction // inferred from electronic annotation /// 0005886 // plasma membrane // traceable author statement /// 0005886 // plasma membrane // inferred from electronic annotation /// 0005911 // cell-cell junction // inferred from direct assay /// 0005912 // adherens junction // inferred from electronic annotation /// 0005913 // cell-cell adherens junction // inferred from dire…	0005509 // calcium ion binding // inferred from electronic annotation /// 0005543 // phospholipid binding // inferred from electronic annotation /// 0008013 // beta-catenin binding // traceable author statement /// 0008013 // beta-catenin binding // inferred from electronic annotation /// 0019901 // protein kinase binding // inferred from electronic annotation /// 0019903 // protein phosphatase b…	chr18:25530933-25757750 (-) // 95.53 // q12.1
11745843_a_at	-0.270866	-0.255432	-0.440198	0.358045	0.316688	0.255432	0.00119921	0.000674053	1.54995	up	CDK1	983	0000075 // cell cycle checkpoint // traceable author statement /// 0000082 // G1/S transition of mitotic cell cycle // traceable author statement /// 0000083 // regulation of transcription involved in G1/S phase of mitotic cell cycle // traceable author statement /// 0000086 // G2/M transition of mitotic cell cycle // traceable author statement /// 0000165 // MAPK cascade // traceable author stat…	0005634 // nucleus // inferred from direct assay /// 0005634 // nucleus // inferred from electronic annotation /// 0005634 // nucleus // traceable author statement /// 0005654 // nucleoplasm // traceable author statement /// 0005737 // cytoplasm // inferred from electronic annotation /// 0005739 // mitochondrion // traceable author statement /// 0005739 // mitochondrion // inferred from electroni…	0000166 // nucleotide binding // inferred from electronic annotation /// 0004672 // protein kinase activity // non-traceable author statement /// 0004672 // protein kinase activity // inferred from electronic annotation /// 0004674 // protein serine/threonine kinase activity // inferred from electronic annotation /// 0004693 // cyclin-dependent protein kinase activity // inferred from direct assa…	chr10:62538247-62555217 (+) // 85.06 // q21.2
11751815_a_at	-0.388505	-0.322418	-0.264126	0.552211	0.264126	0.567702	0.00231714	0.001703	1.72472	up	CDK5	1020	0001764 // neuron migration // traceable author statement /// 0001764 // neuron migration // inferred from electronic annotation /// 0001963 // synaptic transmission, dopaminergic // inferred from electronic annotation /// 0006468 // protein phosphorylation // traceable author statement /// 0006468 // protein phosphorylation // inferred from electronic annotation /// 0006886 // intracellular prot…	0005622 // intracellular // inferred from electronic annotation /// 0005634 // nucleus // inferred from sequence or structural similarity /// 0005634 // nucleus // inferred from electronic annotation /// 0005737 // cytoplasm // inferred from sequence or structural similarity /// 0005737 // cytoplasm // inferred from electronic annotation /// 0005829 // cytosol // traceable author statement /// 00…	0000166 // nucleotide binding // inferred from electronic annotation /// 0002039 // p53 binding // inferred from electronic annotation /// 0004672 // protein kinase activity // traceable author statement /// 0004672 // protein kinase activity // inferred from electronic annotation /// 0004674 // protein serine/threonine kinase activity // inferred from direct assay /// 0004674 // protein serine/t…	chr7:150751095-150754977 (-) // 99.88 // q36.1
11736163_a_at	1.10423	0.878138	0.987299	-1.22504	-0.878138	-1.01158	0.000391928	7.25184e-05	-4.07879	down	CDKN2B	1030	0000079 // regulation of cyclin-dependent protein kinase activity // inferred from direct assay /// 0000080 // G1 phase of mitotic cell cycle // traceable author statement /// 0000086 // G2/M transition of mitotic cell cycle // inferred from mutant phenotype /// 0000278 // mitotic cell cycle // traceable author statement /// 0007049 // cell cycle // inferred from electronic annotation /// 0007050…	0005634 // nucleus // inferred from direct assay /// 0005737 // cytoplasm // inferred from direct assay /// 0005737 // cytoplasm // inferred from electronic annotation /// 0005829 // cytosol // traceable author statement	0004861 // cyclin-dependent protein kinase inhibitor activity // inferred from direct assay /// 0004861 // cyclin-dependent protein kinase inhibitor activity // non-traceable author statement /// 0005515 // protein binding // inferred from physical interaction /// 0016301 // kinase activity // inferred from electronic annotation /// 0019901 // protein kinase binding // inferred from physical inte…	chr9:22002902-22009385 (-) // 92.07 // p21.3
11743051_s_at	-0.331957	-0.529651	-0.515949	0.331957	0.565735	0.495864	0.00111828	0.000604832	1.89698	up	CDKN2C	1031	0000079 // regulation of cyclin-dependent protein kinase activity // inferred from direct assay /// 0000080 // G1 phase of mitotic cell cycle // traceable author statement /// 0000082 // G1/S transition of mitotic cell cycle // inferred from direct assay /// 0000278 // mitotic cell cycle // traceable author statement /// 0006917 // induction of apoptosis // inferred from direct assay /// 0007049 …	0005634 // nucleus // inferred from direct assay /// 0005737 // cytoplasm // inferred from direct assay /// 0005829 // cytosol // traceable author statement	0004861 // cyclin-dependent protein kinase inhibitor activity // inferred from direct assay /// 0016301 // kinase activity // inferred from electronic annotation /// 0019901 // protein kinase binding // inferred from physical interaction	chr1:51426416-51440476 (+) // 94.26 // p32.3
11753788_x_at	-0.680328	-0.515788	-0.769541	0.572651	0.515788	0.576271	0.000439357	9.50583e-05	2.31357	up	CDKN3	1033	0000079 // regulation of cyclin-dependent protein kinase activity // traceable author statement /// 0000082 // G1/S transition of mitotic cell cycle // traceable author statement /// 0007049 // cell cycle // inferred from electronic annotation /// 0007050 // cell cycle arrest // inferred from direct assay /// 0007050 // cell cycle arrest // traceable author statement /// 0008285 // negative regul…	0005737 // cytoplasm // inferred from electronic annotation /// 0048471 // perinuclear region of cytoplasm // inferred from direct assay /// 0048471 // perinuclear region of cytoplasm // inferred from electronic annotation	0004721 // phosphoprotein phosphatase activity // inferred from electronic annotation /// 0004722 // protein serine/threonine phosphatase activity // inferred from direct assay /// 0004725 // protein tyrosine phosphatase activity // inferred from direct assay /// 0004725 // protein tyrosine phosphatase activity // inferred from electronic annotation /// 0005515 // protein binding // inferred from…	chr14:54866610-54878352 (+) // 96.81 // q22.2
11721668_at	-0.838424	-0.849536	-0.580713	0.583243	0.723353	0.580712	0.000550824	0.000155323	2.61231	up	CDT1	81620	0000076 // DNA replication checkpoint // inferred from direct assay /// 0000076 // DNA replication checkpoint // inferred from electronic annotation /// 0000082 // G1/S transition of mitotic cell cycle // traceable author statement /// 0000083 // regulation of transcription involved in G1/S phase of mitotic cell cycle // traceable author statement /// 0000084 // S phase of mitotic cell cycle // t…	0005634 // nucleus // inferred from direct assay /// 0005634 // nucleus // inferred from electronic annotation /// 0005654 // nucleoplasm // traceable author statement /// 0005829 // cytosol // traceable author statement	0003677 // DNA binding // inferred from sequence or structural similarity /// 0003677 // DNA binding // inferred from electronic annotation /// 0005515 // protein binding // inferred from physical interaction	chr16:88870184-88875668 (+) // 75.44 // q24.3
11745571_a_at	-0.638528	-0.54613	-0.786572	0.608503	0.652064	0.546129	0.0004069	7.96425e-05	2.39381	up	CENPA	1058	0000087 // M phase of mitotic cell cycle // traceable author statement /// 0000132 // establishment of mitotic spindle orientation // inferred from mutant phenotype /// 0000236 // mitotic prometaphase // traceable author statement /// 0000278 // mitotic cell cycle // traceable author statement /// 0006334 // nucleosome assembly // traceable author statement /// 0006334 // nucleosome assembly // i…	0000775 // chromosome, centromeric region // inferred from direct assay /// 0000775 // chromosome, centromeric region // inferred from electronic annotation /// 0000775 // chromosome, centromeric region // traceable author statement /// 0000776 // kinetochore // inferred from electronic annotation /// 0000777 // condensed chromosome kinetochore // inferred from electronic annotation /// 0000778 /…	0003677 // DNA binding // inferred from electronic annotation /// 0003682 // chromatin binding // traceable author statement /// 0005515 // protein binding // inferred from physical interaction	chr2:27008960-27016762 (+) // 81.11 // p23.3
11743296_a_at	-0.435028	-0.53887	-0.707302	0.459336	0.47543	0.435028	0.000662714	0.000222694	2.0237	up	CENPF	1063	0000085 // G2 phase of mitotic cell cycle // inferred from mutant phenotype /// 0000087 // M phase of mitotic cell cycle // inferred from direct assay /// 0000087 // M phase of mitotic cell cycle // inferred from mutant phenotype /// 0000087 // M phase of mitotic cell cycle // traceable author statement /// 0000236 // mitotic prometaphase // traceable author statement /// 0000278 // mitotic cell …	0000775 // chromosome, centromeric region // inferred from direct assay /// 0000775 // chromosome, centromeric region // inferred from electronic annotation /// 0000776 // kinetochore // inferred from direct assay /// 0000776 // kinetochore // inferred from electronic annotation /// 0000777 // condensed chromosome kinetochore // inferred from electronic annotation /// 0000785 // chromatin // non-…	0003682 // chromatin binding // non-traceable author statement /// 0005515 // protein binding // inferred from physical interaction /// 0008022 // protein C-terminus binding // inferred from physical interaction /// 0008134 // transcription factor binding // inferred from physical interaction /// 0008134 // transcription factor binding // inferred from electronic annotation /// 0042803 // protein…	chr1:214776527-214837920 (+) // 99.15 // q41
11739328_x_at	-0.511301	-0.606877	-0.388397	0.412763	0.388397	0.392519	0.000534994	0.000145444	1.86618	up	CENPH	64946	0000087 // M phase of mitotic cell cycle // traceable author statement /// 0000236 // mitotic prometaphase // traceable author statement /// 0000278 // mitotic cell cycle // traceable author statement /// 0006334 // nucleosome assembly // traceable author statement /// 0007059 // chromosome segregation // inferred from electronic annotation /// 0034080 // CenH3-containing nucleosome assembly at c…	0000775 // chromosome, centromeric region // inferred from electronic annotation /// 0000776 // kinetochore // inferred from direct assay /// 0000776 // kinetochore // inferred from mutant phenotype /// 0000776 // kinetochore // non-traceable author statement /// 0000776 // kinetochore // inferred from electronic annotation /// 0000777 // condensed chromosome kinetochore // inferred from electron…	0005515 // protein binding // inferred from physical interaction /// 0043515 // kinetochore binding // inferred from direct assay /// 0043515 // kinetochore binding // inferred from electronic annotation	chr5:68485374-68506183 (+) // 76.3 // q13.2
11740052_a_at	-0.296793	-0.482955	-0.380294	0.571815	0.296793	0.376076	0.00178847	0.00121048	1.743	up	CENPP	401541	0000087 // M phase of mitotic cell cycle // traceable author statement /// 0000236 // mitotic prometaphase // traceable author statement /// 0000278 // mitotic cell cycle // traceable author statement /// 0006334 // nucleosome assembly // traceable author statement /// 0034080 // CenH3-containing nucleosome assembly at centromere // traceable author statement	0000775 // chromosome, centromeric region // inferred from electronic annotation /// 0005634 // nucleus // inferred from electronic annotation /// 0005654 // nucleoplasm // traceable author statement /// 0005694 // chromosome // inferred from electronic annotation /// 0005829 // cytosol // traceable author statement		chr9:95087738-95377435 (+) // 99.16 // q22.31
11720247_a_at	-0.310991	-0.273313	-0.59125	0.273313	0.328805	0.361877	0.00297485	0.00233076	1.63942	up	CEP55	55165	0000910 // cytokinesis // inferred from genetic interaction /// 0007049 // cell cycle // inferred from electronic annotation /// 0007067 // mitosis // inferred from electronic annotation /// 0051301 // cell division // inferred from electronic annotation	0005737 // cytoplasm // inferred from electronic annotation /// 0005813 // centrosome // inferred from direct assay /// 0005814 // centriole // inferred from electronic annotation /// 0005815 // microtubule organizing center // inferred from electronic annotation /// 0005856 // cytoskeleton // inferred from electronic annotation /// 0030496 // midbody // inferred from direct assay /// 0030496 // …		chr10:95256356-95288851 (+) // 95.49 // q23.33
11747163_a_at	0.301506	0.281084	0.249352	-0.450344	-0.50532	-0.249352	0.00158595	0.00101976	-1.60101	down	CEP85L	387119		0005737 // cytoplasm // inferred from electronic annotation /// 0005813 // centrosome // traceable author statement /// 0005815 // microtubule organizing center // inferred from electronic annotation /// 0005856 // cytoskeleton // inferred from electronic annotation		chr6:118886197-118973710 (-) // 88.66 // q22.31
11731436_at	-0.59044	-0.524149	-0.609541	0.560657	0.539534	0.52415	0.000101013	2.35111e-06	2.16769	up	CETN2	1069	0000086 // G2/M transition of mitotic cell cycle // traceable author statement /// 0000278 // mitotic cell cycle // traceable author statement /// 0006281 // DNA repair // inferred from electronic annotation /// 0006289 // nucleotide-excision repair // inferred from direct assay /// 0006974 // response to DNA damage stimulus // inferred from electronic annotation /// 0007049 // cell cycle // infe…	0005622 // intracellular // inferred from direct assay /// 0005634 // nucleus // inferred from electronic annotation /// 0005737 // cytoplasm // inferred from electronic annotation /// 0005813 // centrosome // inferred from direct assay /// 0005813 // centrosome // non-traceable author statement /// 0005813 // centrosome // inferred from electronic annotation /// 0005814 // centriole // inferred …	0003676 // nucleic acid binding // inferred from electronic annotation /// 0005509 // calcium ion binding // non-traceable author statement /// 0005509 // calcium ion binding // inferred from electronic annotation /// 0005515 // protein binding // inferred from physical interaction /// 0005524 // ATP binding // inferred from electronic annotation /// 0008017 // microtubule binding // inferred fro…	chrX:151995467-151999284 (-) // 85.22 // q28
11753068_a_at	-0.38277	-0.347892	-0.323633	0.370358	0.467299	0.323633	0.000422461	8.54542e-05	1.66847	up	CFI	3426	0006508 // proteolysis // inferred from electronic annotation /// 0006958 // complement activation, classical pathway // inferred from electronic annotation /// 0030449 // regulation of complement activation // traceable author statement /// 0045087 // innate immune response // traceable author statement /// 0045087 // innate immune response // inferred from electronic annotation	0005576 // extracellular region // traceable author statement /// 0005576 // extracellular region // inferred from electronic annotation /// 0005615 // extracellular space // inferred from electronic annotation /// 0016020 // membrane // inferred from electronic annotation	0003824 // catalytic activity // inferred from electronic annotation /// 0004252 // serine-type endopeptidase activity // inferred from electronic annotation /// 0004252 // serine-type endopeptidase activity // traceable author statement /// 0005044 // scavenger receptor activity // inferred from electronic annotation /// 0008233 // peptidase activity // inferred from electronic annotation /// 00…	chr4:110661853-110723196 (-) // 96.0 // q25
11727879_s_at	-0.445939	-0.263188	-0.4642	0.263224	0.336299	0.263188	0.00109789	0.000587368	1.60067	up	CHAF1A	10036	0006260 // DNA replication // inferred from electronic annotation /// 0006281 // DNA repair // inferred from electronic annotation /// 0006335 // DNA replication-dependent nucleosome assembly // traceable author statement /// 0006351 // transcription, DNA-dependent // inferred from electronic annotation /// 0006355 // regulation of transcription, DNA-dependent // inferred from electronic annotati…	0005634 // nucleus // inferred from electronic annotation /// 0005678 // chromatin assembly complex // traceable author statement /// 0033186 // CAF-1 complex // inferred from direct assay /// 0071778 // WINAC complex // inferred from direct assay	0003682 // chromatin binding // traceable author statement /// 0005515 // protein binding // inferred from physical interaction /// 0051082 // unfolded protein binding // traceable author statement /// 0070087 // chromo shadow domain binding // inferred from physical interaction	chr19:4402646-4443393 (+) // 94.39 // p13.3
11755017_a_at	-0.360152	-0.321709	-0.373539	0.341953	0.32171	0.333187	9.6683e-05	2.07367e-06	1.60668	up	CHCHD7	79145		0005739 // mitochondrion // inferred from electronic annotation	0004129 // cytochrome-c oxidase activity // inferred from electronic annotation	chr8:57124344-57130024 (+) // 82.35 // q12.1
11759013_at	-0.574972	-0.44592	-0.532176	0.44592	0.537095	0.710771	0.000681177	0.000234283	2.11739	up	CHEK1	1111	0000075 // cell cycle checkpoint // traceable author statement /// 0000077 // DNA damage checkpoint // inferred from direct assay /// 0000077 // DNA damage checkpoint // inferred from mutant phenotype /// 0000077 // DNA damage checkpoint // inferred from electronic annotation /// 0000086 // G2/M transition of mitotic cell cycle // inferred from electronic annotation /// 0006260 // DNA replication…	0000781 // chromosome, telomeric region // inferred from direct assay /// 0000785 // chromatin // inferred from sequence or structural similarity /// 0000785 // chromatin // inferred from electronic annotation /// 0000794 // condensed nuclear chromosome // inferred from direct assay /// 0005634 // nucleus // inferred from direct assay /// 0005634 // nucleus // inferred from electronic annotation …	0000166 // nucleotide binding // inferred from electronic annotation /// 0004672 // protein kinase activity // inferred from electronic annotation /// 0004674 // protein serine/threonine kinase activity // inferred from direct assay /// 0004674 // protein serine/threonine kinase activity // inferred from electronic annotation /// 0005515 // protein binding // inferred from physical interaction //…	chr11:125495035-125527036 (+) // 92.14 // q24.2
11721893_a_at	-0.472642	-0.431971	-0.370422	0.370422	0.404207	0.421692	0.000205065	1.58586e-05	1.77004	up	CHEK2	11200	0000075 // cell cycle checkpoint // traceable author statement /// 0000077 // DNA damage checkpoint // inferred from electronic annotation /// 0000077 // DNA damage checkpoint // traceable author statement /// 0000086 // G2/M transition of mitotic cell cycle // inferred from mutant phenotype /// 0006281 // DNA repair // inferred from electronic annotation /// 0006302 // double-strand break repair…	0000781 // chromosome, telomeric region // inferred from direct assay /// 0005634 // nucleus // inferred from electronic annotation /// 0005654 // nucleoplasm // traceable author statement /// 0005654 // nucleoplasm // inferred from electronic annotation /// 0016605 // PML body // inferred from direct assay /// 0016605 // PML body // inferred from electronic annotation	0000166 // nucleotide binding // inferred from electronic annotation /// 0004672 // protein kinase activity // inferred from electronic annotation /// 0004674 // protein serine/threonine kinase activity // inferred from direct assay /// 0004674 // protein serine/threonine kinase activity // inferred from electronic annotation /// 0004674 // protein serine/threonine kinase activity // traceable au…	chr22:29083730-29137826 (-) // 92.09 // q12.1
11717426_a_at	0.429235	0.201525	0.327079	-0.315259	-0.318826	-0.201525	0.00202574	0.00143213	-1.01342	down	CHMP3	100526767 /// 51652	0000910 // cytokinesis // inferred from electronic annotation /// 0006810 // transport // inferred from electronic annotation /// 0006915 // apoptotic process // inferred from electronic annotation /// 0007049 // cell cycle // inferred from electronic annotation /// 0008333 // endosome to lysosome transport // inferred from electronic annotation /// 0015031 // protein transport // inferred from e…	0005737 // cytoplasm // inferred from electronic annotation /// 0005768 // endosome // inferred from electronic annotation /// 0005769 // early endosome // inferred from electronic annotation /// 0005770 // late endosome // inferred from electronic annotation /// 0005829 // cytosol // traceable author statement /// 0005829 // cytosol // inferred from electronic annotation /// 0016020 // membrane …	0005515 // protein binding // inferred from physical interaction /// 0005546 // phosphatidylinositol-4,5-bisphosphate binding // inferred from electronic annotation	chr2:86731061-86790620 (-) // 61.91 // p11.2
11742978_at	0.407384	0.377155	0.286647	-0.324535	-0.286647	-0.300611	0.000373669	6.36031e-05	-1.58117	down	CHMP4C	92421	0006810 // transport // inferred from electronic annotation /// 0015031 // protein transport // inferred from electronic annotation /// 0016044 // cellular membrane organization // traceable author statement /// 0016197 // endosomal transport // traceable author statement	0005737 // cytoplasm // inferred from electronic annotation /// 0005768 // endosome // inferred from electronic annotation /// 0005829 // cytosol // traceable author statement /// 0005829 // cytosol // inferred from electronic annotation /// 0016020 // membrane // inferred from electronic annotation /// 0031902 // late endosome membrane // inferred from electronic annotation		chr8:82644668-82671746 (+) // 83.61 // q21.13
11721936_a_at	0.306694	0.219277	0.291987	-0.219277	-0.35361	-0.451424	0.00162794	0.00106557	-0.830592	down	CHN2	1124	0001675 // acrosome assembly // inferred from electronic annotation /// 0007165 // signal transduction // inferred from electronic annotation /// 0007264 // small GTPase mediated signal transduction // traceable author statement /// 0032855 // positive regulation of Rac GTPase activity // inferred from electronic annotation /// 0035556 // intracellular signal transduction // inferred from electro…	0005622 // intracellular // inferred from electronic annotation /// 0005829 // cytosol // traceable author statement /// 0016020 // membrane // inferred from electronic annotation	0005070 // SH3/SH2 adaptor activity // traceable author statement /// 0005096 // GTPase activator activity // traceable author statement /// 0005096 // GTPase activator activity // inferred from electronic annotation /// 0030675 // Rac GTPase activator activity // inferred from electronic annotation /// 0046872 // metal ion binding // inferred from electronic annotation	chr7:29233793-29553943 (+) // 95.29 // p14.3
11743054_a_at	0.337562	0.364479	0.280402	-0.280402	-0.326653	-0.371329	0.000348755	5.4744e-05	-1.5731	down	CHORDC1	26973	0006950 // response to stress // inferred from electronic annotation /// 0010824 // regulation of centrosome duplication // inferred from electronic annotation /// 0061077 // chaperone-mediated protein folding // inferred from sequence or structural similarity /// 0061077 // chaperone-mediated protein folding // inferred from electronic annotation /// 0080134 // regulation of response to stress /…		0005515 // protein binding // inferred from physical interaction /// 0008270 // zinc ion binding // inferred from electronic annotation /// 0046872 // metal ion binding // inferred from electronic annotation /// 0051879 // Hsp90 protein binding // inferred from physical interaction	chr11:89933251-89956532 (-) // 94.58 // q14.3
11719426_at	-0.324479	-0.2791	-0.603557	0.2791	0.381378	0.310128	0.0030093	0.00236783	1.65395	up	CHST14	113189	0005975 // carbohydrate metabolic process // inferred from electronic annotation /// 0016051 // carbohydrate biosynthetic process // inferred from electronic annotation /// 0050655 // dermatan sulfate proteoglycan metabolic process // inferred from direct assay	0000139 // Golgi membrane // inferred from electronic annotation /// 0005794 // Golgi apparatus // inferred from electronic annotation /// 0016020 // membrane // inferred from electronic annotation /// 0016021 // integral to membrane // non-traceable author statement /// 0016021 // integral to membrane // inferred from electronic annotation	0001537 // N-acetylgalactosamine 4-O-sulfotransferase activity // inferred from direct assay /// 0008146 // sulfotransferase activity // inferred from electronic annotation /// 0016740 // transferase activity // inferred from electronic annotation /// 0042301 // phosphate ion binding // non-traceable author statement	chr15:40763196-40765357 (+) // 96.15 // q15.1
11758829_s_at	0.405269	0.377141	0.337067	-0.337068	-0.495798	-0.597943	0.00089818	0.00041119	-1.80262	down	CHTOP	26097	0006351 // transcription, DNA-dependent // inferred from electronic annotation /// 0006355 // regulation of transcription, DNA-dependent // inferred from electronic annotation	0005634 // nucleus // inferred from direct assay /// 0005634 // nucleus // inferred from electronic annotation /// 0005730 // nucleolus // inferred from direct assay /// 0043231 // intracellular membrane-bounded organelle // inferred from direct assay	0003723 // RNA binding // inferred from electronic annotation	chr1:153606303-153618782 (+) // 94.95 // q21.3
11717511_a_at	0.33849	0.387866	0.391822	-0.42095	-0.429768	-0.33849	0.000238145	2.19722e-05	-1.70424	down	CIRH1A	84916	0006355 // regulation of transcription, DNA-dependent // inferred from direct assay	0005634 // nucleus // inferred from electronic annotation /// 0005730 // nucleolus // inferred from direct assay /// 0005730 // nucleolus // inferred from electronic annotation	0005515 // protein binding // inferred from physical interaction	chr16:69166483-69202934 (+) // 71.44 // q22.1
11727821_s_at	0.630449	0.233428	0.719584	-0.24985	-0.233428	-0.302369	0.0070688	0.00636452	-1.72872	down	CISD1	55847	0043457 // regulation of cellular respiration // inferred from electronic annotation	0005739 // mitochondrion // inferred from sequence or structural similarity /// 0005739 // mitochondrion // inferred from electronic annotation /// 0005741 // mitochondrial outer membrane // inferred from electronic annotation /// 0016020 // membrane // inferred from electronic annotation /// 0016021 // integral to membrane // inferred from electronic annotation /// 0043231 // intracellular membr…	0046872 // metal ion binding // inferred from electronic annotation /// 0051536 // iron-sulfur cluster binding // inferred from electronic annotation /// 0051537 // 2 iron, 2 sulfur cluster binding // inferred from electronic annotation	chr10:60028884-60049563 (+) // 93.68 // q21.1
11748248_a_at	-0.219251	-0.304182	-0.33251	0.297319	0.410901	0.219251	0.00134339	0.000803741	1.00992	up	CKAP2	26586	0000281 // cytokinesis after mitosis // inferred from genetic interaction /// 0006915 // apoptotic process // inferred from electronic annotation /// 0007026 // negative regulation of microtubule depolymerization // inferred from electronic annotation /// 0007049 // cell cycle // inferred from electronic annotation /// 0045944 // positive regulation of transcription from RNA polymerase II promote…	0000922 // spindle pole // inferred from electronic annotation /// 0005737 // cytoplasm // inferred from direct assay /// 0005737 // cytoplasm // inferred from electronic annotation /// 0005813 // centrosome // inferred from direct assay /// 0005819 // spindle // inferred from electronic annotation /// 0005856 // cytoskeleton // inferred from electronic annotation /// 0005874 // microtubule // in…		chr13:53030106-53049450 (+) // 99.87 // q14.3
11750123_a_at	-0.441222	-0.453611	-0.457537	0.614527	0.441222	0.533265	0.000309002	4.08489e-05	1.9731	up	CKAP2L	150468		0005813 // centrosome // inferred from direct assay		chr2:113495935-113522195 (-) // 97.09 // q13
11753004_a_at	-0.330065	-0.283743	-0.289301	0.333925	0.283743	0.365862	0.000242636	2.32963e-05	1.54636	up	CKB	1152	0006600 // creatine metabolic process // traceable author statement /// 0007420 // brain development // inferred from electronic annotation /// 0016310 // phosphorylation // inferred from electronic annotation /// 0030644 // cellular chloride ion homeostasis // inferred from electronic annotation /// 0034641 // cellular nitrogen compound metabolic process // traceable author statement /// 0044281…	0005737 // cytoplasm // inferred from electronic annotation /// 0005739 // mitochondrion // inferred from electronic annotation /// 0005829 // cytosol // traceable author statement	0000166 // nucleotide binding // inferred from electronic annotation /// 0003824 // catalytic activity // inferred from electronic annotation /// 0004111 // creatine kinase activity // inferred from electronic annotation /// 0004111 // creatine kinase activity // traceable author statement /// 0005515 // protein binding // inferred from physical interaction /// 0005524 // ATP binding // inferred …	chr14:103986003-103989170 (-) // 96.55 // q32.32
11760623_at	0.738277	0.390607	0.347661	-0.347661	-0.36536	-0.384702	0.0029363	0.00229761	-1.81264	down	CKLF	113540 /// 51192	0006935 // chemotaxis // inferred from electronic annotation /// 0008283 // cell proliferation // inferred from direct assay /// 0030593 // neutrophil chemotaxis // inferred from direct assay /// 0032940 // secretion by cell // inferred from direct assay /// 0048246 // macrophage chemotaxis // inferred from direct assay /// 0048247 // lymphocyte chemotaxis // inferred from direct assay	0005576 // extracellular region // inferred from direct assay /// 0005576 // extracellular region // inferred from electronic annotation /// 0005615 // extracellular space // inferred from electronic annotation /// 0016020 // membrane // inferred from electronic annotation /// 0016021 // integral to membrane // inferred from electronic annotation /// 0016021 // integral to membrane // inferred fr…	0005125 // cytokine activity // inferred from electronic annotation /// 0008009 // chemokine activity // inferred from direct assay	chr16:66586474-66602801 (+) // 37.59 // q21
11753856_a_at	-0.34261	-0.432568	-0.363786	0.378566	0.376965	0.34261	0.000202667	1.46964e-05	1.67679	up	CKS2	1164	0000079 // regulation of cyclin-dependent protein kinase activity // traceable author statement /// 0007049 // cell cycle // non-traceable author statement /// 0007049 // cell cycle // inferred from electronic annotation /// 0007051 // spindle organization // non-traceable author statement /// 0007127 // meiosis I // inferred from electronic annotation /// 0008283 // cell proliferation // traceab…		0016301 // kinase activity // inferred from electronic annotation /// 0016538 // cyclin-dependent protein kinase regulator activity // inferred from electronic annotation	chr9:91926207-91931338 (+) // 99.17 // q22.2
11741313_x_at	-0.317169	-0.311635	-0.198781	0.343381	0.198781	0.48357	0.00308604	0.0024397	1.5345	up	CLCC1	23155	0006821 // chloride transport // inferred from electronic annotation	0005634 // nucleus // inferred from electronic annotation /// 0005737 // cytoplasm // inferred from electronic annotation /// 0005783 // endoplasmic reticulum // inferred from direct assay /// 0005783 // endoplasmic reticulum // inferred from electronic annotation /// 0005792 // microsome // inferred from electronic annotation /// 0005794 // Golgi apparatus // inferred from electronic annotation …	0005254 // chloride channel activity // inferred from electronic annotation	chr1:109472129-109506111 (-) // 79.72 // p13.3
11743239_a_at	0.327513	0.295744	0.207164	-0.655067	-0.207164	-0.301656	0.00990614	0.00920448	-1.58532	down	CLCN6	1185	0006810 // transport // inferred from electronic annotation /// 0006811 // ion transport // inferred from electronic annotation /// 0006821 // chloride transport // non-traceable author statement /// 0006821 // chloride transport // inferred from electronic annotation /// 0006884 // cell volume homeostasis // non-traceable author statement /// 0007165 // signal transduction // non-traceable autho…	0005768 // endosome // inferred from electronic annotation /// 0010008 // endosome membrane // inferred from electronic annotation /// 0016020 // membrane // inferred from electronic annotation /// 0016021 // integral to membrane // non-traceable author statement /// 0016021 // integral to membrane // inferred from electronic annotation	0000166 // nucleotide binding // inferred from electronic annotation /// 0005216 // ion channel activity // inferred from electronic annotation /// 0005247 // voltage-gated chloride channel activity // inferred from electronic annotation /// 0005247 // voltage-gated chloride channel activity // non-traceable author statement /// 0005524 // ATP binding // inferred from electronic annotation /// 00…	chr1:11866206-11893653 (+) // 99.77 // p36.22
11752627_a_at	0.863166	0.585259	0.544708	-0.544708	-0.62428	-0.836122	0.00105708	0.000550843	-2.51882	down	CLGN	1047	0006457 // protein folding // inferred from electronic annotation /// 0006461 // protein complex assembly // inferred from electronic annotation /// 0007338 // single fertilization // traceable author statement /// 0007339 // binding of sperm to zona pellucida // inferred from electronic annotation	0005635 // nuclear envelope // inferred from electronic annotation /// 0005783 // endoplasmic reticulum // traceable author statement /// 0005783 // endoplasmic reticulum // inferred from electronic annotation /// 0005789 // endoplasmic reticulum membrane // inferred from electronic annotation /// 0016020 // membrane // inferred from electronic annotation /// 0016021 // integral to membrane // in…	0005509 // calcium ion binding // inferred from electronic annotation /// 0051082 // unfolded protein binding // inferred from electronic annotation /// 0051082 // unfolded protein binding // traceable author statement	chr4:141309947-141348802 (-) // 99.83 // q31.1
11725927_a_at	0.342127	0.380186	0.221229	-0.331851	-0.221229	-0.347813	0.00110175	0.000591277	-0.931358	down	CLIC4	25932	0006810 // transport // inferred from electronic annotation /// 0006811 // ion transport // inferred from electronic annotation /// 0006821 // chloride transport // non-traceable author statement /// 0006821 // chloride transport // traceable author statement /// 0006821 // chloride transport // inferred from electronic annotation /// 0030154 // cell differentiation // traceable author statement …	0005622 // intracellular // inferred from direct assay /// 0005634 // nucleus // inferred from electronic annotation /// 0005737 // cytoplasm // inferred from direct assay /// 0005737 // cytoplasm // inferred from electronic annotation /// 0005739 // mitochondrion // inferred from direct assay /// 0005739 // mitochondrion // inferred from electronic annotation /// 0005813 // centrosome // inferre…	0005216 // ion channel activity // inferred from electronic annotation /// 0005244 // voltage-gated ion channel activity // inferred from electronic annotation /// 0005247 // voltage-gated chloride channel activity // inferred from electronic annotation /// 0005254 // chloride channel activity // traceable author statement /// 0005254 // chloride channel activity // inferred from electronic annot…	chr1:25071747-25171032 (+) // 95.72 // p36.11
11744828_a_at	0.451059	0.494129	0.323117	-0.345928	-0.323117	-0.401195	0.000555101	0.000158202	-1.71655	down	CLK1	1195	0006468 // protein phosphorylation // inferred from electronic annotation /// 0008283 // cell proliferation // traceable author statement /// 0016310 // phosphorylation // inferred from electronic annotation /// 0018105 // peptidyl-serine phosphorylation // inferred from electronic annotation /// 0018107 // peptidyl-threonine phosphorylation // inferred from electronic annotation /// 0018108 // p…	0005634 // nucleus // inferred from electronic annotation /// 0005737 // cytoplasm // inferred from electronic annotation	0000166 // nucleotide binding // inferred from electronic annotation /// 0004672 // protein kinase activity // inferred from electronic annotation /// 0004674 // protein serine/threonine kinase activity // inferred from direct assay /// 0004674 // protein serine/threonine kinase activity // inferred from electronic annotation /// 0004674 // protein serine/threonine kinase activity // traceable au…	chr2:201717805-201729431 (-) // 93.82 // q33.1
11756547_a_at	-0.330299	-0.274389	-0.286954	0.310543	0.310838	0.274389	0.000168492	8.86478e-06	1.11131	up	CLU	1191	0001836 // release of cytochrome c from mitochondria // inferred by curator /// 0002576 // platelet degranulation // traceable author statement /// 0006629 // lipid metabolic process // non-traceable author statement /// 0006915 // apoptotic process // inferred from electronic annotation /// 0006916 // anti-apoptosis // inferred from electronic annotation /// 0006950 // response to stress // infe…	0005576 // extracellular region // traceable author statement /// 0005576 // extracellular region // inferred from electronic annotation /// 0005615 // extracellular space // inferred from direct assay /// 0005634 // nucleus // inferred from electronic annotation /// 0005737 // cytoplasm // inferred from electronic annotation /// 0005739 // mitochondrion // inferred from direct assay /// 0005739 …	0005515 // protein binding // inferred from physical interaction /// 0016887 // ATPase activity // inferred from direct assay /// 0031625 // ubiquitin protein ligase binding // inferred from direct assay /// 0051787 // misfolded protein binding // inferred from direct assay /// 0051787 // misfolded protein binding // inferred from physical interaction	chr8:27455513-27472217 (-) // 73.72 // p21.1
11760623_at	0.738277	0.390607	0.347661	-0.347661	-0.36536	-0.384702	0.0029363	0.00229761	-1.81264	down	CMTM1	113540 /// 51192	0006935 // chemotaxis // inferred from electronic annotation /// 0008283 // cell proliferation // inferred from direct assay /// 0030593 // neutrophil chemotaxis // inferred from direct assay /// 0032940 // secretion by cell // inferred from direct assay /// 0048246 // macrophage chemotaxis // inferred from direct assay /// 0048247 // lymphocyte chemotaxis // inferred from direct assay	0005576 // extracellular region // inferred from direct assay /// 0005576 // extracellular region // inferred from electronic annotation /// 0005615 // extracellular space // inferred from electronic annotation /// 0016020 // membrane // inferred from electronic annotation /// 0016021 // integral to membrane // inferred from electronic annotation /// 0016021 // integral to membrane // inferred fr…	0005125 // cytokine activity // inferred from electronic annotation /// 0008009 // chemokine activity // inferred from direct assay	chr16:66586474-66602801 (+) // 37.59 // q21
11734311_s_at	-0.246107	-0.195757	-0.160618	0.791747	0.446062	0.160618	0.0229606	0.0223185	1.58773	up	CNN1	1264	0006940 // regulation of smooth muscle contraction // traceable author statement /// 0031032 // actomyosin structure organization // inferred from electronic annotation	0005856 // cytoskeleton // inferred from direct assay	0003779 // actin binding // inferred from electronic annotation /// 0005516 // calmodulin binding // inferred from electronic annotation	chr19:11649578-11661138 (+) // 96.3 // p13.2
11731306_a_at	0.311878	0.248241	0.366589	-0.392995	-0.248242	-0.553237	0.00231933	0.00170532	-1.63247	down	CNST	163882	0010923 // negative regulation of phosphatase activity // inferred from direct assay /// 0042998 // positive regulation of Golgi to plasma membrane protein transport // inferred from mutant phenotype	0005794 // Golgi apparatus // inferred from electronic annotation /// 0005802 // trans-Golgi network // inferred from direct assay /// 0005886 // plasma membrane // inferred from direct assay /// 0005886 // plasma membrane // inferred from electronic annotation /// 0016020 // membrane // inferred from electronic annotation /// 0016021 // integral to membrane // inferred from electronic annotation…	0005515 // protein binding // inferred from physical interaction /// 0019902 // phosphatase binding // inferred from direct assay /// 0071253 // connexin binding // inferred from sequence or structural similarity /// 0071253 // connexin binding // inferred from electronic annotation	chr1:246729638-246811543 (+) // 99.14 // q44
11756005_x_at	-0.431699	-0.315472	-0.486277	0.315472	0.364533	0.366009	0.000521869	0.000137885	1.69328	up	COMMD4	54939		0005737 // cytoplasm // inferred from direct assay	0005515 // protein binding // inferred from physical interaction	chr15:75628375-75632612 (+) // 95.43 // q24.2
11746747_a_at	-0.234213	-0.272385	-0.576083	0.348762	0.30198	0.234213	0.00510582	0.00440475	1.57558	up	COQ2	27235	0006071 // glycerol metabolic process // inferred from genetic interaction /// 0006744 // ubiquinone biosynthetic process // inferred from direct assay /// 0006744 // ubiquinone biosynthetic process // inferred from electronic annotation /// 0008299 // isoprenoid biosynthetic process // inferred from electronic annotation /// 0009058 // biosynthetic process // inferred from electronic annotation	0005739 // mitochondrion // inferred from reviewed computational analysis /// 0005739 // mitochondrion // inferred from electronic annotation /// 0016020 // membrane // inferred from electronic annotation /// 0016021 // integral to membrane // inferred from reviewed computational analysis /// 0016021 // integral to membrane // inferred from electronic annotation /// 0031966 // mitochondrial membr…	0002083 // 4-hydroxybenzoate decaprenyltransferase activity // inferred from electronic annotation /// 0004659 // prenyltransferase activity // inferred from electronic annotation /// 0016740 // transferase activity // inferred from electronic annotation /// 0047293 // 4-hydroxybenzoate nonaprenyltransferase activity // inferred from electronic annotation	chr4:84184978-84200211 (-) // 88.8 // q21.23
11754666_a_at	-0.295151	-0.225024	-0.319901	0.311681	0.425469	0.225024	0.001278	0.000744928	1.2165	up	CORO1A	11151	0001845 // phagolysosome assembly // inferred from mutant phenotype /// 0006816 // calcium ion transport // inferred from electronic annotation /// 0006909 // phagocytosis // inferred from mutant phenotype /// 0006928 // cellular component movement // non-traceable author statement /// 0007015 // actin filament organization // inferred from electronic annotation /// 0008064 // regulation of actin…	0001772 // immunological synapse // inferred from electronic annotation /// 0001891 // phagocytic cup // inferred from direct assay /// 0005634 // nucleus // inferred from direct assay /// 0005737 // cytoplasm // inferred from direct assay /// 0005737 // cytoplasm // inferred from electronic annotation /// 0005856 // cytoskeleton // inferred from electronic annotation /// 0005884 // actin filamen…	0003779 // actin binding // inferred from electronic annotation /// 0005515 // protein binding // inferred from physical interaction /// 0008022 // protein C-terminus binding // inferred from physical interaction /// 0008092 // cytoskeletal protein binding // inferred from sequence or structural similarity /// 0008092 // cytoskeletal protein binding // inferred from electronic annotation /// 0042…	chr16:30194914-30200397 (+) // 97.56 // p11.2
11723391_a_at	-0.356283	-0.344633	-0.345143	0.394574	0.421159	0.344633	0.00013933	5.45934e-06	1.66495	up	CORO2A	7464	0030036 // actin cytoskeleton organization // not recorded /// 0035556 // intracellular signal transduction // traceable author statement	0005622 // intracellular // traceable author statement /// 0015629 // actin cytoskeleton // not recorded /// 0017053 // transcriptional repressor complex // inferred from direct assay	0003779 // actin binding // inferred from electronic annotation /// 0051015 // actin filament binding // not recorded	chr9:100883258-100935174 (-) // 68.81 // q22.33
11727175_a_at	-0.694138	-0.784059	-0.640227	0.66672	0.73064	0.640227	0.000173669	9.93418e-06	2.61233	up	CPB2	1361	0006508 // proteolysis // inferred from electronic annotation /// 0006508 // proteolysis // traceable author statement /// 0007596 // blood coagulation // inferred from electronic annotation /// 0007599 // hemostasis // inferred from electronic annotation /// 0009408 // response to heat // inferred from electronic annotation /// 0042493 // response to drug // inferred from electronic annotation /…	0005576 // extracellular region // inferred from electronic annotation /// 0005615 // extracellular space // inferred from electronic annotation /// 0005615 // extracellular space // traceable author statement	0004180 // carboxypeptidase activity // inferred from electronic annotation /// 0004181 // metallocarboxypeptidase activity // inferred from electronic annotation /// 0004181 // metallocarboxypeptidase activity // traceable author statement /// 0008233 // peptidase activity // inferred from electronic annotation /// 0008237 // metallopeptidase activity // inferred from electronic annotation /// 0…	chr13:46627103-46679211 (-) // 98.65 // q14.13
11726487_at	-0.471302	-0.440701	-0.395156	0.395156	0.464211	0.529111	0.000287346	3.56873e-05	1.86419	up	CPED1	79974		0005783 // endoplasmic reticulum // inferred from direct assay		chr7:120628730-120937575 (+) // 95.28 // q31.31
11758141_s_at	0.388891	0.443585	0.587814	-0.557115	-0.729067	-0.388891	0.00138752	0.000846409	-2.04456	down	CPLX1	10815	0006810 // transport // inferred from electronic annotation /// 0006836 // neurotransmitter transport // inferred from electronic annotation /// 0006887 // exocytosis // traceable author statement /// 0006887 // exocytosis // inferred from electronic annotation /// 0007268 // synaptic transmission // traceable author statement /// 0007269 // neurotransmitter secretion // traceable author statemen…	0005737 // cytoplasm // inferred from electronic annotation /// 0005829 // cytosol // traceable author statement /// 0005829 // cytosol // inferred from electronic annotation /// 0030425 // dendrite // inferred from electronic annotation /// 0031201 // SNARE complex // inferred from electronic annotation /// 0043025 // neuronal cell body // inferred from electronic annotation /// 0043234 // prote…	0000149 // SNARE binding // inferred from electronic annotation /// 0005326 // neurotransmitter transporter activity // inferred from electronic annotation /// 0017075 // syntaxin-1 binding // inferred from electronic annotation /// 0019905 // syntaxin binding // inferred from electronic annotation	chr4:778745-779287 (-) // 100.0 // p16.3
11756474_a_at	0.284391	0.322077	0.339092	-0.32807	-0.348739	-0.284392	0.000200519	1.40329e-05	-1.55357	down	CPT1A	1374	0001676 // long-chain fatty acid metabolic process // inferred from electronic annotation /// 0006006 // glucose metabolic process // inferred from electronic annotation /// 0006629 // lipid metabolic process // inferred from electronic annotation /// 0006631 // fatty acid metabolic process // inferred from electronic annotation /// 0006635 // fatty acid beta-oxidation // inferred from electronic…	0005739 // mitochondrion // inferred from direct assay /// 0005739 // mitochondrion // inferred from electronic annotation /// 0005739 // mitochondrion // traceable author statement /// 0005741 // mitochondrial outer membrane // traceable author statement /// 0005741 // mitochondrial outer membrane // inferred from electronic annotation /// 0005743 // mitochondrial inner membrane // inferred from…	0004095 // carnitine O-palmitoyltransferase activity // inferred from electronic annotation /// 0004095 // carnitine O-palmitoyltransferase activity // traceable author statement /// 0016740 // transferase activity // inferred from electronic annotation /// 0016746 // transferase activity, transferring acyl groups // inferred from electronic annotation /// 0042802 // identical protein binding // …	chr11:68522414-68611878 (-) // 86.16 // q13.3
11750681_a_at	0.27505	0.27505	0.267105	-0.267105	-0.340782	-0.36787	0.00029843	3.8578e-05	-1.01325	down	CREBRF	153222	0000122 // negative regulation of transcription from RNA polymerase II promoter // inferred from direct assay /// 0006351 // transcription, DNA-dependent // inferred from electronic annotation /// 0006355 // regulation of transcription, DNA-dependent // inferred from electronic annotation /// 0006810 // transport // inferred from electronic annotation /// 0006950 // response to stress // inferred…	0005634 // nucleus // inferred from electronic annotation /// 0005737 // cytoplasm // inferred from direct assay /// 0016604 // nuclear body // inferred from direct assay	0003700 // sequence-specific DNA binding transcription factor activity // inferred from electronic annotation /// 0005515 // protein binding // inferred from physical interaction /// 0043565 // sequence-specific DNA binding // inferred from electronic annotation	chr5:172484396-172561550 (+) // 94.23 // q35.1
11721704_a_at	-0.619926	-0.611045	-0.635526	0.637664	0.611045	0.652297	6.76397e-05	9.35373e-08	2.38805	up	CRIP1	1396	0006915 // apoptotic process // inferred from direct assay /// 0006955 // immune response // inferred from expression pattern /// 0007507 // heart development // traceable author statement /// 0008283 // cell proliferation // traceable author statement /// 0010033 // response to organic substance // inferred from expression pattern /// 0010043 // response to zinc ion // inferred from direct assay…	0005737 // cytoplasm // inferred from direct assay	0003680 // AT DNA binding // inferred from direct assay /// 0008270 // zinc ion binding // inferred from direct assay /// 0008270 // zinc ion binding // inferred from electronic annotation /// 0008301 // DNA binding, bending // inferred from direct assay /// 0042277 // peptide binding // inferred from direct assay /// 0046872 // metal ion binding // inferred from electronic annotation	chr14:105953206-105955126 (+) // 90.05 // q32.33
11747671_x_at	-0.293886	-0.340205	-0.424742	0.293886	0.467562	0.465783	0.000872127	0.000385973	1.69586	up	CRIP2	1397	0008284 // positive regulation of cell proliferation // inferred from electronic annotation /// 0030097 // hemopoiesis // inferred from electronic annotation	0031012 // extracellular matrix // inferred from direct assay	0008270 // zinc ion binding // inferred from electronic annotation /// 0008270 // zinc ion binding // traceable author statement /// 0046872 // metal ion binding // inferred from electronic annotation	chr14:105941161-105946047 (+) // 88.25 // q32.33
11730759_s_at	0.388316	0.334615	0.399853	-0.368768	-0.350396	-0.334615	0.000139272	5.41044e-06	-1.6535	down	CRIPT	9419	0031122 // cytoplasmic microtubule organization // inferred from electronic annotation /// 0045184 // establishment of protein localization // inferred from electronic annotation	0005737 // cytoplasm // inferred from electronic annotation /// 0014069 // postsynaptic density // inferred from electronic annotation /// 0030054 // cell junction // inferred from electronic annotation /// 0030425 // dendrite // inferred from electronic annotation /// 0042995 // cell projection // inferred from electronic annotation /// 0043025 // neuronal cell body // inferred from electronic a…	0030165 // PDZ domain binding // inferred from electronic annotation	chr2:46844289-46852883 (+) // 77.97 // p21
11746367_a_at	-0.443418	-0.525366	-0.602782	0.443418	0.454422	0.449532	0.000269621	2.98425e-05	1.96289	up	CSE1L	1434	0006810 // transport // inferred from electronic annotation /// 0006886 // intracellular protein transport // inferred from electronic annotation /// 0006915 // apoptotic process // traceable author statement /// 0008283 // cell proliferation // traceable author statement /// 0015031 // protein transport // inferred from electronic annotation	0005622 // intracellular // inferred from electronic annotation /// 0005634 // nucleus // inferred from electronic annotation /// 0005634 // nucleus // traceable author statement /// 0005737 // cytoplasm // inferred from electronic annotation /// 0005737 // cytoplasm // traceable author statement	0005515 // protein binding // inferred from physical interaction /// 0008262 // importin-alpha export receptor activity // traceable author statement /// 0008565 // protein transporter activity // inferred from electronic annotation	chr20:47662785-47711357 (+) // 89.2 // q13.13
11732701_a_at	0.968369	0.694517	0.772761	-0.694517	-0.91529	-0.864244	0.000447022	0.000100004	-3.10925	down	CSGALNACT2	55454	0030166 // proteoglycan biosynthetic process // inferred from direct assay /// 0050650 // chondroitin sulfate proteoglycan biosynthetic process // inferred from direct assay /// 0050651 // dermatan sulfate proteoglycan biosynthetic process // inferred from direct assay /// 0050652 // dermatan sulfate proteoglycan biosynthetic process, polysaccharide chain biosynthetic process // traceable author …	0005794 // Golgi apparatus // inferred from electronic annotation /// 0016020 // membrane // inferred from electronic annotation /// 0016021 // integral to membrane // inferred from electronic annotation /// 0030173 // integral to Golgi membrane // non-traceable author statement /// 0032580 // Golgi cisterna membrane // inferred from electronic annotation	0008376 // acetylgalactosaminyltransferase activity // inferred from direct assay /// 0016740 // transferase activity // inferred from electronic annotation /// 0016758 // transferase activity, transferring hexosyl groups // inferred from electronic annotation /// 0046872 // metal ion binding // inferred from electronic annotation /// 0047237 // glucuronylgalactosylproteoglycan 4-beta-N-acetylgal…	chr10:43633933-43680747 (+) // 95.57 // q11.21
11754493_a_at	-0.227692	-0.221449	-0.5603	0.28205	0.266712	0.221449	0.00708148	0.00637712	1.00861	up	CSRP1	1465		0005634 // nucleus // inferred from electronic annotation	0008270 // zinc ion binding // inferred from electronic annotation /// 0008270 // zinc ion binding // traceable author statement /// 0046872 // metal ion binding // inferred from electronic annotation	chr1:201452657-201462025 (-) // 74.33 // q32.1
11729238_a_at	-0.25626	-0.256558	-0.220965	0.220965	0.781	0.403475	0.0131838	0.0125149	1.63929	up	CSRP2	1466	0007275 // multicellular organismal development // inferred from electronic annotation /// 0030154 // cell differentiation // non-traceable author statement /// 0030154 // cell differentiation // inferred from electronic annotation /// 0045445 // myoblast differentiation // inferred from electronic annotation	0005634 // nucleus // non-traceable author statement /// 0005634 // nucleus // inferred from electronic annotation	0008270 // zinc ion binding // inferred from electronic annotation /// 0046872 // metal ion binding // inferred from electronic annotation	chr12:77252495-77272809 (-) // 93.4 // q21.2
11719480_a_at	0.464422	0.55453	0.482774	-0.572342	-0.464422	-0.64108	0.000346448	5.38513e-05	-2.08472	down	CSTA	1475	0007155 // cell adhesion // inferred from electronic annotation /// 0010466 // negative regulation of peptidase activity // inferred from direct assay /// 0010466 // negative regulation of peptidase activity // inferred from electronic annotation /// 0010951 // negative regulation of endopeptidase activity // inferred from electronic annotation /// 0016337 // cell-cell adhesion // inferred from m…	0001533 // cornified envelope // inferred from direct assay /// 0005622 // intracellular // inferred from electronic annotation /// 0005634 // nucleus // inferred from direct assay /// 0005737 // cytoplasm // inferred from direct assay /// 0005737 // cytoplasm // inferred from electronic annotation	0002020 // protease binding // inferred from physical interaction /// 0004866 // endopeptidase inhibitor activity // inferred from electronic annotation /// 0004869 // cysteine-type endopeptidase inhibitor activity // inferred from direct assay /// 0004869 // cysteine-type endopeptidase inhibitor activity // inferred from electronic annotation /// 0005198 // structural molecule activity // inferr…	chr3:122044010-122060816 (+) // 95.85 // q21.1
11742278_a_at	1.18615	1.0762	1.11896	-1.16244	-1.0762	-1.23348	9.6683e-05	2.09776e-06	-4.87187	down	CTH	1491	0000096 // sulfur amino acid metabolic process // traceable author statement /// 0000098 // sulfur amino acid catabolic process // traceable author statement /// 0006520 // cellular amino acid metabolic process // inferred from electronic annotation /// 0006534 // cysteine metabolic process // traceable author statement /// 0006749 // glutathione metabolic process // inferred from electronic anno…	0005634 // nucleus // inferred from direct assay /// 0005737 // cytoplasm // inferred from direct assay /// 0005737 // cytoplasm // inferred from electronic annotation /// 0005829 // cytosol // traceable author statement	0003824 // catalytic activity // inferred from electronic annotation /// 0004121 // cystathionine beta-lyase activity // inferred from electronic annotation /// 0004123 // cystathionine gamma-lyase activity // inferred from direct assay /// 0004123 // cystathionine gamma-lyase activity // traceable author statement /// 0004123 // cystathionine gamma-lyase activity // inferred from electronic anno…	chr1:70876954-70905252 (+) // 99.11 // p31.1
11748905_a_at	0.407067	0.351995	0.314599	-0.314599	-0.362921	-0.451107	0.000463496	0.00010792	-1.66336	down	CTHRC1	115908	0016477 // cell migration // inferred from electronic annotation /// 0032092 // positive regulation of protein binding // inferred from electronic annotation /// 0033690 // positive regulation of osteoblast proliferation // inferred from electronic annotation /// 0043932 // ossification involved in bone remodeling // inferred from electronic annotation /// 0045669 // positive regulation of osteob…	0005576 // extracellular region // inferred from electronic annotation /// 0005578 // proteinaceous extracellular matrix // inferred from electronic annotation /// 0005581 // collagen // inferred from electronic annotation /// 0005615 // extracellular space // inferred from direct assay /// 0005737 // cytoplasm // inferred from electronic annotation	0005109 // frizzled binding // inferred from electronic annotation /// 0017147 // Wnt-protein binding // inferred from electronic annotation	chr8:104383772-104388664 (+) // 66.53 // q22.3
11750141_a_at	-0.795472	-0.627726	-0.599205	0.679965	0.632257	0.599205	0.000292947	3.68726e-05	2.48161	up	CTPS1	1503	0006139 // nucleobase-containing compound metabolic process // traceable author statement /// 0006221 // pyrimidine nucleotide biosynthetic process // inferred from electronic annotation /// 0006241 // CTP biosynthetic process // inferred from direct assay /// 0006541 // glutamine metabolic process // inferred from electronic annotation /// 0015949 // nucleobase-containing small molecule intercon…	0005829 // cytosol // traceable author statement	0000166 // nucleotide binding // inferred from electronic annotation /// 0003883 // CTP synthase activity // not recorded /// 0003883 // CTP synthase activity // inferred from direct assay /// 0003883 // CTP synthase activity // inferred from genetic interaction /// 0003883 // CTP synthase activity // inferred from electronic annotation /// 0003883 // CTP synthase activity // traceable author sta…	chr1:41445374-41477462 (+) // 97.24 // p34.2
11748622_s_at	-0.387977	-0.266427	-0.332672	0.266427	0.382619	0.322855	0.000590832	0.00017719	1.57243	up	CTSA	5476	0006508 // proteolysis // inferred from electronic annotation /// 0006665 // sphingolipid metabolic process // traceable author statement /// 0006687 // glycosphingolipid metabolic process // traceable author statement /// 0006886 // intracellular protein transport // traceable author statement /// 0043085 // positive regulation of catalytic activity // traceable author statement /// 0044281 // s…	0005634 // nucleus // inferred from direct assay /// 0005730 // nucleolus // inferred from direct assay /// 0005739 // mitochondrion // inferred from electronic annotation /// 0005764 // lysosome // non-traceable author statement /// 0005764 // lysosome // inferred from electronic annotation /// 0005783 // endoplasmic reticulum // traceable author statement /// 0043202 // lysosomal lumen // trace…	0004180 // carboxypeptidase activity // traceable author statement /// 0004180 // carboxypeptidase activity // inferred from electronic annotation /// 0004185 // serine-type carboxypeptidase activity // inferred from electronic annotation /// 0008047 // enzyme activator activity // traceable author statement /// 0008233 // peptidase activity // inferred from electronic annotation /// 0016787 // h…	chr20:44519998-44527410 (+) // 81.9 // q13.12
11748773_a_at	-0.750558	-0.854785	-0.783028	0.750558	0.94174	0.937936	0.000219146	1.84049e-05	3.18848	up	CTSL2	1515	0006508 // proteolysis // inferred from electronic annotation /// 0007154 // cell communication // inferred from electronic annotation /// 0007283 // spermatogenesis // inferred from electronic annotation /// 0008584 // male gonad development // inferred from electronic annotation /// 0009267 // cellular response to starvation // inferred from electronic annotation /// 0009749 // response to gluc…	0005625 // soluble fraction // inferred from electronic annotation /// 0005737 // cytoplasm // inferred from electronic annotation /// 0005764 // lysosome // inferred from electronic annotation /// 0005773 // vacuole // inferred from electronic annotation /// 0005902 // microvillus // inferred from electronic annotation /// 0009897 // external side of plasma membrane // inferred from electronic a…	0004177 // aminopeptidase activity // inferred from electronic annotation /// 0004197 // cysteine-type endopeptidase activity // inferred from electronic annotation /// 0004197 // cysteine-type endopeptidase activity // traceable author statement /// 0008233 // peptidase activity // inferred from electronic annotation /// 0008234 // cysteine-type peptidase activity // traceable author statement /…	chr9:99794398-99801406 (-) // 81.74 // q22.33
11754707_a_at	-0.220747	-0.30168	-0.486565	0.334354	0.220747	0.234216	0.00290835	0.00227087	1.21512	up	CUEDC2	79004		0005634 // nucleus // inferred from direct assay /// 0005634 // nucleus // inferred from electronic annotation /// 0005730 // nucleolus // inferred from direct assay /// 0005737 // cytoplasm // inferred from direct assay /// 0005737 // cytoplasm // inferred from electronic annotation	0005515 // protein binding // inferred from physical interaction	chr10:104183007-104183619 (-) // 95.93 // q24.32
11737968_a_at	-0.384956	-0.502264	-0.42207	0.384956	0.40792	0.42755	0.000235193	2.13511e-05	1.79407	up	CYP24A1	1591	0001649 // osteoblast differentiation // inferred from expression pattern /// 0006766 // vitamin metabolic process // traceable author statement /// 0006805 // xenobiotic metabolic process // traceable author statement /// 0008202 // steroid metabolic process // traceable author statement /// 0033280 // response to vitamin D // inferred from direct assay /// 0042359 // vitamin D metabolic process…	0005739 // mitochondrion // inferred from electronic annotation /// 0005743 // mitochondrial inner membrane // traceable author statement	0004497 // monooxygenase activity // inferred from electronic annotation /// 0005506 // iron ion binding // inferred from electronic annotation /// 0008403 // 25-hydroxycholecalciferol-24-hydroxylase activity // inferred from electronic annotation /// 0009055 // electron carrier activity // inferred from electronic annotation /// 0016491 // oxidoreductase activity // non-traceable author statemen…	chr20:52769987-52790516 (-) // 97.9 // q13.2
11759673_s_at	-0.282248	-0.341691	-0.237707	0.430975	0.298041	0.237707	0.0012302	0.000701618	1.52568	up	DBF4B	80174	0007049 // cell cycle // inferred from electronic annotation	0005634 // nucleus // inferred from electronic annotation	0003676 // nucleic acid binding // inferred from electronic annotation /// 0008270 // zinc ion binding // inferred from electronic annotation /// 0046872 // metal ion binding // inferred from electronic annotation	chr17:42786238-42828179 (+) // 97.8 // q21.31
11717827_a_at	-0.355057	-0.425677	-0.426321	0.434012	0.464745	0.355057	0.000284887	3.44984e-05	1.76576	up	DBI	1622	0001942 // hair follicle development // inferred from electronic annotation /// 0006641 // triglyceride metabolic process // inferred from electronic annotation /// 0006810 // transport // inferred from electronic annotation /// 0043588 // skin development // inferred from electronic annotation	0005739 // mitochondrion // inferred from electronic annotation	0000062 // fatty-acyl-CoA binding // inferred from electronic annotation /// 0004872 // receptor activity // inferred from electronic annotation /// 0008289 // lipid binding // inferred from electronic annotation /// 0030156 // benzodiazepine receptor binding // traceable author statement	chr2:120124512-120130122 (+) // 72.1 // q14.2
11717953_a_at	-0.377113	-0.424366	-0.504977	0.446972	0.52078	0.377113	0.000436746	9.28781e-05	1.84519	up	DCPS	28960	0000184 // nuclear-transcribed mRNA catabolic process, nonsense-mediated decay // inferred from electronic annotation /// 0000288 // nuclear-transcribed mRNA catabolic process, deadenylation-dependent decay // traceable author statement /// 0000290 // deadenylation-dependent decapping of nuclear-transcribed mRNA // inferred from electronic annotation /// 0010467 // gene expression // traceable au…	0005634 // nucleus // inferred from direct assay /// 0005634 // nucleus // inferred from electronic annotation /// 0005730 // nucleolus // inferred from direct assay /// 0005737 // cytoplasm // inferred from electronic annotation /// 0005739 // mitochondrion // inferred from direct assay /// 0005829 // cytosol // traceable author statement	0003824 // catalytic activity // inferred from electronic annotation /// 0005515 // protein binding // inferred from physical interaction /// 0016787 // hydrolase activity // inferred from electronic annotation	chr11:126173646-126215648 (+) // 97.63 // q24.2
11722740_a_at	-0.650276	-0.919186	-0.91851	0.658364	0.650276	0.756226	0.000436746	9.27201e-05	2.86317	up	DDC	1644	0006520 // cellular amino acid metabolic process // inferred from electronic annotation /// 0007623 // circadian rhythm // inferred from electronic annotation /// 0009636 // response to toxin // inferred from electronic annotation /// 0010259 // multicellular organismal aging // inferred from electronic annotation /// 0015842 // synaptic vesicle amine transport // inferred from electronic annotat…	0005625 // soluble fraction // inferred from electronic annotation /// 0005737 // cytoplasm // inferred from electronic annotation /// 0005829 // cytosol // traceable author statement /// 0008021 // synaptic vesicle // inferred from electronic annotation /// 0030424 // axon // inferred from electronic annotation /// 0043025 // neuronal cell body // inferred from electronic annotation	0003824 // catalytic activity // inferred from electronic annotation /// 0004058 // aromatic-L-amino-acid decarboxylase activity // inferred from direct assay /// 0004058 // aromatic-L-amino-acid decarboxylase activity // traceable author statement /// 0004058 // aromatic-L-amino-acid decarboxylase activity // inferred from electronic annotation /// 0005515 // protein binding // inferred from phy…	chr7:50526135-50633154 (-) // 98.76 // p12.1
11743972_a_at	0.332383	0.359559	0.322467	-0.322467	-0.358643	-0.364385	0.000101013	2.3405e-06	-1.60952	down	DDIT4	54541	0001666 // response to hypoxia // inferred from electronic annotation /// 0006915 // apoptotic process // inferred from electronic annotation /// 0009968 // negative regulation of signal transduction // inferred from electronic annotation /// 0032007 // negative regulation of TOR signaling cascade // inferred from electronic annotation /// 0043241 // protein complex disassembly // inferred from e…	0005622 // intracellular // inferred from direct assay /// 0005737 // cytoplasm // inferred from direct assay /// 0005737 // cytoplasm // inferred from electronic annotation /// 0005739 // mitochondrion // inferred from electronic annotation	0071889 // 14-3-3 protein binding // inferred from electronic annotation	chr10:74033162-74035794 (+) // 97.11 // q22.1
11755268_a_at	0.447649	0.309766	0.321574	-0.309766	-0.318436	-0.312667	0.000463939	0.000108294	-1.5947	down	DDX18	8886		0005634 // nucleus // inferred from electronic annotation /// 0005730 // nucleolus // inferred from direct assay /// 0005730 // nucleolus // inferred from electronic annotation	0000166 // nucleotide binding // inferred from electronic annotation /// 0003676 // nucleic acid binding // inferred from electronic annotation /// 0003723 // RNA binding // inferred from electronic annotation /// 0004004 // ATP-dependent RNA helicase activity // traceable author statement /// 0004386 // helicase activity // inferred from electronic annotation /// 0005515 // protein binding // in…	chr2:118577290-118589953 (+) // 98.66 // q14.1
11750684_a_at	0.307279	0.405079	0.349592	-0.307279	-0.434094	-0.439805	0.000513948	0.00013288	-1.67912	down	DDX31	64794		0005634 // nucleus // inferred from electronic annotation /// 0005730 // nucleolus // inferred from electronic annotation	0000166 // nucleotide binding // inferred from electronic annotation /// 0003676 // nucleic acid binding // inferred from electronic annotation /// 0003723 // RNA binding // inferred from electronic annotation /// 0004386 // helicase activity // inferred from electronic annotation /// 0005524 // ATP binding // inferred from electronic annotation /// 0008026 // ATP-dependent helicase activity // i…	chr9:135470146-135538887 (-) // 99.88 // q34.13
11733884_a_at	-0.394693	-0.600077	-0.550699	0.394693	0.600128	0.573211	0.000784772	0.000314173	2.05314	up	DEPDC1	55635	0006351 // transcription, DNA-dependent // inferred from electronic annotation /// 0006355 // regulation of transcription, DNA-dependent // inferred from electronic annotation /// 0007165 // signal transduction // inferred from electronic annotation /// 0035556 // intracellular signal transduction // inferred from electronic annotation /// 0043547 // positive regulation of GTPase activity // infe…	0005622 // intracellular // inferred from electronic annotation /// 0005634 // nucleus // inferred from direct assay /// 0005634 // nucleus // inferred from electronic annotation /// 0017053 // transcriptional repressor complex // inferred from direct assay	0005096 // GTPase activator activity // inferred from electronic annotation /// 0005515 // protein binding // inferred from physical interaction	chr1:68939836-68962904 (-) // 82.08 // p31.2
11729768_s_at	-0.360297	-0.297241	-0.450424	0.320562	0.297241	0.436911	0.00078276	0.000312344	1.6482	up	DGAT1	8694	0006641 // triglyceride metabolic process // traceable author statement /// 0019432 // triglyceride biosynthetic process // inferred from direct assay /// 0019432 // triglyceride biosynthetic process // traceable author statement /// 0019432 // triglyceride biosynthetic process // inferred from electronic annotation /// 0019915 // lipid storage // inferred from sequence or structural similarity /…	0005624 // membrane fraction // inferred from sequence or structural similarity /// 0005624 // membrane fraction // inferred from electronic annotation /// 0005783 // endoplasmic reticulum // inferred from electronic annotation /// 0005789 // endoplasmic reticulum membrane // traceable author statement /// 0005789 // endoplasmic reticulum membrane // inferred from electronic annotation /// 000579…	0003846 // 2-acylglycerol O-acyltransferase activity // inferred from electronic annotation /// 0004144 // diacylglycerol O-acyltransferase activity // not recorded /// 0004144 // diacylglycerol O-acyltransferase activity // inferred from electronic annotation /// 0004144 // diacylglycerol O-acyltransferase activity // traceable author statement /// 0005504 // fatty acid binding // inferred from …	chr8:145538019-145550581 (-) // 99.32 // q24.3
11737493_at	-0.502219	-0.683153	-0.736646	0.502219	0.712309	0.687908	0.000622472	0.000194496	2.41968	up	DGKK	139189	0006979 // response to oxidative stress // inferred from direct assay /// 0007205 // protein kinase C-activating G-protein coupled receptor signaling pathway // inferred from electronic annotation /// 0007596 // blood coagulation // traceable author statement /// 0016310 // phosphorylation // inferred from electronic annotation /// 0030168 // platelet activation // traceable author statement /// …	0005622 // intracellular // inferred from direct assay /// 0005737 // cytoplasm // inferred from electronic annotation /// 0005886 // plasma membrane // inferred from direct assay /// 0005886 // plasma membrane // traceable author statement /// 0016020 // membrane // inferred from electronic annotation	0000166 // nucleotide binding // inferred from electronic annotation /// 0004143 // diacylglycerol kinase activity // inferred from direct assay /// 0004143 // diacylglycerol kinase activity // inferred from electronic annotation /// 0005524 // ATP binding // inferred from electronic annotation /// 0005543 // phospholipid binding // inferred from electronic annotation /// 0016301 // kinase activi…	chrX:50110950-50213737 (-) // 92.29 // p11.22
11747279_x_at	-0.754617	-0.692916	-0.774365	0.813219	0.813219	0.692916	0.000139707	5.5443e-06	2.85551	up	DHFR	1719	0000082 // G1/S transition of mitotic cell cycle // traceable author statement /// 0000083 // regulation of transcription involved in G1/S phase of mitotic cell cycle // traceable author statement /// 0000278 // mitotic cell cycle // traceable author statement /// 0006545 // glycine biosynthetic process // inferred from electronic annotation /// 0006545 // glycine biosynthetic process // non-trac…	0005654 // nucleoplasm // traceable author statement /// 0005829 // cytosol // traceable author statement	0003723 // RNA binding // inferred from electronic annotation /// 0003729 // mRNA binding // inferred from direct assay /// 0004146 // dihydrofolate reductase activity // inferred from electronic annotation /// 0004146 // dihydrofolate reductase activity // inferred from direct assay /// 0004146 // dihydrofolate reductase activity // non-traceable author statement /// 0008144 // drug binding // i…	chr5:79923835-79950624 (-) // 67.0 // q14.1
11716649_a_at	-0.238461	-0.393491	-0.31237	0.238461	0.269835	0.342589	0.000873268	0.00038716	1.11404	up	DHX40	79665			0000166 // nucleotide binding // inferred from electronic annotation /// 0003676 // nucleic acid binding // inferred from electronic annotation /// 0004386 // helicase activity // inferred from electronic annotation /// 0005524 // ATP binding // inferred from electronic annotation /// 0008026 // ATP-dependent helicase activity // inferred from electronic annotation /// 0016787 // hydrolase activi…	chr17:57642885-57685919 (+) // 94.16 // q23.1
11728054_a_at	-0.31939	-0.432053	-0.240801	0.368524	0.272336	0.240802	0.00129242	0.000758079	1.54182	up	DIAPH3	81624	0016043 // cellular component organization // inferred from electronic annotation /// 0030036 // actin cytoskeleton organization // inferred from electronic annotation	0005737 // cytoplasm // inferred from electronic annotation /// 0005829 // cytosol // inferred from electronic annotation	0003779 // actin binding // inferred from electronic annotation /// 0017048 // Rho GTPase binding // inferred from electronic annotation	chr13:60239716-60738194 (-) // 99.4 // q21.2
11737601_a_at	-0.602594	-0.186073	-0.893433	0.225326	0.260627	0.186073	0.0197185	0.0190713	1.72274	up	DIO1	1733	0006590 // thyroid hormone generation // traceable author statement /// 0034641 // cellular nitrogen compound metabolic process // traceable author statement /// 0042446 // hormone biosynthetic process // inferred from electronic annotation /// 0044281 // small molecule metabolic process // traceable author statement /// 0055114 // oxidation-reduction process // inferred from electronic annotation	0005783 // endoplasmic reticulum // inferred from electronic annotation /// 0005789 // endoplasmic reticulum membrane // inferred from electronic annotation /// 0005792 // microsome // inferred from electronic annotation /// 0005886 // plasma membrane // traceable author statement /// 0016020 // membrane // inferred from electronic annotation /// 0016021 // integral to membrane // inferred from e…	0004800 // thyroxine 5'-deiodinase activity // inferred from electronic annotation /// 0004800 // thyroxine 5'-deiodinase activity // traceable author statement /// 0008430 // selenium binding // inferred from electronic annotation /// 0008430 // selenium binding // traceable author statement /// 0016491 // oxidoreductase activity // inferred from electronic annotation	chr1:54359860-54376757 (+) // 98.05 // p32.3
11722367_a_at	-0.305899	-0.537526	-0.42679	0.401201	0.505383	0.305899	0.00125044	0.00072112	1.77469	up	DLGAP5	9787	0000087 // M phase of mitotic cell cycle // inferred from direct assay /// 0000087 // M phase of mitotic cell cycle // inferred from sequence or structural similarity /// 0007049 // cell cycle // inferred from electronic annotation /// 0007079 // mitotic chromosome movement towards spindle pole // non-traceable author statement /// 0007267 // cell-cell signaling // inferred from electronic annota…	0005634 // nucleus // inferred from direct assay /// 0005634 // nucleus // inferred from electronic annotation /// 0005634 // nucleus // inferred from sequence or structural similarity /// 0005737 // cytoplasm // inferred from electronic annotation /// 0005819 // spindle // inferred from electronic annotation /// 0005856 // cytoskeleton // inferred from electronic annotation /// 0031616 // spindl…	0004721 // phosphoprotein phosphatase activity // inferred from direct assay /// 0004721 // phosphoprotein phosphatase activity // inferred from sequence or structural similarity /// 0005515 // protein binding // inferred from physical interaction	chr14:55614852-55658756 (-) // 94.83 // q22.3
11761579_at	0.380744	0.249733	0.380744	-0.260079	-0.336995	-0.249733	0.00073193	0.000276618	-1.03618	down	DMKN	93099		0005576 // extracellular region // inferred from electronic annotation /// 0005615 // extracellular space // inferred from electronic annotation		chr19:35994205-36001412 (-) // 93.41 // q13.12
11761703_s_at	0.322679	0.323113	0.297907	-0.348353	-0.297907	-0.356606	0.000139707	5.54367e-06	-1.56792	down	DNAJA1	3301	0006457 // protein folding // inferred from electronic annotation /// 0006457 // protein folding // traceable author statement /// 0006986 // response to unfolded protein // traceable author statement /// 0007283 // spermatogenesis // inferred from electronic annotation /// 0009408 // response to heat // inferred from electronic annotation /// 0030317 // sperm motility // inferred from electronic…	0016020 // membrane // inferred from electronic annotation	0005524 // ATP binding // inferred from electronic annotation /// 0031072 // heat shock protein binding // inferred from electronic annotation /// 0046872 // metal ion binding // inferred from electronic annotation /// 0050750 // low-density lipoprotein particle receptor binding // inferred from direct assay /// 0051082 // unfolded protein binding // inferred from electronic annotation	chr9:33025272-33039220 (+) // 100.0 // p21.1
11730731_s_at	0.415447	0.31501	0.35756	-0.570739	-0.315011	-0.707929	0.00227932	0.00166789	-1.85819	down	DNAJB9	4189	0006457 // protein folding // inferred from electronic annotation /// 0006987 // activation of signaling protein activity involved in unfolded protein response // traceable author statement /// 0030433 // ER-associated protein catabolic process // inferred from mutant phenotype /// 0030968 // endoplasmic reticulum unfolded protein response // traceable author statement	0005634 // nucleus // inferred from electronic annotation /// 0005730 // nucleolus // inferred from sequence or structural similarity /// 0005730 // nucleolus // inferred from electronic annotation /// 0005737 // cytoplasm // inferred from sequence or structural similarity /// 0005737 // cytoplasm // inferred from electronic annotation /// 0005783 // endoplasmic reticulum // inferred from direct …	0005515 // protein binding // inferred from physical interaction /// 0031072 // heat shock protein binding // inferred from electronic annotation /// 0051082 // unfolded protein binding // inferred from electronic annotation /// 0051787 // misfolded protein binding // inferred from direct assay	chr7:108209935-108215292 (+) // 99.08 // q31.1
11720046_x_at	0.490375	0.238204	0.29798	-0.238204	-0.347715	-0.2748	0.00220002	0.00159586	-1.54659	down	DNAJC10	54431	0001933 // negative regulation of protein phosphorylation // inferred from direct assay /// 0006457 // protein folding // inferred from electronic annotation /// 0006662 // glycerol ether metabolic process // inferred from electronic annotation /// 0030433 // ER-associated protein catabolic process // inferred from mutant phenotype /// 0030433 // ER-associated protein catabolic process // inferre…	0005576 // extracellular region // inferred from electronic annotation /// 0005783 // endoplasmic reticulum // inferred from direct assay /// 0005783 // endoplasmic reticulum // inferred from electronic annotation /// 0005788 // endoplasmic reticulum lumen // inferred from electronic annotation /// 0005792 // microsome // inferred from electronic annotation /// 0034663 // endoplasmic reticulum ch…	0001671 // ATPase activator activity // inferred from sequence or structural similarity /// 0001671 // ATPase activator activity // inferred from electronic annotation /// 0005515 // protein binding // inferred from physical interaction /// 0009055 // electron carrier activity // inferred from electronic annotation /// 0015035 // protein disulfide oxidoreductase activity // inferred from electron…	chr2:183580705-183644752 (+) // 93.25 // q32.1
11715166_at	0.375186	0.349653	0.264599	-0.264599	-0.505815	-0.501639	0.00150777	0.000952476	-1.68626	down	DNAJC12	56521	0006457 // protein folding // inferred from electronic annotation		0031072 // heat shock protein binding // inferred from electronic annotation /// 0051082 // unfolded protein binding // inferred from electronic annotation	chr10:69570967-69597937 (-) // 99.11 // q21.3
11754311_a_at	0.283264	0.299438	0.289078	-0.283264	-0.330473	-0.28516	0.000113243	3.33738e-06	-1.00548	down	DPF2	5977	0006351 // transcription, DNA-dependent // inferred from electronic annotation /// 0006355 // regulation of transcription, DNA-dependent // inferred from electronic annotation /// 0006915 // apoptotic process // inferred from electronic annotation /// 0006917 // induction of apoptosis // traceable author statement /// 0007399 // nervous system development // inferred from electronic annotation //…	0005622 // intracellular // inferred from electronic annotation /// 0005634 // nucleus // inferred from direct assay /// 0005634 // nucleus // inferred from electronic annotation /// 0005730 // nucleolus // inferred from direct assay /// 0005737 // cytoplasm // inferred from direct assay /// 0005737 // cytoplasm // inferred from electronic annotation /// 0005813 // centrosome // inferred from dir…	0003676 // nucleic acid binding // inferred from electronic annotation /// 0008270 // zinc ion binding // inferred from electronic annotation /// 0046872 // metal ion binding // inferred from electronic annotation	chr11:65111516-65120747 (+) // 99.48 // q13.1
11738997_s_at	-0.234664	-0.364212	-0.320527	0.267075	0.234664	0.343624	0.000760741	0.00029664	1.00343	up	DPYSL2	1808	0001975 // response to amphetamine // inferred from electronic annotation /// 0006139 // nucleobase-containing compound metabolic process // traceable author statement /// 0006208 // pyrimidine base catabolic process // inferred from electronic annotation /// 0007010 // cytoskeleton organization // inferred from sequence or structural similarity /// 0007010 // cytoskeleton organization // inferre…	0005625 // soluble fraction // inferred from electronic annotation /// 0005737 // cytoplasm // inferred from electronic annotation /// 0005739 // mitochondrion // inferred from electronic annotation /// 0005829 // cytosol // traceable author statement /// 0005829 // cytosol // inferred from electronic annotation /// 0019717 // synaptosome // inferred from electronic annotation /// 0030424 // axon…	0004157 // dihydropyrimidinase activity // traceable author statement /// 0005515 // protein binding // inferred from physical interaction /// 0016787 // hydrolase activity // inferred from electronic annotation /// 0016810 // hydrolase activity, acting on carbon-nitrogen (but not peptide) bonds // inferred from electronic annotation /// 0016812 // hydrolase activity, acting on carbon-nitrogen (b…	chr8:26435420-26515691 (+) // 88.56 // p21.2
11729992_at	-0.349866	-0.306761	-0.323995	0.330514	0.306761	0.378673	0.00018374	1.10714e-05	1.58614	up	DQX1	165545		0005634 // nucleus // inferred from electronic annotation	0000166 // nucleotide binding // inferred from electronic annotation /// 0003676 // nucleic acid binding // inferred from electronic annotation /// 0004386 // helicase activity // inferred from electronic annotation /// 0005524 // ATP binding // inferred from electronic annotation /// 0016787 // hydrolase activity // inferred from electronic annotation	chr2:74745257-74753463 (-) // 97.99 // p13.1
11728729_at	-0.687759	-0.58675	-0.518726	0.731138	0.572529	0.518726	0.000480542	0.000115811	2.30571	up	DSCC1	79075	0006260 // DNA replication // inferred from electronic annotation /// 0006275 // regulation of DNA replication // inferred from mutant phenotype /// 0007049 // cell cycle // inferred from electronic annotation /// 0034088 // maintenance of mitotic sister chromatid cohesion // inferred from mutant phenotype /// 0034421 // post-translational protein acetylation // inferred from mutant phenotype	0000775 // chromosome, centromeric region // inferred from direct assay /// 0000785 // chromatin // inferred from direct assay /// 0005634 // nucleus // inferred from electronic annotation /// 0005654 // nucleoplasm // inferred from direct assay	0003677 // DNA binding // inferred from electronic annotation /// 0005515 // protein binding // inferred from physical interaction	chr8:120846181-120868262 (-) // 98.91 // q24.12
11726302_a_at	-0.748756	-0.88883	-1.11674	0.826608	0.748756	0.864001	0.000455942	0.000103961	3.32011	up	DTL	51514	0000209 // protein polyubiquitination // inferred from direct assay /// 0000209 // protein polyubiquitination // traceable author statement /// 0006260 // DNA replication // inferred from electronic annotation /// 0006511 // ubiquitin-dependent protein catabolic process // inferred from direct assay /// 0006511 // ubiquitin-dependent protein catabolic process // traceable author statement /// 000…	0005634 // nucleus // inferred from direct assay /// 0005634 // nucleus // inferred from electronic annotation /// 0005737 // cytoplasm // inferred from electronic annotation /// 0005813 // centrosome // inferred from direct assay /// 0005815 // microtubule organizing center // inferred from electronic annotation /// 0005856 // cytoskeleton // inferred from electronic annotation /// 0016020 // me…	0004842 // ubiquitin-protein ligase activity // inferred from direct assay /// 0005515 // protein binding // inferred from physical interaction	chr1:212208894-212278348 (+) // 96.01 // q32.3
11728957_a_at	-0.238234	-0.917831	-0.701464	0.248196	0.238234	0.316601	0.0124595	0.011771	1.84914	up	E2F8	79733	0006351 // transcription, DNA-dependent // inferred from electronic annotation /// 0006355 // regulation of transcription, DNA-dependent // inferred from electronic annotation /// 0007049 // cell cycle // inferred from electronic annotation /// 0008283 // cell proliferation // inferred from electronic annotation	0005634 // nucleus // inferred from electronic annotation /// 0005667 // transcription factor complex // inferred from electronic annotation	0003677 // DNA binding // inferred from electronic annotation /// 0003700 // sequence-specific DNA binding transcription factor activity // inferred from electronic annotation /// 0042802 // identical protein binding // inferred from electronic annotation /// 0042803 // protein homodimerization activity // inferred from electronic annotation	chr11:19245609-19262529 (-) // 95.45 // p15.1
11748565_a_at	0.38378	0.519281	0.389271	-0.505223	-0.414286	-0.38378	0.000473469	0.000112659	-1.8216	down	EBNA1BP2	10969	0042254 // ribosome biogenesis // inferred from electronic annotation	0005624 // membrane fraction // traceable author statement /// 0005634 // nucleus // inferred from direct assay /// 0005634 // nucleus // inferred from electronic annotation /// 0005730 // nucleolus // inferred from direct assay /// 0005730 // nucleolus // inferred from electronic annotation		chr1:43629981-43637971 (-) // 99.9 // p34.2
11730545_a_at	-0.221769	-0.232236	-0.270552	0.347411	0.475663	0.221769	0.00199227	0.00139728	1.00504	up	EFCAB11	90141			0005509 // calcium ion binding // inferred from electronic annotation	chr14:90261932-90421089 (-) // 69.34 // q32.11
11754334_s_at	0.346747	0.311512	0.423063	-0.477537	-0.311513	-0.325966	0.000769394	0.000303293	-1.66107	down	EGR1	1958	0000122 // negative regulation of transcription from RNA polymerase II promoter // inferred from electronic annotation /// 0006351 // transcription, DNA-dependent // inferred from electronic annotation /// 0006355 // regulation of transcription, DNA-dependent // inferred from electronic annotation /// 0006366 // transcription from RNA polymerase II promoter // inferred from direct assay /// 00076…	0005622 // intracellular // inferred from electronic annotation /// 0005634 // nucleus // inferred from direct assay /// 0005634 // nucleus // inferred from sequence or structural similarity /// 0005634 // nucleus // inferred from electronic annotation /// 0005654 // nucleoplasm // traceable author statement /// 0005737 // cytoplasm // inferred from direct assay /// 0005737 // cytoplasm // inferr…	0000976 // transcription regulatory region sequence-specific DNA binding // inferred from direct assay /// 0000982 // RNA polymerase II core promoter proximal region sequence-specific DNA binding transcription factor activity // inferred from electronic annotation /// 0003676 // nucleic acid binding // inferred from electronic annotation /// 0003677 // DNA binding // inferred from direct assay //…	chr5:137804475-137804992 (+) // 81.29 // q31.2
11720918_a_at	0.411537	0.362811	0.404348	-0.402773	-0.362812	-0.425741	0.000132938	4.95093e-06	-1.72908	down	EIF1	10209	0006412 // translation // traceable author statement /// 0006412 // translation // inferred from electronic annotation /// 0006413 // translational initiation // non-traceable author statement /// 0006413 // translational initiation // traceable author statement /// 0006413 // translational initiation // inferred from electronic annotation /// 0006446 // regulation of translational initiation // …	0005737 // cytoplasm // traceable author statement	0003743 // translation initiation factor activity // non-traceable author statement /// 0003743 // translation initiation factor activity // inferred from electronic annotation /// 0003743 // translation initiation factor activity // traceable author statement /// 0008135 // translation factor activity, nucleic acid binding // traceable author statement	chr17:39845142-39847898 (+) // 88.19 // q21.2
11721470_s_at	0.404594	0.219321	0.292851	-0.219321	-0.330233	-0.297023	0.0012719	0.000739033	-1.50293	down	EIF3A	8661	0001732 // formation of translation initiation complex // inferred from direct assay /// 0001732 // formation of translation initiation complex // inferred from electronic annotation /// 0006412 // translation // traceable author statement /// 0006412 // translation // inferred from electronic annotation /// 0006413 // translational initiation // inferred by curator /// 0006413 // translational i…	0005634 // nucleus // inferred from direct assay /// 0005634 // nucleus // inferred from electronic annotation /// 0005730 // nucleolus // inferred from direct assay /// 0005737 // cytoplasm // inferred from direct assay /// 0005737 // cytoplasm // non-traceable author statement /// 0005737 // cytoplasm // inferred from electronic annotation /// 0005829 // cytosol // traceable author statement //…	0003743 // translation initiation factor activity // inferred by curator /// 0003743 // translation initiation factor activity // inferred from direct assay /// 0003743 // translation initiation factor activity // inferred from electronic annotation /// 0005198 // structural molecule activity // non-traceable author statement /// 0005515 // protein binding // inferred from physical interaction	chr10:120794246-120840396 (-) // 98.11 // q26.11
11758512_s_at	0.500233	0.315471	0.362103	-0.374041	-0.347416	-0.315471	0.00065902	0.000219475	-1.66815	down	EIF4E	1977	0000082 // G1/S transition of mitotic cell cycle // inferred from mutant phenotype /// 0000288 // nuclear-transcribed mRNA catabolic process, deadenylation-dependent decay // traceable author statement /// 0000289 // nuclear-transcribed mRNA poly(A) tail shortening // traceable author statement /// 0006406 // mRNA export from nucleus // traceable author statement /// 0006412 // translation // tra…	0000932 // cytoplasmic mRNA processing body // inferred from direct assay /// 0000932 // cytoplasmic mRNA processing body // inferred from electronic annotation /// 0005737 // cytoplasm // inferred from electronic annotation /// 0005829 // cytosol // traceable author statement /// 0005845 // mRNA cap binding complex // inferred from direct assay /// 0016281 // eukaryotic translation initiation fa…	0000339 // RNA cap binding // traceable author statement /// 0003723 // RNA binding // inferred from electronic annotation /// 0003743 // translation initiation factor activity // inferred from sequence or structural similarity /// 0003743 // translation initiation factor activity // inferred from electronic annotation /// 0003743 // translation initiation factor activity // traceable author stat…	chr4:99800430-99800881 (-) // 100.0 // q23
11718283_a_at	0.369843	0.474902	0.451291	-0.369843	-0.410476	-0.446612	0.00025698	2.67652e-05	-1.79128	down	EIF4EBP1	1978	0000082 // G1/S transition of mitotic cell cycle // inferred from mutant phenotype /// 0006412 // translation // traceable author statement /// 0006413 // translational initiation // traceable author statement /// 0006417 // regulation of translation // inferred from electronic annotation /// 0008286 // insulin receptor signaling pathway // traceable author statement /// 0008286 // insulin recept…	0005634 // nucleus // inferred from electronic annotation /// 0005737 // cytoplasm // inferred from electronic annotation /// 0005829 // cytosol // traceable author statement /// 0043234 // protein complex // inferred from electronic annotation	0005515 // protein binding // inferred from physical interaction /// 0008190 // eukaryotic initiation factor 4E binding // inferred from electronic annotation /// 0031369 // translation initiation factor binding // inferred from electronic annotation	chr8:37887858-37917883 (+) // 90.59 // p11.23
11729834_at	0.673325	0.384492	0.459764	-0.417222	-0.450006	-0.384491	0.000977242	0.000478312	-1.89618	down	EIF5A2	56648	0006412 // translation // inferred from electronic annotation /// 0006414 // translational elongation // inferred from electronic annotation /// 0006452 // translational frameshifting // inferred from electronic annotation /// 0006810 // transport // inferred from electronic annotation /// 0007283 // spermatogenesis // non-traceable author statement /// 0008284 // positive regulation of cell prol…	0005634 // nucleus // inferred from electronic annotation /// 0005643 // nuclear pore // inferred from electronic annotation /// 0005737 // cytoplasm // inferred from electronic annotation /// 0005783 // endoplasmic reticulum // inferred from electronic annotation /// 0005789 // endoplasmic reticulum membrane // inferred from electronic annotation /// 0005829 // cytosol // traceable author statem…	0003723 // RNA binding // inferred from electronic annotation /// 0003746 // translation elongation factor activity // inferred from electronic annotation /// 0005515 // protein binding // inferred from physical interaction /// 0043022 // ribosome binding // inferred from electronic annotation	chr3:170606203-170626477 (-) // 84.51 // q26.2
11756546_a_at	0.309348	0.306048	0.327131	-0.378674	-0.306048	-0.359755	0.000166751	8.23705e-06	-1.58264	down	EIF6	3692	0006412 // translation // inferred from electronic annotation /// 0006413 // translational initiation // inferred from electronic annotation /// 0007229 // integrin-mediated signaling pathway // inferred from electronic annotation /// 0042254 // ribosome biogenesis // inferred from electronic annotation /// 0042256 // mature ribosome assembly // inferred from mutant phenotype /// 0042256 // matur…	0005634 // nucleus // traceable author statement /// 0005634 // nucleus // inferred from electronic annotation /// 0005638 // lamin filament // inferred from electronic annotation /// 0005730 // nucleolus // inferred from electronic annotation /// 0005737 // cytoplasm // inferred from electronic annotation /// 0005882 // intermediate filament // inferred from electronic annotation	0003743 // translation initiation factor activity // inferred from electronic annotation /// 0005515 // protein binding // inferred from physical interaction /// 0043022 // ribosome binding // inferred from direct assay /// 0043022 // ribosome binding // inferred from electronic annotation	chr20:33866987-33872591 (-) // 66.4 // q11.22
11733085_a_at	-0.230908	-0.370601	-0.392942	0.363703	0.230907	0.255362	0.00122917	0.000700222	1.53135	up	ENO3	2027	0005975 // carbohydrate metabolic process // traceable author statement /// 0006006 // glucose metabolic process // traceable author statement /// 0006094 // gluconeogenesis // traceable author statement /// 0006096 // glycolysis // inferred from electronic annotation /// 0006096 // glycolysis // traceable author statement /// 0007568 // aging // inferred from electronic annotation /// 0042493 //…	0000015 // phosphopyruvate hydratase complex // inferred from electronic annotation /// 0005624 // membrane fraction // inferred from electronic annotation /// 0005737 // cytoplasm // inferred from direct assay /// 0005737 // cytoplasm // inferred from electronic annotation /// 0005829 // cytosol // traceable author statement	0000287 // magnesium ion binding // inferred from electronic annotation /// 0004634 // phosphopyruvate hydratase activity // inferred from electronic annotation /// 0004634 // phosphopyruvate hydratase activity // traceable author statement /// 0016829 // lyase activity // inferred from electronic annotation /// 0042803 // protein homodimerization activity // inferred from electronic annotation /…	chr17:4854385-4860422 (+) // 94.69 // p13.2
11744369_s_at	0.43077	0.370594	0.369515	-0.399676	-0.378109	-0.369515	0.000125081	4.02135e-06	-1.7085	down	EPB41L4A-AS1	114915				chr5:111496222-111498198 (+) // 100.0 // q22.1
11754640_a_at	-0.446676	-0.451624	-0.439332	0.478564	0.510583	0.439332	9.11791e-05	1.5818e-06	1.89479	up	EPHX2	2053	0006805 // xenobiotic metabolic process // non-traceable author statement /// 0006874 // cellular calcium ion homeostasis // non-traceable author statement /// 0006954 // inflammatory response // non-traceable author statement /// 0008152 // metabolic process // inferred from electronic annotation /// 0008217 // regulation of blood pressure // non-traceable author statement /// 0009636 // respons…	0005730 // nucleolus // inferred from direct assay /// 0005737 // cytoplasm // inferred from direct assay /// 0005737 // cytoplasm // inferred from electronic annotation /// 0005777 // peroxisome // inferred from electronic annotation /// 0005777 // peroxisome // inferred from direct assay /// 0005794 // Golgi apparatus // inferred from direct assay /// 0005829 // cytosol // non-traceable author …	0000287 // magnesium ion binding // inferred from direct assay /// 0003824 // catalytic activity // inferred from electronic annotation /// 0004301 // epoxide hydrolase activity // inferred from direct assay /// 0004301 // epoxide hydrolase activity // inferred from electronic annotation /// 0005102 // receptor binding // inferred from physical interaction /// 0016787 // hydrolase activity // inf…	chr8:27348667-27402439 (+) // 99.61 // p21.2
11747137_x_at	-0.432544	-0.31564	-0.444811	0.350082	0.365061	0.31564	0.000388922	7.07497e-05	1.67163	up	ERAP2	64167	0002474 // antigen processing and presentation of peptide antigen via MHC class I // traceable author statement /// 0006508 // proteolysis // inferred from electronic annotation /// 0008217 // regulation of blood pressure // traceable author statement /// 0019885 // antigen processing and presentation of endogenous peptide antigen via MHC class I // traceable author statement	0005783 // endoplasmic reticulum // inferred from electronic annotation /// 0005788 // endoplasmic reticulum lumen // traceable author statement /// 0005789 // endoplasmic reticulum membrane // inferred from electronic annotation /// 0016020 // membrane // inferred from electronic annotation /// 0016021 // integral to membrane // inferred from electronic annotation	0004177 // aminopeptidase activity // inferred from direct assay /// 0004177 // aminopeptidase activity // inferred from electronic annotation /// 0008233 // peptidase activity // inferred from electronic annotation /// 0008237 // metallopeptidase activity // inferred from direct assay /// 0008237 // metallopeptidase activity // inferred from electronic annotation /// 0008270 // zinc ion binding …	chr5:96215265-96253609 (+) // 89.84 // q15
11723627_at	-0.477278	-0.343689	-0.571569	0.476044	0.343689	0.385544	0.000835197	0.000352275	1.82252	up	ERP27	121506		0005783 // endoplasmic reticulum // inferred from electronic annotation /// 0005788 // endoplasmic reticulum lumen // inferred from electronic annotation		chr12:15066969-15092016 (-) // 73.43 // p12.3
11721209_a_at	-0.576895	-0.492844	-0.313281	0.489677	0.378718	0.313281	0.00132314	0.000785863	1.80863	up	EXO1	9156	0002455 // humoral immune response mediated by circulating immunoglobulin // inferred from electronic annotation /// 0006281 // DNA repair // inferred from electronic annotation /// 0006281 // DNA repair // traceable author statement /// 0006298 // mismatch repair // inferred from direct assay /// 0006298 // mismatch repair // inferred from mutant phenotype /// 0006298 // mismatch repair // infer…	0005634 // nucleus // inferred from direct assay /// 0005634 // nucleus // inferred from electronic annotation	0003677 // DNA binding // inferred from direct assay /// 0003677 // DNA binding // inferred from electronic annotation /// 0003677 // DNA binding // traceable author statement /// 0003824 // catalytic activity // inferred from electronic annotation /// 0004518 // nuclease activity // inferred from electronic annotation /// 0004519 // endonuclease activity // inferred from electronic annotation //…	chr1:242011497-242053048 (+) // 96.18 // q43
11723802_at	-0.470615	-0.289392	-0.401755	0.289392	0.3681	0.341705	0.000683233	0.000236115	1.64755	up	F10	2159	0006508 // proteolysis // traceable author statement /// 0006508 // proteolysis // inferred from electronic annotation /// 0007596 // blood coagulation // inferred by curator /// 0007596 // blood coagulation // traceable author statement /// 0007596 // blood coagulation // inferred from electronic annotation /// 0007597 // blood coagulation, intrinsic pathway // traceable author statement /// 000…	0005576 // extracellular region // non-traceable author statement /// 0005576 // extracellular region // traceable author statement /// 0005576 // extracellular region // inferred from electronic annotation /// 0005624 // membrane fraction // inferred from electronic annotation /// 0005788 // endoplasmic reticulum lumen // traceable author statement /// 0005792 // microsome // inferred from elect…	0003824 // catalytic activity // inferred from electronic annotation /// 0004252 // serine-type endopeptidase activity // inferred from direct assay /// 0004252 // serine-type endopeptidase activity // traceable author statement /// 0004252 // serine-type endopeptidase activity // inferred from electronic annotation /// 0005509 // calcium ion binding // inferred from electronic annotation /// 000…	chr13:113777123-113803843 (+) // 93.39 // q34
11728828_at	0.291169	0.253803	0.215726	-0.511125	-0.542108	-0.215726	0.00378105	0.00312133	-1.59832	down	F2RL1	2150	0002286 // T cell activation involved in immune response // inferred from sequence or structural similarity /// 0002286 // T cell activation involved in immune response // inferred from electronic annotation /// 0002690 // positive regulation of leukocyte chemotaxis // inferred from direct assay /// 0002741 // positive regulation of cytokine secretion involved in immune response // inferred from …	0005794 // Golgi apparatus // traceable author statement /// 0005886 // plasma membrane // traceable author statement /// 0005886 // plasma membrane // inferred from electronic annotation /// 0005887 // integral to plasma membrane // inferred from direct assay /// 0016020 // membrane // inferred from electronic annotation /// 0016021 // integral to membrane // inferred from electronic annotation …	0001965 // G-protein alpha-subunit binding // inferred from sequence or structural similarity /// 0001965 // G-protein alpha-subunit binding // inferred from electronic annotation /// 0004871 // signal transducer activity // inferred from electronic annotation /// 0004872 // receptor activity // traceable author statement /// 0004872 // receptor activity // inferred from electronic annotation ///…	chr5:76114832-76131140 (+) // 78.56 // q13.3
11723040_a_at	-0.786977	-0.777236	-0.757968	0.819611	0.757968	0.79071	6.76397e-05	1.52332e-07	2.95568	up	FABP1	2168	0006810 // transport // inferred from electronic annotation /// 0008284 // positive regulation of cell proliferation // inferred from electronic annotation /// 0015909 // long-chain fatty acid transport // inferred from electronic annotation /// 0032000 // positive regulation of fatty acid beta-oxidation // inferred from electronic annotation /// 0043066 // negative regulation of apoptotic proces…	0005634 // nucleus // inferred from electronic annotation /// 0005654 // nucleoplasm // traceable author statement /// 0005737 // cytoplasm // inferred from electronic annotation /// 0005782 // peroxisomal matrix // inferred from electronic annotation /// 0005829 // cytosol // inferred from electronic annotation /// 0045179 // apical cortex // inferred from electronic annotation	0003682 // chromatin binding // inferred from electronic annotation /// 0005215 // transporter activity // inferred from electronic annotation /// 0005324 // long-chain fatty acid transporter activity // inferred from electronic annotation /// 0005504 // fatty acid binding // inferred from electronic annotation /// 0005543 // phospholipid binding // inferred from electronic annotation /// 0008144…	chr2:88422500-88427650 (-) // 83.95 // p11.2
11724993_at	0.262323	0.182052	0.233414	-0.182052	-0.449478	-0.556238	0.00614025	0.00544328	-1.03885	down	FAM101B	359845				chr17:289768-295731 (-) // 79.9 // p13.3
11739687_a_at	-0.23288	-0.371958	-0.335492	0.343261	0.266199	0.23288	0.000842191	0.000358622	1.00966	up	FAM107B	83641				chr10:14560558-14816896 (-) // 98.47 // p13
11739933_a_at	-0.26736	-0.476803	-0.261005	0.391243	0.261005	0.327174	0.00175632	0.00118108	1.58176	up	FAM111B	374393	0008152 // metabolic process // inferred from electronic annotation		0003824 // catalytic activity // inferred from electronic annotation	chr11:58874657-58894312 (+) // 66.83 // q12.1
11728246_at	0.421678	0.360373	0.363861	-0.394123	-0.360373	-0.465185	0.000260041	2.78518e-05	-1.72731	down	FAM134A	79137		0005783 // endoplasmic reticulum // inferred from electronic annotation /// 0016020 // membrane // inferred from electronic annotation /// 0016021 // integral to membrane // inferred from electronic annotation		chr2:220042938-220050201 (+) // 79.33 // q35
11716061_a_at	-0.291061	-0.231895	-0.307502	0.364078	0.406454	0.231895	0.000929254	0.000440034	1.52728	up	FAM162A	26355	0006915 // apoptotic process // inferred from electronic annotation /// 0006919 // activation of cysteine-type endopeptidase activity involved in apoptotic process // inferred from direct assay /// 0006927 // transformed cell apoptotic process // inferred from direct assay /// 0043065 // positive regulation of apoptotic process // inferred from direct assay /// 0071456 // cellular response to hyp…	0005739 // mitochondrion // inferred from electronic annotation /// 0016020 // membrane // inferred from electronic annotation /// 0016021 // integral to membrane // inferred from electronic annotation	0005515 // protein binding // inferred from physical interaction	chr3:122103028-122128961 (+) // 97.86 // q21.1
11750560_s_at	0.442769	0.278798	0.243809	-0.243809	-0.292484	-0.2856	0.00123369	0.000705362	-1.01126	down	FAM168B	130074		0005886 // plasma membrane // inferred from electronic annotation /// 0016020 // membrane // inferred from electronic annotation /// 0016021 // integral to membrane // inferred from electronic annotation /// 0030424 // axon // inferred from electronic annotation /// 0042995 // cell projection // inferred from electronic annotation		chr2:131805449-131851001 (-) // 99.7 // q21.1
11726022_a_at	-0.305234	-0.329191	-0.349632	0.322361	0.316616	0.305234	9.11791e-05	1.26433e-06	1.56131	up	FAM177A1	283635				chr14:35514112-35552584 (+) // 86.56 // q13.2
11725538_a_at	0.481874	0.508822	0.343265	-0.389792	-0.343265	-0.38523	0.000459763	0.000106101	-1.76225	down	FAM199X	139231				chrX:103411155-103437116 (+) // 93.97 // q22.2
11742961_s_at	0.473835	0.346177	0.305634	-0.50094	-0.43752	-0.305634	0.00100234	0.000500499	-1.72897	down	FAM43A	131583				chr3:194406513-194409766 (+) // 95.39 // q29
11723747_a_at	-0.555874	-0.584983	-0.61817	0.555875	0.636701	0.592952	0.000101013	2.31807e-06	2.26815	up	FAM64A	54478		0005730 // nucleolus // inferred from direct assay	0005515 // protein binding // inferred from physical interaction	chr17:6347758-6354780 (+) // 95.58 // p13.2
11730264_a_at	-0.652824	-0.692162	-0.701438	0.652824	0.804759	0.787879	0.000169179	9.11948e-06	2.69564	up	FAM83D	81610	0007049 // cell cycle // inferred from electronic annotation /// 0007067 // mitosis // inferred from electronic annotation /// 0051301 // cell division // inferred from electronic annotation	0000922 // spindle pole // inferred from electronic annotation /// 0005737 // cytoplasm // inferred from electronic annotation /// 0005819 // spindle // inferred from electronic annotation /// 0005856 // cytoskeleton // inferred from electronic annotation		chr20:37554954-37581749 (+) // 91.97 // q11.23
11729472_a_at	-0.318725	-0.239132	-0.397607	0.239132	0.525137	0.744087	0.00653266	0.00584133	1.76696	up	FANCA	2175	0006281 // DNA repair // traceable author statement /// 0006281 // DNA repair // inferred from electronic annotation /// 0006461 // protein complex assembly // traceable author statement /// 0006974 // response to DNA damage stimulus // inferred from electronic annotation /// 0007140 // male meiosis // inferred from electronic annotation /// 0008584 // male gonad development // inferred from elec…	0005634 // nucleus // inferred from direct assay /// 0005634 // nucleus // inferred from electronic annotation /// 0005634 // nucleus // traceable author statement /// 0005654 // nucleoplasm // traceable author statement /// 0005737 // cytoplasm // inferred from electronic annotation /// 0005737 // cytoplasm // traceable author statement /// 0043240 // Fanconi anaemia nuclear complex // inferred …	0005515 // protein binding // inferred from physical interaction	chr16:89864445-89883065 (-) // 85.4 // q24.3
11732535_a_at	-0.627021	-0.376414	-0.384552	0.376414	0.39594	0.520059	0.00120126	0.000675859	1.85763	up	FANCD2	2177	0006281 // DNA repair // traceable author statement /// 0006281 // DNA repair // inferred from electronic annotation /// 0006974 // response to DNA damage stimulus // inferred from electronic annotation /// 0007049 // cell cycle // inferred from electronic annotation /// 0007129 // synapsis // inferred from electronic annotation /// 0007276 // gamete generation // inferred from electronic annotat…	0000793 // condensed chromosome // inferred from electronic annotation /// 0005634 // nucleus // inferred from electronic annotation /// 0005654 // nucleoplasm // traceable author statement	0005515 // protein binding // inferred from physical interaction	chr3:10068156-10143614 (+) // 92.48 // p25.3
11756256_a_at	-0.175077	-0.244611	-0.236741	0.448516	0.503602	0.175077	0.0053224	0.00462101	1.00999	up	FANCG	2189	0000075 // cell cycle checkpoint // traceable author statement /// 0001541 // ovarian follicle development // inferred from electronic annotation /// 0006281 // DNA repair // traceable author statement /// 0006281 // DNA repair // inferred from electronic annotation /// 0006974 // response to DNA damage stimulus // inferred from electronic annotation /// 0007005 // mitochondrion organization // i…	0005634 // nucleus // inferred from electronic annotation /// 0005654 // nucleoplasm // traceable author statement /// 0005737 // cytoplasm // inferred from electronic annotation /// 0005739 // mitochondrion // inferred from direct assay /// 0043240 // Fanconi anaemia nuclear complex // inferred from direct assay	0003684 // damaged DNA binding // traceable author statement /// 0005515 // protein binding // inferred from physical interaction	chr9:35073832-35079736 (-) // 99.72 // p13.3
11730875_a_at	-0.688485	-0.418668	-0.804361	0.418668	0.623997	0.558263	0.0013677	0.000824415	2.25139	up	FANCI	55215	0006281 // DNA repair // traceable author statement /// 0006281 // DNA repair // inferred from electronic annotation /// 0006974 // response to DNA damage stimulus // inferred from electronic annotation /// 0007049 // cell cycle // inferred from electronic annotation /// 0031398 // positive regulation of protein ubiquitination // inferred from direct assay	0005634 // nucleus // inferred from direct assay /// 0005634 // nucleus // inferred from electronic annotation /// 0005654 // nucleoplasm // traceable author statement /// 0005886 // plasma membrane // inferred from direct assay	0003677 // DNA binding // inferred from electronic annotation /// 0005515 // protein binding // inferred from physical interaction	chr15:89787247-89860360 (+) // 94.32 // q26.1
11744182_a_at	-0.370144	-0.405937	-0.431105	0.370144	0.424618	0.420492	0.00013921	5.38128e-06	1.75015	up	FARS2	10667	0006412 // translation // inferred from electronic annotation /// 0006418 // tRNA aminoacylation for protein translation // traceable author statement /// 0006418 // tRNA aminoacylation for protein translation // inferred from electronic annotation /// 0006432 // phenylalanyl-tRNA aminoacylation // inferred from direct assay /// 0006432 // phenylalanyl-tRNA aminoacylation // inferred from electro…	0005625 // soluble fraction // inferred from direct assay /// 0005737 // cytoplasm // inferred from electronic annotation /// 0005739 // mitochondrion // inferred from electronic annotation /// 0005759 // mitochondrial matrix // traceable author statement /// 0005759 // mitochondrial matrix // inferred from electronic annotation	0000049 // tRNA binding // inferred from direct assay /// 0000049 // tRNA binding // inferred from electronic annotation /// 0000166 // nucleotide binding // inferred from electronic annotation /// 0000287 // magnesium ion binding // inferred from electronic annotation /// 0004812 // aminoacyl-tRNA ligase activity // inferred from electronic annotation /// 0004826 // phenylalanine-tRNA ligase act…	chr6:5261583-5771813 (+) // 98.29 // p25.1
11756268_a_at	-0.321687	-0.286261	-0.358006	0.286261	0.403164	0.549973	0.00127687	0.000744057	1.66453	up	FBXO4	26272	0000209 // protein polyubiquitination // inferred from direct assay /// 0000723 // telomere maintenance // inferred from mutant phenotype /// 0006511 // ubiquitin-dependent protein catabolic process // inferred from direct assay /// 0016567 // protein ubiquitination // inferred from direct assay /// 0016567 // protein ubiquitination // inferred from electronic annotation /// 0031146 // SCF-depend…	0000151 // ubiquitin ligase complex // inferred from direct assay /// 0005737 // cytoplasm // inferred from electronic annotation /// 0019005 // SCF ubiquitin ligase complex // inferred from direct assay	0004842 // ubiquitin-protein ligase activity // inferred from direct assay /// 0005515 // protein binding // inferred from physical interaction /// 0042803 // protein homodimerization activity // inferred from physical interaction	chr5:41925402-41941670 (+) // 99.61 // p13.1
11724963_s_at	-0.243751	-0.592221	-0.551326	0.271317	0.243751	0.285119	0.00339539	0.00274611	1.65768	up	FBXO5	26271	0000082 // G1/S transition of mitotic cell cycle // traceable author statement /// 0000083 // regulation of transcription involved in G1/S phase of mitotic cell cycle // traceable author statement /// 0000087 // M phase of mitotic cell cycle // traceable author statement /// 0000089 // mitotic metaphase // inferred from electronic annotation /// 0000278 // mitotic cell cycle // traceable author s…	0005634 // nucleus // inferred from direct assay /// 0005634 // nucleus // inferred from electronic annotation /// 0005654 // nucleoplasm // traceable author statement /// 0005730 // nucleolus // inferred from direct assay /// 0005737 // cytoplasm // inferred from direct assay /// 0005737 // cytoplasm // inferred from electronic annotation /// 0005819 // spindle // inferred from direct assay /// …	0005515 // protein binding // inferred from physical interaction /// 0019901 // protein kinase binding // inferred from physical interaction /// 0046872 // metal ion binding // inferred from electronic annotation	chr6:153291669-153304753 (-) // 97.24 // q25.2
11718366_s_at	-0.319127	-0.330381	-0.335938	0.382834	0.389168	0.319127	0.00015589	7.14331e-06	1.61574	up	FDPS	2224	0006694 // steroid biosynthetic process // inferred from electronic annotation /// 0006695 // cholesterol biosynthetic process // traceable author statement /// 0006695 // cholesterol biosynthetic process // inferred from electronic annotation /// 0008299 // isoprenoid biosynthetic process // inferred from electronic annotation /// 0008610 // lipid biosynthetic process // inferred from electronic…	0005634 // nucleus // inferred from direct assay /// 0005730 // nucleolus // inferred from direct assay /// 0005737 // cytoplasm // inferred from direct assay /// 0005737 // cytoplasm // inferred from electronic annotation /// 0005739 // mitochondrion // inferred from electronic annotation /// 0005829 // cytosol // traceable author statement	0004161 // dimethylallyltranstransferase activity // inferred from electronic annotation /// 0004337 // geranyltranstransferase activity // inferred from electronic annotation /// 0016740 // transferase activity // inferred from electronic annotation /// 0046872 // metal ion binding // inferred from electronic annotation	chr1:155278538-155290456 (+) // 94.49 // q22
11734103_a_at	-0.299295	-0.297151	-0.310665	0.310734	0.297151	0.359089	0.00013921	5.38472e-06	1.54188	up	FGGY	55277	0005975 // carbohydrate metabolic process // inferred from electronic annotation /// 0008219 // cell death // inferred from electronic annotation /// 0016310 // phosphorylation // inferred from electronic annotation /// 0070050 // neuron homeostasis // inferred from mutant phenotype		0016301 // kinase activity // inferred from electronic annotation /// 0016740 // transferase activity // inferred from electronic annotation /// 0016773 // phosphotransferase activity, alcohol group as acceptor // inferred from electronic annotation	chr1:59762624-60228382 (+) // 89.3 // p32.1
11756219_a_at	0.352742	0.362793	0.35612	-0.352742	-0.372937	-0.383487	6.76397e-05	1.74121e-07	-1.65513	down	FGL1	2267	0007165 // signal transduction // inferred from electronic annotation /// 0035634 // response to stilbenoid // inferred from electronic annotation	0005576 // extracellular region // inferred from electronic annotation /// 0005577 // fibrinogen complex // traceable author statement /// 0005615 // extracellular space // inferred from electronic annotation	0005102 // receptor binding // inferred from electronic annotation	chr8:17721893-17753918 (-) // 71.75 // p22
11726997_a_at	-0.375364	-0.232434	-0.442509	0.232434	0.297534	0.249642	0.00124417	0.000715628	1.52623	up	FIBP	9158	0008543 // fibroblast growth factor receptor signaling pathway // traceable author statement	0005624 // membrane fraction // traceable author statement /// 0005634 // nucleus // inferred from direct assay /// 0005634 // nucleus // inferred from electronic annotation /// 0005634 // nucleus // traceable author statement /// 0005739 // mitochondrion // traceable author statement /// 0012505 // endomembrane system // inferred from electronic annotation /// 0016020 // membrane // inferred fro…	0017134 // fibroblast growth factor binding // inferred from physical interaction /// 0017134 // fibroblast growth factor binding // inferred from electronic annotation	chr11:65651210-65656010 (-) // 96.69 // q13.1
11731068_s_at	-0.303354	-0.285203	-0.513363	0.285203	0.381797	0.468091	0.00174645	0.00117239	1.67675	up	FIGNL1	63979	0001649 // osteoblast differentiation // inferred from sequence or structural similarity /// 0001649 // osteoblast differentiation // inferred from electronic annotation /// 0033687 // osteoblast proliferation // inferred from sequence or structural similarity /// 0033687 // osteoblast proliferation // inferred from electronic annotation /// 0043066 // negative regulation of apoptotic process // …	0005634 // nucleus // inferred from sequence or structural similarity /// 0005634 // nucleus // inferred from electronic annotation /// 0005737 // cytoplasm // inferred from sequence or structural similarity /// 0005737 // cytoplasm // inferred from electronic annotation	0000166 // nucleotide binding // inferred from electronic annotation /// 0000287 // magnesium ion binding // inferred from sequence or structural similarity /// 0005524 // ATP binding // inferred from electronic annotation /// 0016787 // hydrolase activity // inferred from sequence or structural similarity /// 0016787 // hydrolase activity // inferred from electronic annotation /// 0017111 // nuc…	chr7:50511833-50518088 (-) // 88.98 // p12.1
11723286_a_at	-0.276494	-0.28285	-0.370409	0.308252	0.276494	0.303468	0.000323164	4.5084e-05	1.52202	up	FIS1	51024	0000266 // mitochondrial fission // inferred from direct assay /// 0000266 // mitochondrial fission // inferred from mutant phenotype /// 0000422 // mitochondrion degradation // inferred from direct assay /// 0001836 // release of cytochrome c from mitochondria // inferred from mutant phenotype /// 0006915 // apoptotic process // inferred from direct assay /// 0006915 // apoptotic process // infe…	0005739 // mitochondrion // inferred from direct assay /// 0005739 // mitochondrion // inferred from electronic annotation /// 0005741 // mitochondrial outer membrane // inferred from electronic annotation /// 0005777 // peroxisome // inferred from direct assay /// 0005777 // peroxisome // inferred from sequence or structural similarity /// 0005777 // peroxisome // inferred from electronic annota…	0005102 // receptor binding // inferred from physical interaction /// 0005515 // protein binding // inferred from physical interaction	chr7:100881425-100888348 (-) // 80.58 // q22.1
11730422_at	-0.247943	-0.310015	-0.310382	0.377862	0.366737	0.247943	0.000600475	0.000182093	1.53719	up	FLVCR1	28982	0001701 // in utero embryonic development // inferred from electronic annotation /// 0006810 // transport // traceable author statement /// 0006810 // transport // inferred from electronic annotation /// 0006879 // cellular iron ion homeostasis // traceable author statement /// 0007275 // multicellular organismal development // traceable author statement /// 0008219 // cell death // inferred from…	0005886 // plasma membrane // traceable author statement /// 0005886 // plasma membrane // inferred from electronic annotation /// 0005887 // integral to plasma membrane // traceable author statement /// 0016020 // membrane // inferred from electronic annotation /// 0016021 // integral to membrane // inferred from electronic annotation	0004872 // receptor activity // inferred from electronic annotation /// 0005215 // transporter activity // traceable author statement /// 0005515 // protein binding // inferred from physical interaction /// 0015232 // heme transporter activity // inferred from direct assay /// 0015232 // heme transporter activity // inferred from mutant phenotype	chr1:213031596-213070274 (+) // 94.67 // q32.3
11764055_at	-0.299272	-0.546879	-0.608471	0.363646	0.299272	0.417829	0.00165898	0.00109506	1.79642	up	FMR1	2332	0006810 // transport // inferred from electronic annotation /// 0007417 // central nervous system development // inferred from electronic annotation /// 0045947 // negative regulation of translational initiation // inferred from sequence or structural similarity /// 0051028 // mRNA transport // inferred from electronic annotation	0005625 // soluble fraction // traceable author statement /// 0005634 // nucleus // inferred from electronic annotation /// 0005654 // nucleoplasm // traceable author statement /// 0005730 // nucleolus // traceable author statement /// 0005730 // nucleolus // inferred from electronic annotation /// 0005737 // cytoplasm // traceable author statement /// 0005737 // cytoplasm // inferred from electr…	0003723 // RNA binding // inferred from electronic annotation /// 0003723 // RNA binding // traceable author statement /// 0003729 // mRNA binding // traceable author statement /// 0005515 // protein binding // inferred from physical interaction	chrX:147024803-147030058 (+) // 89.43 // q27.3
11763171_at	0.361722	0.393609	0.431574	-0.361722	-0.411825	-0.41173	0.00015589	7.17042e-06	-1.72995	down	FOSL2	2355	0006351 // transcription, DNA-dependent // inferred from electronic annotation /// 0006355 // regulation of transcription, DNA-dependent // inferred from electronic annotation /// 0006357 // regulation of transcription from RNA polymerase II promoter // traceable author statement /// 0008219 // cell death // traceable author statement /// 0048146 // positive regulation of fibroblast proliferation…	0005634 // nucleus // inferred from direct assay /// 0005634 // nucleus // inferred from electronic annotation /// 0005634 // nucleus // traceable author statement /// 0005730 // nucleolus // inferred from direct assay	0003677 // DNA binding // inferred from electronic annotation /// 0003700 // sequence-specific DNA binding transcription factor activity // inferred from electronic annotation /// 0003700 // sequence-specific DNA binding transcription factor activity // traceable author statement /// 0043565 // sequence-specific DNA binding // inferred from electronic annotation /// 0046983 // protein dimerizatio…	chr2:28615724-28640179 (+) // 94.61 // p23.2
11753509_a_at	0.271599	0.326242	0.275595	-0.271599	-0.333251	-0.326684	0.00023596	2.16126e-05	-1.01746	down	FOXC1	2296	0001501 // skeletal system development // inferred from electronic annotation /// 0001503 // ossification // not recorded /// 0001503 // ossification // inferred from electronic annotation /// 0001541 // ovarian follicle development // not recorded /// 0001541 // ovarian follicle development // inferred from electronic annotation /// 0001568 // blood vessel development // inferred from electronic…	0005634 // nucleus // inferred by curator /// 0005634 // nucleus // inferred from direct assay /// 0005634 // nucleus // inferred from electronic annotation /// 0005667 // transcription factor complex // not recorded /// 0005720 // nuclear heterochromatin // inferred from direct assay /// 0005730 // nucleolus // inferred from direct assay /// 0005737 // cytoplasm // inferred from direct assay	0003677 // DNA binding // inferred from direct assay /// 0003677 // DNA binding // inferred from electronic annotation /// 0003690 // double-stranded DNA binding // not recorded /// 0003700 // sequence-specific DNA binding transcription factor activity // inferred from direct assay /// 0003700 // sequence-specific DNA binding transcription factor activity // inferred from electronic annotation //…	chr6:1610680-1612342 (+) // 95.07 // p25.3
11728447_at	-0.31685	-0.535195	-0.372773	0.330935	0.454587	0.31685	0.00110848	0.00059588	1.71206	up	FSBP	100861412 /// 25788	0000724 // double-strand break repair via homologous recombination // inferred from direct assay /// 0000724 // double-strand break repair via homologous recombination // inferred from electronic annotation /// 0006281 // DNA repair // inferred from electronic annotation /// 0006312 // mitotic recombination // traceable author statement /// 0006351 // transcription, DNA-dependent // inferred from…	0005634 // nucleus // inferred from direct assay /// 0005634 // nucleus // inferred from electronic annotation	0000166 // nucleotide binding // inferred from electronic annotation /// 0003676 // nucleic acid binding // inferred from electronic annotation /// 0003677 // DNA binding // inferred from electronic annotation /// 0003678 // DNA helicase activity // traceable author statement /// 0003724 // RNA helicase activity // traceable author statement /// 0004386 // helicase activity // inferred from elect…	chr8:95384188-95487343 (-) // 99.42 // q22.1
11732713_at	0.44406	0.397641	0.360609	-0.425203	-0.360609	-0.372551	0.000202743	1.47677e-05	-1.72535	down	FST	10468	0000122 // negative regulation of transcription from RNA polymerase II promoter // inferred from direct assay /// 0002244 // hemopoietic progenitor cell differentiation // inferred from direct assay /// 0007165 // signal transduction // non-traceable author statement /// 0007276 // gamete generation // inferred from electronic annotation /// 0007389 // pattern specification process // inferred fr…	0005576 // extracellular region // non-traceable author statement /// 0005576 // extracellular region // inferred from electronic annotation /// 0005634 // nucleus // inferred from electronic annotation /// 0005737 // cytoplasm // inferred from electronic annotation	0004871 // signal transducer activity // non-traceable author statement /// 0005515 // protein binding // inferred from physical interaction /// 0043395 // heparan sulfate proteoglycan binding // inferred from electronic annotation /// 0048185 // activin binding // inferred from physical interaction	chr5:52776594-52781921 (+) // 94.8 // q11.2
11723552_a_at	-0.326712	-0.39369	-0.60146	0.344692	0.480211	0.326712	0.00156959	0.00100399	1.77091	up	FXYD1	5348	0006810 // transport // inferred from electronic annotation /// 0006811 // ion transport // inferred from electronic annotation /// 0006821 // chloride transport // traceable author statement /// 0006821 // chloride transport // inferred from electronic annotation /// 0006874 // cellular calcium ion homeostasis // inferred from electronic annotation /// 0006936 // muscle contraction // inferred f…	0005886 // plasma membrane // non-traceable author statement /// 0005887 // integral to plasma membrane // traceable author statement /// 0016020 // membrane // inferred from electronic annotation /// 0016021 // integral to membrane // inferred from electronic annotation /// 0034707 // chloride channel complex // inferred from electronic annotation	0005216 // ion channel activity // inferred from electronic annotation /// 0005254 // chloride channel activity // inferred from electronic annotation /// 0005254 // chloride channel activity // traceable author statement	chr19:35630355-35642194 (+) // 90.24 // q13.12
11729732_x_at	-0.544412	-0.446084	-0.400113	0.400113	0.606638	0.643949	0.000778084	0.000309452	2.01918	up	FXYD2	100533181 /// 486	0006810 // transport // traceable author statement /// 0006810 // transport // inferred from electronic annotation /// 0006811 // ion transport // non-traceable author statement /// 0006811 // ion transport // inferred from electronic annotation /// 0006813 // potassium ion transport // inferred from electronic annotation /// 0006814 // sodium ion transport // inferred from electronic annotation …	0005886 // plasma membrane // traceable author statement /// 0005890 // sodium:potassium-exchanging ATPase complex // non-traceable author statement /// 0005890 // sodium:potassium-exchanging ATPase complex // traceable author statement /// 0016020 // membrane // inferred from electronic annotation /// 0016021 // integral to membrane // inferred from electronic annotation	0005215 // transporter activity // traceable author statement /// 0005216 // ion channel activity // non-traceable author statement /// 0005216 // ion channel activity // inferred from electronic annotation /// 0005391 // sodium:potassium-exchanging ATPase activity // traceable author statement	chr11:117690789-117693433 (-) // 76.01 // q23.3
11729732_x_at	-0.544412	-0.446084	-0.400113	0.400113	0.606638	0.643949	0.000778084	0.000309452	2.01918	up	FXYD6-FXYD2	100533181 /// 486	0006810 // transport // traceable author statement /// 0006810 // transport // inferred from electronic annotation /// 0006811 // ion transport // non-traceable author statement /// 0006811 // ion transport // inferred from electronic annotation /// 0006813 // potassium ion transport // inferred from electronic annotation /// 0006814 // sodium ion transport // inferred from electronic annotation …	0005886 // plasma membrane // traceable author statement /// 0005890 // sodium:potassium-exchanging ATPase complex // non-traceable author statement /// 0005890 // sodium:potassium-exchanging ATPase complex // traceable author statement /// 0016020 // membrane // inferred from electronic annotation /// 0016021 // integral to membrane // inferred from electronic annotation	0005215 // transporter activity // traceable author statement /// 0005216 // ion channel activity // non-traceable author statement /// 0005216 // ion channel activity // inferred from electronic annotation /// 0005391 // sodium:potassium-exchanging ATPase activity // traceable author statement	chr11:117690789-117693433 (-) // 76.01 // q23.3
11719012_at	-0.396592	-0.296875	-0.461544	0.340536	0.296875	0.304127	0.000541621	0.0001491	1.62321	up	FZD4	8322	0001553 // luteinization // inferred from electronic annotation /// 0001568 // blood vessel development // inferred from electronic annotation /// 0001570 // vasculogenesis // not recorded /// 0001570 // vasculogenesis // inferred from electronic annotation /// 0007165 // signal transduction // inferred from electronic annotation /// 0007166 // cell surface receptor signaling pathway // inferred …	0005737 // cytoplasm // not recorded /// 0005886 // plasma membrane // inferred from direct assay /// 0005886 // plasma membrane // inferred from electronic annotation /// 0005887 // integral to plasma membrane // inferred by curator /// 0005911 // cell-cell junction // inferred from electronic annotation /// 0009986 // cell surface // inferred from direct assay /// 0016020 // membrane // inferre…	0004871 // signal transducer activity // inferred from electronic annotation /// 0004872 // receptor activity // inferred from electronic annotation /// 0004888 // transmembrane signaling receptor activity // inferred from electronic annotation /// 0004930 // G-protein coupled receptor activity // inferred from electronic annotation /// 0005515 // protein binding // inferred from physical interac…	chr11:86656721-86666440 (-) // 93.23 // q14.2
11749125_a_at	0.34537	0.550411	0.243063	-0.283842	-0.314153	-0.243063	0.00268117	0.00205554	-1.58005	down	FZD6	8323	0001525 // angiogenesis // not recorded /// 0001736 // establishment of planar polarity // not recorded /// 0001736 // establishment of planar polarity // inferred from electronic annotation /// 0001843 // neural tube closure // not recorded /// 0001843 // neural tube closure // inferred from electronic annotation /// 0001942 // hair follicle development // inferred from electronic annotation ///…	0005737 // cytoplasm // not recorded /// 0005886 // plasma membrane // inferred from direct assay /// 0005886 // plasma membrane // inferred from electronic annotation /// 0005887 // integral to plasma membrane // inferred from sequence or structural similarity /// 0016020 // membrane // inferred from electronic annotation /// 0016021 // integral to membrane // inferred from electronic annotation…	0004871 // signal transducer activity // inferred from electronic annotation /// 0004872 // receptor activity // inferred from electronic annotation /// 0004888 // transmembrane signaling receptor activity // inferred from electronic annotation /// 0004930 // G-protein coupled receptor activity // inferred from electronic annotation /// 0005515 // protein binding // inferred from physical interac…	chr8:104311092-104344222 (+) // 100.0 // q22.3
11724897_a_at	-0.422194	-0.343137	-0.262041	0.35513	0.262041	0.297904	0.000723935	0.000269233	1.56643	up	FZR1	51343	0000084 // S phase of mitotic cell cycle // traceable author statement /// 0000278 // mitotic cell cycle // traceable author statement /// 0006281 // DNA repair // inferred from electronic annotation /// 0006974 // response to DNA damage stimulus // inferred from electronic annotation /// 0007049 // cell cycle // inferred from electronic annotation /// 0007067 // mitosis // inferred from electron…	0005634 // nucleus // inferred from electronic annotation /// 0005654 // nucleoplasm // traceable author statement /// 0005680 // anaphase-promoting complex // inferred from direct assay /// 0005737 // cytoplasm // inferred from electronic annotation /// 0005829 // cytosol // traceable author statement	0005515 // protein binding // inferred from physical interaction	chr19:3506294-3538607 (+) // 87.06 // p13.3
11739172_a_at	-0.267557	-0.532938	-0.379968	0.415942	0.267557	0.346348	0.00168203	0.00111525	1.66644	up	G2E3	55632	0000209 // protein polyubiquitination // inferred from electronic annotation /// 0001824 // blastocyst development // inferred from electronic annotation /// 0006464 // cellular protein modification process // inferred from electronic annotation /// 0006915 // apoptotic process // inferred from electronic annotation /// 0007275 // multicellular organismal development // inferred from electronic a…	0005622 // intracellular // inferred from electronic annotation /// 0005634 // nucleus // inferred from electronic annotation /// 0005730 // nucleolus // inferred from electronic annotation /// 0005737 // cytoplasm // inferred from direct assay /// 0005737 // cytoplasm // inferred from electronic annotation /// 0005794 // Golgi apparatus // inferred from direct assay /// 0043231 // intracellular …	0004842 // ubiquitin-protein ligase activity // inferred from electronic annotation /// 0008270 // zinc ion binding // inferred from electronic annotation /// 0016874 // ligase activity // inferred from electronic annotation /// 0016881 // acid-amino acid ligase activity // inferred from electronic annotation /// 0046872 // metal ion binding // inferred from electronic annotation	chr14:31028338-31089265 (+) // 94.36 // q12
11723069_at	-0.386786	-0.376767	-0.365981	0.418014	0.418343	0.365981	9.51431e-05	1.87992e-06	1.71391	up	GABBR1	10537 /// 2550	0001649 // osteoblast differentiation // inferred from electronic annotation /// 0006508 // proteolysis // non-traceable author statement /// 0006511 // ubiquitin-dependent protein catabolic process // inferred from direct assay /// 0007165 // signal transduction // inferred from electronic annotation /// 0007186 // G-protein coupled receptor signaling pathway // inferred from electronic annotati…	0005576 // extracellular region // inferred from electronic annotation /// 0005625 // soluble fraction // inferred from electronic annotation /// 0005634 // nucleus // inferred from direct assay /// 0005634 // nucleus // inferred from electronic annotation /// 0005737 // cytoplasm // inferred from sequence or structural similarity /// 0005737 // cytoplasm // inferred from electronic annotation //…	0004871 // signal transducer activity // inferred from electronic annotation /// 0004872 // receptor activity // inferred from electronic annotation /// 0004930 // G-protein coupled receptor activity // inferred from electronic annotation /// 0004965 // G-protein coupled GABA receptor activity // inferred from electronic annotation /// 0004965 // G-protein coupled GABA receptor activity // tracea…	chr6:29523318-29527702 (-) // 98.04 // p22.1
11750201_a_at	0.482387	0.401418	0.333655	-0.333655	-0.611725	-0.519559	0.00116142	0.000637887	-1.85849	down	GABPB1	2553	0006351 // transcription, DNA-dependent // inferred from electronic annotation /// 0006355 // regulation of transcription, DNA-dependent // inferred from electronic annotation /// 0006357 // regulation of transcription from RNA polymerase II promoter // traceable author statement /// 0045944 // positive regulation of transcription from RNA polymerase II promoter // inferred from direct assay	0005634 // nucleus // inferred from direct assay /// 0005634 // nucleus // inferred from electronic annotation /// 0005634 // nucleus // traceable author statement	0003700 // sequence-specific DNA binding transcription factor activity // traceable author statement /// 0005515 // protein binding // inferred from physical interaction /// 0044212 // transcription regulatory region DNA binding // inferred from direct assay /// 0046982 // protein heterodimerization activity // inferred from direct assay	chr15:50570598-50647321 (-) // 99.86 // q21.2
11734087_x_at	-0.331316	-0.229243	-0.335699	0.444737	0.444737	0.229243	0.00165573	0.00109125	1.5929	up	GALE	2582	0005975 // carbohydrate metabolic process // traceable author statement /// 0005975 // carbohydrate metabolic process // inferred from electronic annotation /// 0006012 // galactose metabolic process // inferred from electronic annotation /// 0019388 // galactose catabolic process // inferred from direct assay /// 0019388 // galactose catabolic process // traceable author statement /// 0044237 //…	0005829 // cytosol // traceable author statement	0000166 // nucleotide binding // inferred from electronic annotation /// 0003824 // catalytic activity // inferred from electronic annotation /// 0003978 // UDP-glucose 4-epimerase activity // not recorded /// 0003978 // UDP-glucose 4-epimerase activity // inferred from direct assay /// 0003978 // UDP-glucose 4-epimerase activity // inferred from electronic annotation /// 0016853 // isomerase act…	chr1:24122094-24127294 (-) // 98.17 // p36.11
11757855_a_at	0.321126	0.337488	0.328272	-0.321126	-0.367238	-0.374656	0.000102624	2.51277e-06	-1.60581	down	GARS	2617	0006412 // translation // inferred from electronic annotation /// 0006418 // tRNA aminoacylation for protein translation // traceable author statement /// 0006418 // tRNA aminoacylation for protein translation // inferred from electronic annotation /// 0006426 // glycyl-tRNA aminoacylation // inferred from electronic annotation /// 0008219 // cell death // inferred from electronic annotation /// …	0005625 // soluble fraction // traceable author statement /// 0005737 // cytoplasm // inferred from direct assay /// 0005737 // cytoplasm // inferred from electronic annotation /// 0005737 // cytoplasm // traceable author statement /// 0005739 // mitochondrion // inferred from electronic annotation /// 0005759 // mitochondrial matrix // traceable author statement /// 0005829 // cytosol // traceab…	0000166 // nucleotide binding // inferred from electronic annotation /// 0004812 // aminoacyl-tRNA ligase activity // inferred from electronic annotation /// 0004820 // glycine-tRNA ligase activity // inferred from direct assay /// 0004820 // glycine-tRNA ligase activity // traceable author statement /// 0004820 // glycine-tRNA ligase activity // inferred from electronic annotation /// 0005524 //…	chr7:30661009-30673649 (+) // 97.6 // p14.3
11722930_x_at	0.490306	0.301743	0.334626	-0.301743	-0.307446	-0.384336	0.000865547	0.000381467	-1.6321	down	GART	2618	0006144 // purine base metabolic process // traceable author statement /// 0006164 // purine nucleotide biosynthetic process // inferred from electronic annotation /// 0006189 // 'de novo' IMP biosynthetic process // inferred from electronic annotation /// 0008152 // metabolic process // inferred from electronic annotation /// 0009058 // biosynthetic process // inferred from electronic annotation…	0005737 // cytoplasm // inferred from electronic annotation /// 0005829 // cytosol // traceable author statement	0000166 // nucleotide binding // inferred from electronic annotation /// 0003824 // catalytic activity // inferred from electronic annotation /// 0004637 // phosphoribosylamine-glycine ligase activity // inferred from electronic annotation /// 0004641 // phosphoribosylformylglycinamidine cyclo-ligase activity // inferred from electronic annotation /// 0004644 // phosphoribosylglycinamide formyltr…	chr21:34896315-34914464 (-) // 86.44 // q22.11
11719948_at	0.329224	0.425459	0.29703	-0.370987	-0.29703	-0.352489	0.000448349	0.000100751	-1.61411	down	GCC1	79571	0000042 // protein targeting to Golgi // inferred from electronic annotation	0000139 // Golgi membrane // inferred from electronic annotation /// 0005737 // cytoplasm // inferred from direct assay /// 0005737 // cytoplasm // inferred from electronic annotation /// 0005794 // Golgi apparatus // inferred from direct assay /// 0005794 // Golgi apparatus // inferred from electronic annotation /// 0005886 // plasma membrane // inferred from direct assay /// 0016020 // membrane…	0005515 // protein binding // inferred from physical interaction	chr7:127220295-127225660 (-) // 96.6 // q32.1
11716665_s_at	0.279206	0.342133	0.335882	-0.347793	-0.295032	-0.279207	0.000256926	2.65014e-05	-1.54373	down	GDF15	9518	0007165 // signal transduction // traceable author statement /// 0007179 // transforming growth factor beta receptor signaling pathway // traceable author statement /// 0007267 // cell-cell signaling // traceable author statement	0005576 // extracellular region // traceable author statement /// 0005576 // extracellular region // inferred from electronic annotation /// 0005615 // extracellular space // inferred from electronic annotation	0005125 // cytokine activity // inferred from electronic annotation /// 0005125 // cytokine activity // traceable author statement /// 0008083 // growth factor activity // inferred from electronic annotation	chr19:18496769-18499986 (+) // 92.72 // p13.11
11755349_a_at	-0.438685	-0.293522	-0.375745	0.295713	0.293522	0.303783	0.000436942	9.31392e-05	1.58776	up	GDPD3	79153	0006071 // glycerol metabolic process // inferred from electronic annotation /// 0006629 // lipid metabolic process // inferred from electronic annotation	0016020 // membrane // inferred from electronic annotation /// 0016021 // integral to membrane // inferred from electronic annotation	0008081 // phosphoric diester hydrolase activity // inferred from electronic annotation /// 0008889 // glycerophosphodiester phosphodiesterase activity // inferred from electronic annotation /// 0016787 // hydrolase activity // inferred from electronic annotation /// 0046872 // metal ion binding // inferred from electronic annotation	chr16:30116131-30125431 (-) // 92.51 // p11.2
11723766_at	-0.257123	-0.267832	-0.251708	0.472058	0.454763	0.251707	0.001314	0.000778067	1.57105	up	GFER	2671	0006626 // protein targeting to mitochondrion // traceable author statement /// 0007283 // spermatogenesis // non-traceable author statement /// 0008283 // cell proliferation // non-traceable author statement /// 0044267 // cellular protein metabolic process // traceable author statement /// 0055114 // oxidation-reduction process // inferred from electronic annotation	0005576 // extracellular region // inferred from electronic annotation /// 0005737 // cytoplasm // inferred from direct assay /// 0005737 // cytoplasm // inferred from electronic annotation /// 0005739 // mitochondrion // inferred from direct assay /// 0005739 // mitochondrion // inferred from electronic annotation /// 0005758 // mitochondrial intermembrane space // inferred from electronic annot…	0005515 // protein binding // inferred from physical interaction /// 0008083 // growth factor activity // inferred from electronic annotation /// 0016491 // oxidoreductase activity // inferred from electronic annotation /// 0016972 // thiol oxidase activity // inferred from electronic annotation	chr16:2033676-2037750 (+) // 84.07 // p13.3
11743513_a_at	-0.764339	-0.711177	-0.877798	0.711177	0.750984	0.723476	0.000158698	7.4079e-06	2.854	up	GINS2	51659	0000084 // S phase of mitotic cell cycle // traceable author statement /// 0000278 // mitotic cell cycle // traceable author statement /// 0006260 // DNA replication // inferred from electronic annotation /// 0006271 // DNA strand elongation involved in DNA replication // traceable author statement	0005634 // nucleus // inferred from electronic annotation /// 0005654 // nucleoplasm // traceable author statement	0005515 // protein binding // inferred from physical interaction	chr16:85710712-85722591 (-) // 92.53 // q24.1
11751810_x_at	-0.288228	-0.375591	-0.695748	0.36513	0.288228	0.334845	0.00407261	0.00340702	1.72022	up	GINS4	84296	0000084 // S phase of mitotic cell cycle // traceable author statement /// 0000278 // mitotic cell cycle // traceable author statement /// 0006260 // DNA replication // inferred from electronic annotation /// 0006271 // DNA strand elongation involved in DNA replication // traceable author statement	0005634 // nucleus // inferred from electronic annotation /// 0005654 // nucleoplasm // traceable author statement /// 0005737 // cytoplasm // inferred from electronic annotation		chr8:41386736-41399758 (+) // 83.47 // p11.21
11760430_at	-0.31008	-0.227091	-0.275159	0.59377	0.227091	0.388388	0.00412397	0.00345483	1.59533	up	GLA	2717	0005975 // carbohydrate metabolic process // inferred from electronic annotation /// 0006665 // sphingolipid metabolic process // traceable author statement /// 0006687 // glycosphingolipid metabolic process // traceable author statement /// 0008152 // metabolic process // inferred from electronic annotation /// 0009311 // oligosaccharide metabolic process // inferred from direct assay /// 001613…	0005576 // extracellular region // inferred from direct assay /// 0005576 // extracellular region // inferred from mutant phenotype /// 0005625 // soluble fraction // inferred from electronic annotation /// 0005737 // cytoplasm // inferred from mutant phenotype /// 0005764 // lysosome // inferred from mutant phenotype /// 0005764 // lysosome // traceable author statement /// 0005764 // lysosome /…	0003824 // catalytic activity // inferred from direct assay /// 0003824 // catalytic activity // inferred from electronic annotation /// 0004553 // hydrolase activity, hydrolyzing O-glycosyl compounds // inferred from electronic annotation /// 0004557 // alpha-galactosidase activity // inferred from direct assay /// 0004557 // alpha-galactosidase activity // inferred from mutant phenotype /// 000…	chrX:100655808-100662921 (-) // 76.12 // q22.1
11728466_a_at	-0.587882	-0.707437	-0.742185	0.587882	0.592845	0.588302	0.000183446	1.09662e-05	2.40969	up	GLDC	2731	0006520 // cellular amino acid metabolic process // inferred from electronic annotation /// 0006544 // glycine metabolic process // inferred from electronic annotation /// 0006546 // glycine catabolic process // traceable author statement /// 0055114 // oxidation-reduction process // inferred from electronic annotation	0005739 // mitochondrion // inferred from electronic annotation	0003824 // catalytic activity // inferred from electronic annotation /// 0004375 // glycine dehydrogenase (decarboxylating) activity // inferred from electronic annotation /// 0004375 // glycine dehydrogenase (decarboxylating) activity // traceable author statement /// 0009055 // electron carrier activity // traceable author statement /// 0016491 // oxidoreductase activity // inferred from electr…	chr9:6532463-6645783 (-) // 98.72 // p24.1
11737407_a_at	-0.332101	-0.349227	-0.360119	0.346465	0.359641	0.332101	8.14707e-05	4.36548e-07	1.61689	up	GLT8D1	55830		0005739 // mitochondrion // inferred from direct assay /// 0016020 // membrane // inferred from electronic annotation /// 0016021 // integral to membrane // inferred from electronic annotation	0016740 // transferase activity // inferred from electronic annotation /// 0016757 // transferase activity, transferring glycosyl groups // inferred from electronic annotation	chr3:52728507-52737635 (-) // 98.3 // p21.1
11753720_x_at	0.320317	0.3479	0.250821	-0.353998	-0.250821	-0.407465	0.000752992	0.000289622	-1.56241	down	GMFB	2764	0006468 // protein phosphorylation // traceable author statement /// 0006469 // negative regulation of protein kinase activity // traceable author statement /// 0007165 // signal transduction // traceable author statement /// 0007399 // nervous system development // traceable author statement /// 0043085 // positive regulation of catalytic activity // traceable author statement	0005622 // intracellular // inferred from electronic annotation	0003779 // actin binding // inferred from electronic annotation /// 0004860 // protein kinase inhibitor activity // traceable author statement /// 0004871 // signal transducer activity // traceable author statement /// 0008047 // enzyme activator activity // traceable author statement /// 0008083 // growth factor activity // inferred from electronic annotation	chr14:54944808-54950486 (-) // 99.53 // q22.2
11754937_a_at	-0.288708	-0.366047	-0.353841	0.350652	0.313323	0.288708	0.000256347	2.62648e-05	1.57326	up	GMNN	51053	0000216 // M/G1 transition of mitotic cell cycle // traceable author statement /// 0000278 // mitotic cell cycle // traceable author statement /// 0006275 // regulation of DNA replication // inferred from electronic annotation /// 0006461 // protein complex assembly // inferred from electronic annotation /// 0007049 // cell cycle // inferred from electronic annotation /// 0008156 // negative regu…	0005634 // nucleus // inferred from direct assay /// 0005634 // nucleus // inferred from electronic annotation /// 0005654 // nucleoplasm // traceable author statement /// 0005737 // cytoplasm // inferred from direct assay /// 0005737 // cytoplasm // inferred from electronic annotation /// 0005829 // cytosol // traceable author statement	0003714 // transcription corepressor activity // inferred from electronic annotation /// 0005515 // protein binding // inferred from physical interaction /// 0042826 // histone deacetylase binding // inferred from physical interaction /// 0070491 // repressing transcription factor binding // inferred from electronic annotation	chr6:24775163-24786323 (+) // 93.53 // p22.3
11746874_a_at	-0.290163	-0.341949	-0.267612	0.315883	0.267612	0.405734	0.000572154	0.000165936	1.54719	up	GNAI2	2771	0000186 // activation of MAPKK activity // inferred from electronic annotation /// 0001973 // adenosine receptor signaling pathway // not recorded /// 0001973 // adenosine receptor signaling pathway // inferred from electronic annotation /// 0006184 // GTP catabolic process // not recorded /// 0006184 // GTP catabolic process // traceable author statement /// 0007049 // cell cycle // inferred fro…	0005624 // membrane fraction // inferred from electronic annotation /// 0005634 // nucleus // inferred from electronic annotation /// 0005737 // cytoplasm // inferred from direct assay /// 0005737 // cytoplasm // inferred from electronic annotation /// 0005813 // centrosome // inferred from direct assay /// 0005815 // microtubule organizing center // inferred from electronic annotation /// 000582…	0000166 // nucleotide binding // inferred from electronic annotation /// 0001664 // G-protein coupled receptor binding // not recorded /// 0003924 // GTPase activity // not recorded /// 0003924 // GTPase activity // traceable author statement /// 0004871 // signal transducer activity // not recorded /// 0004871 // signal transducer activity // inferred from electronic annotation /// 0005515 // pr…	chr3:50284325-50296330 (+) // 99.44 // p21.31
11759093_s_at	0.440272	0.242344	0.224826	-0.224826	-0.302358	-0.336311	0.00212275	0.00152239	-1.00557	down	GNAQ	2776	0001501 // skeletal system development // inferred from electronic annotation /// 0001508 // regulation of action potential // not recorded /// 0001508 // regulation of action potential // inferred from electronic annotation /// 0006184 // GTP catabolic process // traceable author statement /// 0006469 // negative regulation of protein kinase activity // inferred from mutant phenotype /// 0006471…	0005624 // membrane fraction // inferred from electronic annotation /// 0005737 // cytoplasm // traceable author statement /// 0005834 // heterotrimeric G-protein complex // not recorded /// 0005886 // plasma membrane // traceable author statement /// 0031234 // extrinsic to internal side of plasma membrane // not recorded	0000166 // nucleotide binding // inferred from electronic annotation /// 0001664 // G-protein coupled receptor binding // not recorded /// 0003924 // GTPase activity // traceable author statement /// 0004871 // signal transducer activity // not recorded /// 0004871 // signal transducer activity // inferred from electronic annotation /// 0005096 // GTPase activator activity // inferred from direct…	chr9:80331191-80646712 (-) // 95.84 // q21.2
11715722_a_at	0.308948	0.280244	0.319867	-0.280244	-0.367374	-0.49997	0.000953206	0.000456173	-1.60831	down	GOLM1	51280		0005794 // Golgi apparatus // inferred from direct assay /// 0005794 // Golgi apparatus // inferred from electronic annotation /// 0005794 // Golgi apparatus // traceable author statement /// 0005887 // integral to plasma membrane // traceable author statement /// 0016020 // membrane // inferred from electronic annotation /// 0016021 // integral to membrane // inferred from electronic annotation	0005515 // protein binding // inferred from physical interaction	chr9:88640937-88714502 (-) // 94.82 // q21.33
11721707_at	0.568817	0.491602	0.382131	-0.382131	-0.44123	-0.461894	0.000457672	0.000104819	-1.87809	down	GPAM	57678	0006631 // fatty acid metabolic process // inferred from electronic annotation /// 0006637 // acyl-CoA metabolic process // inferred from electronic annotation /// 0006641 // triglyceride metabolic process // inferred from electronic annotation /// 0006650 // glycerophospholipid metabolic process // inferred from electronic annotation /// 0008152 // metabolic process // inferred from electronic a…	0005739 // mitochondrion // inferred from electronic annotation /// 0005741 // mitochondrial outer membrane // traceable author statement /// 0005741 // mitochondrial outer membrane // inferred from electronic annotation /// 0005743 // mitochondrial inner membrane // inferred from electronic annotation /// 0016020 // membrane // inferred from electronic annotation /// 0016021 // integral to membr…	0004366 // glycerol-3-phosphate O-acyltransferase activity // inferred from electronic annotation /// 0004366 // glycerol-3-phosphate O-acyltransferase activity // inferred from mutant phenotype /// 0016740 // transferase activity // inferred from electronic annotation /// 0016746 // transferase activity, transferring acyl groups // inferred from electronic annotation	chr10:113909623-113975153 (-) // 91.52 // q25.2
11718503_a_at	0.38751	0.367044	0.313406	-0.313406	-0.342302	-0.349427	0.000172251	9.69127e-06	-1.61444	down	GPCPD1	56261	0006071 // glycerol metabolic process // inferred from electronic annotation /// 0006629 // lipid metabolic process // inferred from electronic annotation	0005737 // cytoplasm // inferred from electronic annotation /// 0005829 // cytosol // inferred from electronic annotation	0008081 // phosphoric diester hydrolase activity // inferred from electronic annotation /// 0008889 // glycerophosphodiester phosphodiesterase activity // inferred from electronic annotation /// 0016787 // hydrolase activity // inferred from electronic annotation /// 0030246 // carbohydrate binding // inferred from electronic annotation /// 0047389 // glycerophosphocholine phosphodiesterase activ…	chr20:5525012-5591672 (-) // 89.18 // p12.3
11724515_a_at	-0.384521	-0.405697	-0.268236	0.353464	0.268236	0.328368	0.000587558	0.000175033	1.59053	up	GPD1L	23171	0005975 // carbohydrate metabolic process // inferred from electronic annotation /// 0006072 // glycerol-3-phosphate metabolic process // inferred from electronic annotation /// 0019432 // triglyceride biosynthetic process // traceable author statement /// 0044255 // cellular lipid metabolic process // traceable author statement /// 0044281 // small molecule metabolic process // traceable author …	0005737 // cytoplasm // inferred from direct assay /// 0005737 // cytoplasm // inferred from electronic annotation /// 0005829 // cytosol // traceable author statement /// 0009331 // glycerol-3-phosphate dehydrogenase complex // inferred from electronic annotation	0000166 // nucleotide binding // inferred from electronic annotation /// 0004367 // glycerol-3-phosphate dehydrogenase [NAD+] activity // inferred from electronic annotation /// 0016491 // oxidoreductase activity // inferred from electronic annotation /// 0016614 // oxidoreductase activity, acting on CH-OH group of donors // inferred from electronic annotation /// 0016616 // oxidoreductase activi…	chr3:32148002-32210201 (+) // 94.97 // p22.3
11720967_a_at	-0.420733	-0.383321	-0.503053	0.617085	0.383321	0.391691	0.000925361	0.000437269	1.86572	up	GPSM2	29899	0000132 // establishment of mitotic spindle orientation // inferred from electronic annotation /// 0007165 // signal transduction // inferred from electronic annotation /// 0007186 // G-protein coupled receptor signaling pathway // traceable author statement /// 0008277 // regulation of G-protein coupled receptor protein signaling pathway // inferred from electronic annotation /// 0060487 // lung…	0005634 // nucleus // inferred from direct assay /// 0005730 // nucleolus // inferred from direct assay /// 0005737 // cytoplasm // inferred from direct assay /// 0005737 // cytoplasm // inferred from electronic annotation /// 0005938 // cell cortex // inferred from electronic annotation /// 0045177 // apical part of cell // inferred from electronic annotation	0005092 // GDP-dissociation inhibitor activity // inferred from electronic annotation /// 0005515 // protein binding // inferred from physical interaction /// 0030695 // GTPase regulator activity // inferred from electronic annotation /// 0042802 // identical protein binding // inferred from physical interaction	chr1:109418995-109473044 (+) // 89.33 // p13.3
11730170_a_at	-0.548771	-0.491922	-0.525273	0.491922	0.577751	0.522136	0.000125081	3.97111e-06	2.07425	up	GPX3	2878	0002238 // response to molecule of fungal origin // inferred from electronic annotation /// 0006749 // glutathione metabolic process // inferred from electronic annotation /// 0006979 // response to oxidative stress // inferred from electronic annotation /// 0006982 // response to lipid hydroperoxide // traceable author statement /// 0007565 // female pregnancy // inferred from electronic annotat…	0005576 // extracellular region // inferred from electronic annotation /// 0005615 // extracellular space // inferred from direct assay /// 0005625 // soluble fraction // inferred from electronic annotation	0004601 // peroxidase activity // inferred from electronic annotation /// 0004602 // glutathione peroxidase activity // inferred from direct assay /// 0004602 // glutathione peroxidase activity // inferred from electronic annotation /// 0008134 // transcription factor binding // traceable author statement /// 0008430 // selenium binding // inferred from direct assay /// 0016491 // oxidoreductase …	chr5:150400151-150408549 (+) // 72.39 // q33.1
11734495_a_at	0.468035	0.458432	0.232996	-0.265317	-0.240193	-0.232997	0.00180078	0.00122092	-1.55042	down	GRB10	2887	0007165 // signal transduction // inferred from electronic annotation /// 0008286 // insulin receptor signaling pathway // inferred from sequence or structural similarity /// 0008286 // insulin receptor signaling pathway // traceable author statement /// 0030178 // negative regulation of Wnt receptor signaling pathway // inferred from direct assay /// 0030178 // negative regulation of Wnt recepto…	0005737 // cytoplasm // traceable author statement /// 0005737 // cytoplasm // inferred from electronic annotation /// 0005829 // cytosol // traceable author statement /// 0005886 // plasma membrane // traceable author statement	0005070 // SH3/SH2 adaptor activity // inferred from electronic annotation /// 0005070 // SH3/SH2 adaptor activity // traceable author statement /// 0005158 // insulin receptor binding // inferred from sequence or structural similarity /// 0005158 // insulin receptor binding // inferred from electronic annotation /// 0005515 // protein binding // inferred from physical interaction /// 0005543 // …	chr7:50657759-50861138 (-) // 98.29 // p12.1
11717104_a_at	-0.472326	-0.460363	-0.52014	0.570613	0.480357	0.460363	0.000200519	1.37159e-05	1.98351	up	GRHPR	9380	0007588 // excretion // inferred from mutant phenotype /// 0008152 // metabolic process // non-traceable author statement /// 0008152 // metabolic process // inferred from electronic annotation /// 0034641 // cellular nitrogen compound metabolic process // traceable author statement /// 0044281 // small molecule metabolic process // traceable author statement /// 0046487 // glyoxylate metabolic p…	0005737 // cytoplasm // inferred from direct assay /// 0005782 // peroxisomal matrix // traceable author statement	0000166 // nucleotide binding // inferred from electronic annotation /// 0008465 // glycerate dehydrogenase activity // inferred from direct assay /// 0016491 // oxidoreductase activity // inferred from electronic annotation /// 0016616 // oxidoreductase activity, acting on the CH-OH group of donors, NAD or NADP as acceptor // inferred from electronic annotation /// 0016618 // hydroxypyruvate red…	chr9:37422665-37434876 (+) // 71.19 // p13.2
11724219_x_at	-0.843028	-0.782643	-1.03351	0.924234	0.782643	0.818249	0.000293664	3.74465e-05	3.31292	up	GSTA1	2938	0006749 // glutathione metabolic process // inferred from direct assay /// 0006805 // xenobiotic metabolic process // traceable author statement /// 0008152 // metabolic process // inferred by curator /// 0008152 // metabolic process // inferred from electronic annotation /// 0044281 // small molecule metabolic process // traceable author statement	0005737 // cytoplasm // non-traceable author statement /// 0005737 // cytoplasm // inferred from electronic annotation /// 0005829 // cytosol // traceable author statement	0004364 // glutathione transferase activity // inferred from direct assay /// 0004364 // glutathione transferase activity // non-traceable author statement /// 0004364 // glutathione transferase activity // inferred from electronic annotation /// 0016740 // transferase activity // inferred from electronic annotation	chr6:52656178-52668765 (-) // 97.98 // p12.2
11757882_x_at	-0.537577	-0.392636	-0.469155	0.392636	0.654152	0.489184	0.000841476	0.000357236	1.97034	up	GSTA2	2938 /// 2939	0006749 // glutathione metabolic process // inferred from sequence or structural similarity /// 0006749 // glutathione metabolic process // inferred from direct assay /// 0006805 // xenobiotic metabolic process // traceable author statement /// 0008152 // metabolic process // inferred by curator /// 0008152 // metabolic process // inferred from electronic annotation /// 0044281 // small molecule …	0005737 // cytoplasm // non-traceable author statement /// 0005737 // cytoplasm // inferred from electronic annotation /// 0005829 // cytosol // traceable author statement	0004364 // glutathione transferase activity // inferred from sequence or structural similarity /// 0004364 // glutathione transferase activity // inferred from direct assay /// 0004364 // glutathione transferase activity // non-traceable author statement /// 0004364 // glutathione transferase activity // inferred from electronic annotation /// 0004364 // glutathione transferase activity // tracea…	chr6:52614884-52668653 (-) // 99.67 // p12.2
11751555_x_at	-0.250387	-0.643976	-0.658085	0.250387	0.318948	0.283912	0.00472557	0.00403557	1.74339	up	GSTM4	2948	0006805 // xenobiotic metabolic process // traceable author statement /// 0008152 // metabolic process // inferred from electronic annotation /// 0018916 // nitrobenzene metabolic process // inferred from electronic annotation /// 0042178 // xenobiotic catabolic process // inferred from electronic annotation /// 0044281 // small molecule metabolic process // traceable author statement	0005737 // cytoplasm // inferred from electronic annotation /// 0005789 // endoplasmic reticulum membrane // traceable author statement	0004364 // glutathione transferase activity // inferred from electronic annotation /// 0004364 // glutathione transferase activity // traceable author statement /// 0016740 // transferase activity // inferred from electronic annotation	chr1:110198726-110204235 (+) // 99.91 // p13.3
11757381_x_at	0.458018	0.257721	0.345822	-0.261801	-0.257721	-0.316485	0.000986161	0.000487631	-1.55027	down	GTF2A2	2958	0006351 // transcription, DNA-dependent // inferred from electronic annotation /// 0006355 // regulation of transcription, DNA-dependent // inferred from electronic annotation /// 0006366 // transcription from RNA polymerase II promoter // inferred from direct assay /// 0006366 // transcription from RNA polymerase II promoter // traceable author statement /// 0006367 // transcription initiation f…	0005634 // nucleus // inferred from electronic annotation /// 0005654 // nucleoplasm // traceable author statement /// 0005672 // transcription factor TFIIA complex // inferred from direct assay /// 0005672 // transcription factor TFIIA complex // inferred from electronic annotation	0003713 // transcription coactivator activity // inferred from direct assay /// 0005515 // protein binding // inferred from physical interaction /// 0008134 // transcription factor binding // inferred from physical interaction /// 0017025 // TBP-class protein binding // inferred from physical interaction /// 0042803 // protein homodimerization activity // inferred from physical interaction /// 00…	chr15:59931064-59934462 (-) // 87.11 // q22.2
11743158_at	0.451895	0.30771	0.257378	-0.257378	-0.307125	-0.300334	0.000981908	0.000483372	-1.54464	down	GTF2F2	2963	0000398 // nuclear mRNA splicing, via spliceosome // traceable author statement /// 0006351 // transcription, DNA-dependent // inferred from electronic annotation /// 0006355 // regulation of transcription, DNA-dependent // inferred from electronic annotation /// 0006366 // transcription from RNA polymerase II promoter // traceable author statement /// 0006366 // transcription from RNA polymerase…	0005634 // nucleus // inferred from direct assay /// 0005634 // nucleus // inferred from electronic annotation /// 0005654 // nucleoplasm // traceable author statement /// 0005674 // transcription factor TFIIF complex // inferred from electronic annotation /// 0015630 // microtubule cytoskeleton // inferred from direct assay	0000166 // nucleotide binding // inferred from electronic annotation /// 0003677 // DNA binding // inferred from electronic annotation /// 0003824 // catalytic activity // inferred from electronic annotation /// 0004386 // helicase activity // inferred from electronic annotation /// 0005515 // protein binding // inferred from physical interaction /// 0005524 // ATP binding // inferred from electr…	chr13:45694596-45858613 (+) // 98.34 // q14.12
11725655_at	-0.326803	-0.516439	-0.375807	0.338531	0.326803	0.371371	0.000645785	0.000209508	1.68403	up	GTF2H5	404672	0006281 // DNA repair // inferred from electronic annotation /// 0006289 // nucleotide-excision repair // inferred from electronic annotation /// 0006351 // transcription, DNA-dependent // inferred from electronic annotation /// 0006355 // regulation of transcription, DNA-dependent // inferred from electronic annotation /// 0006974 // response to DNA damage stimulus // inferred from electronic an…	0005634 // nucleus // inferred from electronic annotation	0003677 // DNA binding // inferred from electronic annotation	chr6:158589365-158620376 (+) // 53.62 // q25.3
11727507_a_at	0.411944	0.41678	0.225133	-0.329648	-0.318025	-0.225133	0.00138242	0.000838231	-1.56073	down	GTPBP10	85865	0006184 // GTP catabolic process // inferred from electronic annotation /// 0042254 // ribosome biogenesis // inferred from electronic annotation	0005634 // nucleus // inferred from electronic annotation /// 0005694 // chromosome // inferred from electronic annotation /// 0005730 // nucleolus // inferred from electronic annotation /// 0005739 // mitochondrion // inferred from electronic annotation	0000166 // nucleotide binding // inferred from electronic annotation /// 0000287 // magnesium ion binding // inferred from electronic annotation /// 0003924 // GTPase activity // inferred from electronic annotation /// 0005525 // GTP binding // inferred from electronic annotation	chr7:89975989-90016651 (+) // 63.27 // q21.13
11736082_a_at	-0.428903	-0.401469	-0.470541	0.401469	0.500347	0.49096	0.000216065	1.77879e-05	1.86335	up	GTSE1	51512	0000085 // G2 phase of mitotic cell cycle // non-traceable author statement /// 0006977 // DNA damage response, signal transduction by p53 class mediator resulting in cell cycle arrest // non-traceable author statement /// 0007017 // microtubule-based process // non-traceable author statement	0005737 // cytoplasm // inferred from electronic annotation /// 0005856 // cytoskeleton // inferred from electronic annotation /// 0005874 // microtubule // inferred from electronic annotation /// 0005881 // cytoplasmic microtubule // non-traceable author statement		chr22:46692637-46729535 (+) // 78.03 // q13.31
11719371_a_at	-0.301913	-0.376465	-0.368095	0.301913	0.343753	0.349921	0.000211122	1.69617e-05	1.6029	up	GYS1	2997	0005975 // carbohydrate metabolic process // traceable author statement /// 0005977 // glycogen metabolic process // inferred from electronic annotation /// 0005978 // glycogen biosynthetic process // inferred from direct assay /// 0005978 // glycogen biosynthetic process // inferred from electronic annotation /// 0005978 // glycogen biosynthetic process // traceable author statement /// 0006006 …	0005625 // soluble fraction // inferred from electronic annotation /// 0005737 // cytoplasm // inferred from electronic annotation /// 0005829 // cytosol // traceable author statement /// 0016234 // inclusion body // inferred from electronic annotation	0003824 // catalytic activity // inferred from electronic annotation /// 0004373 // glycogen (starch) synthase activity // inferred from direct assay /// 0004373 // glycogen (starch) synthase activity // inferred from electronic annotation /// 0005515 // protein binding // inferred from physical interaction /// 0005536 // glucose binding // inferred from electronic annotation /// 0016740 // trans…	chr19:49471381-49496616 (-) // 98.88 // q13.33
11745819_a_at	0.362698	0.309787	0.286195	-0.36314	-0.486551	-0.286195	0.000852538	0.000367461	-1.62247	down	H1F0	3005	0006309 // apoptotic DNA fragmentation // traceable author statement /// 0006334 // nucleosome assembly // inferred from electronic annotation /// 0006915 // apoptotic process // traceable author statement /// 0006921 // cellular component disassembly involved in apoptotic process // traceable author statement	0000786 // nucleosome // inferred from electronic annotation /// 0000790 // nuclear chromatin // inferred from direct assay /// 0005634 // nucleus // inferred from direct assay /// 0005634 // nucleus // inferred from electronic annotation /// 0005654 // nucleoplasm // traceable author statement /// 0005694 // chromosome // inferred from electronic annotation /// 0005794 // Golgi apparatus // infe…	0003677 // DNA binding // inferred from electronic annotation	chr22:38201235-38203439 (+) // 94.97 // q13.1
11754243_a_at	-0.359553	-0.403464	-0.395756	0.380754	0.359553	0.366486	8.75853e-05	9.08287e-07	1.68785	up	H2AFX	3014	0000077 // DNA damage checkpoint // inferred from direct assay /// 0000724 // double-strand break repair via homologous recombination // traceable author statement /// 0006281 // DNA repair // traceable author statement /// 0006281 // DNA repair // inferred from electronic annotation /// 0006302 // double-strand break repair // non-traceable author statement /// 0006302 // double-strand break rep…	0000781 // chromosome, telomeric region // inferred from direct assay /// 0000786 // nucleosome // non-traceable author statement /// 0000786 // nucleosome // inferred from electronic annotation /// 0005634 // nucleus // inferred from direct assay /// 0005634 // nucleus // inferred from electronic annotation /// 0005654 // nucleoplasm // traceable author statement /// 0005694 // chromosome // inf…	0003677 // DNA binding // non-traceable author statement /// 0003677 // DNA binding // inferred from electronic annotation /// 0005515 // protein binding // inferred from physical interaction /// 0019899 // enzyme binding // inferred from physical interaction /// 0042393 // histone binding // inferred from physical interaction	chr11:118964583-118966162 (-) // 88.95 // q23.3
11750103_a_at	-0.332259	-0.428269	-0.349511	0.332259	0.447742	0.351617	0.000425287	8.65956e-05	1.67855	up	HADH	3033	0006629 // lipid metabolic process // inferred from electronic annotation /// 0006631 // fatty acid metabolic process // inferred from electronic annotation /// 0006635 // fatty acid beta-oxidation // inferred from electronic annotation /// 0006635 // fatty acid beta-oxidation // traceable author statement /// 0009725 // response to hormone stimulus // inferred from electronic annotation /// 0014…	0005634 // nucleus // inferred from direct assay /// 0005730 // nucleolus // inferred from direct assay /// 0005737 // cytoplasm // inferred from direct assay /// 0005739 // mitochondrion // inferred from direct assay /// 0005739 // mitochondrion // inferred from electronic annotation /// 0005739 // mitochondrion // traceable author statement /// 0005743 // mitochondrial inner membrane // inferre…	0000166 // nucleotide binding // inferred from electronic annotation /// 0003857 // 3-hydroxyacyl-CoA dehydrogenase activity // traceable author statement /// 0003857 // 3-hydroxyacyl-CoA dehydrogenase activity // inferred from electronic annotation /// 0016491 // oxidoreductase activity // inferred from electronic annotation /// 0016616 // oxidoreductase activity, acting on the CH-OH group of do…	chr4:108910869-108955970 (+) // 93.03 // q25
11746443_a_at	-0.38317	-0.488359	-0.480049	0.438761	0.406579	0.38317	0.000235069	2.1216e-05	1.81508	up	HARS	3035	0006412 // translation // non-traceable author statement /// 0006412 // translation // inferred from electronic annotation /// 0006418 // tRNA aminoacylation for protein translation // traceable author statement /// 0006418 // tRNA aminoacylation for protein translation // inferred from electronic annotation /// 0006427 // histidyl-tRNA aminoacylation // inferred from electronic annotation /// 00…	0005737 // cytoplasm // inferred from direct assay /// 0005737 // cytoplasm // non-traceable author statement /// 0005737 // cytoplasm // inferred from electronic annotation /// 0005829 // cytosol // traceable author statement	0000166 // nucleotide binding // inferred from electronic annotation /// 0004812 // aminoacyl-tRNA ligase activity // inferred from electronic annotation /// 0004821 // histidine-tRNA ligase activity // non-traceable author statement /// 0004821 // histidine-tRNA ligase activity // inferred from electronic annotation /// 0005524 // ATP binding // non-traceable author statement /// 0005524 // ATP …	chr5:140053785-140070934 (-) // 100.0 // q31.3
11717314_a_at	-0.358417	-0.342538	-0.538143	0.392069	0.342538	0.372196	0.000716447	0.000263209	1.71947	up	HAUS1	115106	0007049 // cell cycle // inferred from electronic annotation /// 0007067 // mitosis // inferred from electronic annotation /// 0051225 // spindle assembly // inferred from mutant phenotype /// 0051297 // centrosome organization // inferred from mutant phenotype /// 0051301 // cell division // inferred from electronic annotation	0000922 // spindle pole // inferred from electronic annotation /// 0005737 // cytoplasm // inferred from direct assay /// 0005737 // cytoplasm // inferred from electronic annotation /// 0005813 // centrosome // inferred from direct assay /// 0005815 // microtubule organizing center // inferred from electronic annotation /// 0005819 // spindle // inferred from electronic annotation /// 0005856 // …		chr18:43684297-43708299 (+) // 95.02 // q21.1
11724066_s_at	-0.42806	-0.411403	-0.351032	0.47684	0.351032	0.642762	0.00104021	0.000536828	1.84938	up	HCFC1R1	54985		0005634 // nucleus // inferred from electronic annotation /// 0005737 // cytoplasm // inferred from electronic annotation		chr16:3072620-3074287 (-) // 93.22 // p13.3
11737210_a_at	-0.32901	-0.346793	-0.257677	0.288951	0.257677	0.28278	0.000284563	3.43553e-05	1.00278	up	HDGF	3068	0006351 // transcription, DNA-dependent // inferred from electronic annotation /// 0006355 // regulation of transcription, DNA-dependent // inferred from electronic annotation /// 0006987 // activation of signaling protein activity involved in unfolded protein response // traceable author statement /// 0007165 // signal transduction // non-traceable author statement /// 0008283 // cell proliferat…	0005615 // extracellular space // inferred from direct assay /// 0005615 // extracellular space // traceable author statement /// 0005634 // nucleus // inferred from electronic annotation /// 0005654 // nucleoplasm // traceable author statement /// 0005737 // cytoplasm // inferred from electronic annotation /// 0005737 // cytoplasm // traceable author statement	0000166 // nucleotide binding // inferred from electronic annotation /// 0003677 // DNA binding // inferred from electronic annotation /// 0008083 // growth factor activity // inferred from electronic annotation /// 0008201 // heparin binding // inferred from electronic annotation /// 0008201 // heparin binding // traceable author statement	chr1:156711899-156722026 (-) // 92.6 // q23.1
11758931_a_at	0.459414	0.460053	0.426679	-0.568192	-0.468629	-0.426679	0.000258686	2.72461e-05	-1.91394	down	HEATR5A	25938	0019478 // D-amino acid catabolic process // inferred from electronic annotation	0005737 // cytoplasm // inferred from electronic annotation	0016788 // hydrolase activity, acting on ester bonds // inferred from electronic annotation	chr14:31760993-31872257 (-) // 91.08 // q12
11719433_at	0.309568	0.241843	0.194468	-0.471902	-0.194468	-0.463429	0.00363835	0.00298464	-1.54245	down	HECA	51696	0007275 // multicellular organismal development // inferred from electronic annotation /// 0030323 // respiratory tube development // non-traceable author statement			chr6:139456240-139501941 (+) // 89.0 // q24.1
11758572_s_at	-0.293	-0.465725	-0.409003	0.293	0.532287	0.462482	0.00125293	0.000722762	1.76357	up	HELLS	3070	0001655 // urogenital system development // inferred from electronic annotation /// 0006306 // DNA methylation // inferred from electronic annotation /// 0006342 // chromatin silencing // inferred from electronic annotation /// 0006346 // methylation-dependent chromatin silencing // inferred from sequence or structural similarity /// 0006346 // methylation-dependent chromatin silencing // inferre…	0000775 // chromosome, centromeric region // inferred from sequence or structural similarity /// 0000775 // chromosome, centromeric region // inferred from electronic annotation /// 0005634 // nucleus // inferred from electronic annotation /// 0005721 // centromeric heterochromatin // inferred from sequence or structural similarity /// 0005721 // centromeric heterochromatin // inferred from elect…	0000166 // nucleotide binding // inferred from electronic annotation /// 0003676 // nucleic acid binding // inferred from electronic annotation /// 0003677 // DNA binding // inferred from electronic annotation /// 0003682 // chromatin binding // inferred from electronic annotation /// 0004386 // helicase activity // inferred from electronic annotation /// 0005524 // ATP binding // inferred from e…	chr10:96361454-96361855 (+) // 97.8 // q23.33
11731748_a_at	-0.508417	-0.642857	-0.676182	0.717076	0.508417	0.514227	0.000551206	0.000156098	2.28004	up	HEPACAM	220296 /// 641654	0007049 // cell cycle // inferred from electronic annotation /// 0007050 // cell cycle arrest // inferred from electronic annotation /// 0007155 // cell adhesion // inferred from electronic annotation /// 0040008 // regulation of growth // inferred from electronic annotation	0005737 // cytoplasm // inferred from electronic annotation /// 0005911 // cell-cell junction // inferred from direct assay /// 0016020 // membrane // inferred from electronic annotation /// 0016021 // integral to membrane // inferred from electronic annotation /// 0030424 // axon // inferred from direct assay		chr11:124789088-124806308 (-) // 93.52 // q24.2
11731748_a_at	-0.508417	-0.642857	-0.676182	0.717076	0.508417	0.514227	0.000551206	0.000156098	2.28004	up	HEPN1	220296 /// 641654	0007049 // cell cycle // inferred from electronic annotation /// 0007050 // cell cycle arrest // inferred from electronic annotation /// 0007155 // cell adhesion // inferred from electronic annotation /// 0040008 // regulation of growth // inferred from electronic annotation	0005737 // cytoplasm // inferred from electronic annotation /// 0005911 // cell-cell junction // inferred from direct assay /// 0016020 // membrane // inferred from electronic annotation /// 0016021 // integral to membrane // inferred from electronic annotation /// 0030424 // axon // inferred from direct assay		chr11:124789088-124806308 (-) // 93.52 // q24.2
11716550_at	0.403388	0.37791	0.362408	-0.489219	-0.38578	-0.362408	0.000309384	4.09823e-05	-1.73352	down	HES1	3280	0000122 // negative regulation of transcription from RNA polymerase II promoter // inferred from direct assay /// 0000122 // negative regulation of transcription from RNA polymerase II promoter // inferred from electronic annotation /// 0001701 // in utero embryonic development // inferred from electronic annotation /// 0001889 // liver development // inferred from electronic annotation /// 00031…	0005622 // intracellular // inferred from electronic annotation /// 0005634 // nucleus // inferred from sequence or structural similarity /// 0005634 // nucleus // inferred from electronic annotation /// 0005737 // cytoplasm // inferred from electronic annotation	0000981 // sequence-specific DNA binding RNA polymerase II transcription factor activity // inferred from electronic annotation /// 0001078 // RNA polymerase II core promoter proximal region sequence-specific DNA binding transcription factor activity involved in negative regulation of transcription // inferred from sequence or structural similarity /// 0001078 // RNA polymerase II core promoter p…	chr3:193853930-193856396 (+) // 91.83 // q29
11721002_s_at	0.257045	0.292186	0.227739	-0.35259	-0.227738	-0.475259	0.00173775	0.00116538	-1.02716	down	HEXIM1	10614	0000122 // negative regulation of transcription from RNA polymerase II promoter // inferred from direct assay /// 0000122 // negative regulation of transcription from RNA polymerase II promoter // inferred from electronic annotation /// 0006351 // transcription, DNA-dependent // inferred from electronic annotation /// 0006355 // regulation of transcription, DNA-dependent // inferred from electron…	0005634 // nucleus // inferred from direct assay /// 0005634 // nucleus // inferred from electronic annotation /// 0005730 // nucleolus // inferred from direct assay /// 0005737 // cytoplasm // inferred from direct assay /// 0005737 // cytoplasm // inferred from electronic annotation	0004861 // cyclin-dependent protein kinase inhibitor activity // inferred from direct assay /// 0004861 // cyclin-dependent protein kinase inhibitor activity // inferred from electronic annotation /// 0005515 // protein binding // inferred from physical interaction /// 0017069 // snRNA binding // inferred from direct assay /// 0017069 // snRNA binding // inferred from electronic annotation	chr17:43224683-43229585 (+) // 92.36 // q21.31
11718201_at	0.639259	0.57633	0.641816	-0.63977	-0.61063	-0.57633	9.11791e-05	1.66043e-06	-2.34249	down	HEY1	23462	0000122 // negative regulation of transcription from RNA polymerase II promoter // inferred from direct assay /// 0000122 // negative regulation of transcription from RNA polymerase II promoter // inferred from mutant phenotype /// 0001525 // angiogenesis // inferred from expression pattern /// 0003198 // epithelial to mesenchymal transition involved in endocardial cushion formation // inferred f…	0005634 // nucleus // inferred from sequence or structural similarity /// 0005634 // nucleus // inferred from electronic annotation /// 0005737 // cytoplasm // inferred from sequence or structural similarity	0000983 // RNA polymerase II core promoter sequence-specific DNA binding transcription factor activity // inferred from sequence or structural similarity /// 0000988 // protein binding transcription factor activity // inferred from direct assay /// 0003677 // DNA binding // inferred from electronic annotation /// 0003700 // sequence-specific DNA binding transcription factor activity // inferred f…	chr8:80676244-80680098 (-) // 96.89 // q21.13
11716211_a_at	-0.248576	-0.236257	-0.348841	0.324683	0.372589	0.236257	0.000873712	0.000387594	1.00427	up	HIBADH	11112	0006098 // pentose-phosphate shunt // inferred from electronic annotation /// 0006573 // valine metabolic process // non-traceable author statement /// 0006573 // valine metabolic process // inferred from electronic annotation /// 0009083 // branched chain family amino acid catabolic process // traceable author statement /// 0034641 // cellular nitrogen compound metabolic process // traceable aut…	0005739 // mitochondrion // non-traceable author statement /// 0005739 // mitochondrion // inferred from electronic annotation /// 0005759 // mitochondrial matrix // traceable author statement	0000166 // nucleotide binding // inferred from electronic annotation /// 0004616 // phosphogluconate dehydrogenase (decarboxylating) activity // inferred from electronic annotation /// 0008442 // 3-hydroxyisobutyrate dehydrogenase activity // non-traceable author statement /// 0008442 // 3-hydroxyisobutyrate dehydrogenase activity // traceable author statement /// 0008442 // 3-hydroxyisobutyrate …	chr7:27565058-27702620 (-) // 96.36 // p15.2
11757222_at	0.532269	0.560544	0.42676	-0.525988	-0.42676	-0.488558	0.000298798	3.86756e-05	-1.982	down	HINT1	3094	0007165 // signal transduction // traceable author statement /// 0008152 // metabolic process // inferred from electronic annotation	0005634 // nucleus // inferred from direct assay /// 0005634 // nucleus // inferred from electronic annotation /// 0005634 // nucleus // traceable author statement /// 0005737 // cytoplasm // inferred from direct assay /// 0005737 // cytoplasm // inferred from electronic annotation /// 0005856 // cytoskeleton // traceable author statement /// 0005886 // plasma membrane // inferred from direct ass…	0003824 // catalytic activity // inferred from electronic annotation /// 0005080 // protein kinase C binding // traceable author statement /// 0016787 // hydrolase activity // inferred from electronic annotation	chr5:130494874-130501034 (-) // 87.13 // q23.3
11719409_a_at	0.449871	0.331652	0.282029	-0.31505	-0.28203	-0.31505	0.000643189	0.00020719	-1.57851	down	HIPK2	28996	0000122 // negative regulation of transcription from RNA polymerase II promoter // inferred from electronic annotation /// 0001654 // eye development // inferred from sequence or structural similarity /// 0006351 // transcription, DNA-dependent // inferred from electronic annotation /// 0006355 // regulation of transcription, DNA-dependent // inferred from electronic annotation /// 0006468 // pro…	0005634 // nucleus // inferred from direct assay /// 0005634 // nucleus // inferred from electronic annotation /// 0005634 // nucleus // traceable author statement /// 0005737 // cytoplasm // inferred from sequence or structural similarity /// 0005737 // cytoplasm // inferred from electronic annotation /// 0005813 // centrosome // inferred from direct assay /// 0016604 // nuclear body // inferred…	0000166 // nucleotide binding // inferred from electronic annotation /// 0001102 // RNA polymerase II activating transcription factor binding // inferred from sequence or structural similarity /// 0001102 // RNA polymerase II activating transcription factor binding // inferred from electronic annotation /// 0001105 // RNA polymerase II transcription coactivator activity // inferred from sequence …	chr7:139246315-139477596 (-) // 94.67 // q34
11743160_a_at	-0.648111	-0.782615	-0.650076	0.74715	0.648111	0.686009	0.00019159	1.2697e-05	2.61599	up	HJURP	55355	0006334 // nucleosome assembly // traceable author statement /// 0007049 // cell cycle // inferred from electronic annotation /// 0007059 // chromosome segregation // inferred from mutant phenotype /// 0034080 // CenH3-containing nucleosome assembly at centromere // inferred from mutant phenotype /// 0034080 // CenH3-containing nucleosome assembly at centromere // traceable author statement /// 0…	0000775 // chromosome, centromeric region // inferred from direct assay /// 0000775 // chromosome, centromeric region // inferred from electronic annotation /// 0000777 // condensed chromosome kinetochore // inferred from direct assay /// 0005634 // nucleus // inferred from direct assay /// 0005634 // nucleus // inferred from electronic annotation /// 0005654 // nucleoplasm // traceable author st…	0003677 // DNA binding // inferred from electronic annotation /// 0005515 // protein binding // inferred from physical interaction /// 0042393 // histone binding // inferred from direct assay /// 0042393 // histone binding // inferred from physical interaction	chr2:234745346-234763212 (-) // 90.51 // q37.1
11720884_a_at	-0.261653	-0.261653	-0.281031	0.261653	0.394868	0.458601	0.000880403	0.000393764	1.55813	up	HMBS	3145	0001666 // response to hypoxia // inferred from electronic annotation /// 0006778 // porphyrin-containing compound metabolic process // traceable author statement /// 0006779 // porphyrin-containing compound biosynthetic process // inferred from electronic annotation /// 0006782 // protoporphyrinogen IX biosynthetic process // inferred from electronic annotation /// 0006783 // heme biosynthetic p…	0000793 // condensed chromosome // inferred from electronic annotation /// 0005634 // nucleus // inferred from electronic annotation /// 0005737 // cytoplasm // inferred from electronic annotation /// 0005829 // cytosol // traceable author statement /// 0030424 // axon // inferred from electronic annotation	0004418 // hydroxymethylbilane synthase activity // inferred from direct assay /// 0004418 // hydroxymethylbilane synthase activity // inferred from electronic annotation /// 0004418 // hydroxymethylbilane synthase activity // traceable author statement /// 0004852 // uroporphyrinogen-III synthase activity // inferred from electronic annotation /// 0016740 // transferase activity // inferred from…	chr11:118958696-118964259 (+) // 98.26 // q23.3
11715826_x_at	-0.348283	-0.312123	-0.345671	0.374211	0.312124	0.347505	0.000143492	5.87077e-06	1.60211	up	HMG20B	10362	0006325 // chromatin organization // non-traceable author statement /// 0006351 // transcription, DNA-dependent // inferred from electronic annotation /// 0006355 // regulation of transcription, DNA-dependent // non-traceable author statement /// 0006355 // regulation of transcription, DNA-dependent // inferred from electronic annotation /// 0007049 // cell cycle // inferred from electronic annot…	0005634 // nucleus // non-traceable author statement /// 0005634 // nucleus // inferred from electronic annotation /// 0005654 // nucleoplasm // traceable author statement /// 0005694 // chromosome // inferred from electronic annotation	0003677 // DNA binding // non-traceable author statement /// 0003677 // DNA binding // inferred from electronic annotation /// 0003700 // sequence-specific DNA binding transcription factor activity // non-traceable author statement /// 0005515 // protein binding // inferred from physical interaction	chr19:3572942-3579233 (+) // 92.13 // p13.3
11743687_s_at	-0.306271	-0.391341	-0.380692	0.373497	0.344307	0.306271	0.000267947	2.9381e-05	1.6254	up	HMGB2	3148	0001938 // positive regulation of endothelial cell proliferation // inferred from direct assay /// 0006265 // DNA topological change // inferred from sequence or structural similarity /// 0006288 // base-excision repair, DNA ligation // inferred from direct assay /// 0006309 // apoptotic DNA fragmentation // traceable author statement /// 0006325 // chromatin organization // non-traceable author …	0000793 // condensed chromosome // inferred from direct assay /// 0005615 // extracellular space // inferred from direct assay /// 0005634 // nucleus // inferred from direct assay /// 0005634 // nucleus // inferred from electronic annotation /// 0005654 // nucleoplasm // traceable author statement /// 0005694 // chromosome // inferred from electronic annotation /// 0005730 // nucleolus // inferre…	0003677 // DNA binding // inferred from mutant phenotype /// 0003677 // DNA binding // inferred from electronic annotation /// 0003684 // damaged DNA binding // inferred from direct assay /// 0003690 // double-stranded DNA binding // inferred from sequence or structural similarity /// 0003697 // single-stranded DNA binding // inferred from sequence or structural similarity /// 0003700 // sequence…	chr4:174252468-174255595 (-) // 85.93 // q34.1
11717726_s_at	-0.376952	-0.355039	-0.322025	0.322025	0.340594	0.362282	0.000125081	3.93924e-06	1.61661	up	HN1	51155		0005634 // nucleus // inferred from electronic annotation		chr17:73131342-73150778 (-) // 96.63 // q25.1
11733616_at	0.530028	0.507134	0.518823	-0.512061	-0.507134	-0.624815	0.000179224	1.06238e-05	-2.09459	down	HNMT	3176	0002347 // response to tumor cell // inferred from electronic annotation /// 0006950 // response to stress // inferred from electronic annotation /// 0006972 // hyperosmotic response // inferred from electronic annotation /// 0007420 // brain development // inferred from electronic annotation /// 0007585 // respiratory gaseous exchange // traceable author statement /// 0014075 // response to amin…	0005634 // nucleus // inferred from direct assay /// 0005730 // nucleolus // inferred from direct assay /// 0005737 // cytoplasm // inferred from direct assay /// 0005737 // cytoplasm // inferred from electronic annotation /// 0019717 // synaptosome // inferred from electronic annotation	0008168 // methyltransferase activity // inferred from electronic annotation /// 0008170 // N-methyltransferase activity // inferred from electronic annotation /// 0016740 // transferase activity // inferred from electronic annotation /// 0046539 // histamine N-methyltransferase activity // inferred from electronic annotation	chr2:138721807-138727786 (+) // 51.85 // q22.1
11723198_s_at	-0.281103	-0.369095	-0.314825	0.360458	0.341873	0.281103	0.000336387	5.01287e-05	1.56861	up	HNRNPA3	10151 /// 220988	0000398 // nuclear mRNA splicing, via spliceosome // inferred by curator /// 0000398 // nuclear mRNA splicing, via spliceosome // traceable author statement /// 0006397 // mRNA processing // inferred from electronic annotation /// 0008380 // RNA splicing // traceable author statement /// 0008380 // RNA splicing // inferred from electronic annotation /// 0010467 // gene expression // traceable aut…	0005634 // nucleus // inferred from direct assay /// 0005634 // nucleus // inferred from electronic annotation /// 0005654 // nucleoplasm // traceable author statement /// 0005681 // spliceosomal complex // inferred from electronic annotation /// 0005730 // nucleolus // inferred from direct assay /// 0030529 // ribonucleoprotein complex // traceable author statement /// 0030529 // ribonucleoprote…	0000166 // nucleotide binding // inferred from electronic annotation /// 0003676 // nucleic acid binding // inferred from electronic annotation /// 0003723 // RNA binding // inferred from electronic annotation /// 0003723 // RNA binding // traceable author statement	chr2:178077022-178088686 (+) // 93.56 // q31.2
11723198_s_at	-0.281103	-0.369095	-0.314825	0.360458	0.341873	0.281103	0.000336387	5.01287e-05	1.56861	up	HNRNPA3P1	10151 /// 220988	0000398 // nuclear mRNA splicing, via spliceosome // inferred by curator /// 0000398 // nuclear mRNA splicing, via spliceosome // traceable author statement /// 0006397 // mRNA processing // inferred from electronic annotation /// 0008380 // RNA splicing // traceable author statement /// 0008380 // RNA splicing // inferred from electronic annotation /// 0010467 // gene expression // traceable aut…	0005634 // nucleus // inferred from direct assay /// 0005634 // nucleus // inferred from electronic annotation /// 0005654 // nucleoplasm // traceable author statement /// 0005681 // spliceosomal complex // inferred from electronic annotation /// 0005730 // nucleolus // inferred from direct assay /// 0030529 // ribonucleoprotein complex // traceable author statement /// 0030529 // ribonucleoprote…	0000166 // nucleotide binding // inferred from electronic annotation /// 0003676 // nucleic acid binding // inferred from electronic annotation /// 0003723 // RNA binding // inferred from electronic annotation /// 0003723 // RNA binding // traceable author statement	chr2:178077022-178088686 (+) // 93.56 // q31.2
11716659_a_at	0.757371	0.62005	0.617497	-0.617497	-0.703542	-0.697086	0.000203795	1.55952e-05	-2.52745	down	HNRNPH3	3189	0000398 // nuclear mRNA splicing, via spliceosome // non-traceable author statement /// 0006396 // RNA processing // traceable author statement /// 0006397 // mRNA processing // inferred from electronic annotation /// 0008380 // RNA splicing // traceable author statement	0005634 // nucleus // inferred from direct assay /// 0005634 // nucleus // inferred from electronic annotation /// 0005634 // nucleus // traceable author statement /// 0005730 // nucleolus // inferred from direct assay /// 0030529 // ribonucleoprotein complex // inferred from electronic annotation /// 0030530 // heterogeneous nuclear ribonucleoprotein complex // non-traceable author statement ///…	0000166 // nucleotide binding // inferred from electronic annotation /// 0003676 // nucleic acid binding // inferred from electronic annotation /// 0003723 // RNA binding // non-traceable author statement /// 0003723 // RNA binding // inferred from electronic annotation /// 0003723 // RNA binding // traceable author statement	chr10:70091767-70102948 (+) // 97.39 // q21.3
11739175_a_at	-0.291017	-0.331193	-0.284552	0.333744	0.284552	0.332255	0.000169179	9.0947e-06	1.53592	up	HNRNPM	4670	0000380 // alternative nuclear mRNA splicing, via spliceosome // inferred from mutant phenotype /// 0000398 // nuclear mRNA splicing, via spliceosome // inferred by curator /// 0000398 // nuclear mRNA splicing, via spliceosome // inferred from electronic annotation /// 0000398 // nuclear mRNA splicing, via spliceosome // traceable author statement /// 0006397 // mRNA processing // inferred from e…	0005634 // nucleus // inferred from direct assay /// 0005634 // nucleus // inferred from electronic annotation /// 0005654 // nucleoplasm // inferred from direct assay /// 0005654 // nucleoplasm // traceable author statement /// 0005681 // spliceosomal complex // inferred from direct assay /// 0005681 // spliceosomal complex // inferred from electronic annotation /// 0005730 // nucleolus // infer…	0000166 // nucleotide binding // inferred from electronic annotation /// 0003676 // nucleic acid binding // inferred from electronic annotation /// 0003723 // RNA binding // inferred from electronic annotation /// 0003723 // RNA binding // non-traceable author statement /// 0004872 // receptor activity // inferred from electronic annotation /// 0005515 // protein binding // inferred from physical…	chr19:8509650-8553994 (+) // 96.13 // p13.2
11762863_a_at	-0.534821	-0.242521	-0.361712	0.242521	0.363935	0.278662	0.00246756	0.00185315	1.59629	up	HNRPDL	9987	0006351 // transcription, DNA-dependent // inferred from electronic annotation /// 0006355 // regulation of transcription, DNA-dependent // inferred from electronic annotation /// 0006396 // RNA processing // traceable author statement	0005634 // nucleus // traceable author statement /// 0005634 // nucleus // inferred from electronic annotation /// 0005737 // cytoplasm // inferred from electronic annotation /// 0030529 // ribonucleoprotein complex // inferred from electronic annotation /// 0030530 // heterogeneous nuclear ribonucleoprotein complex // traceable author statement	0000166 // nucleotide binding // inferred from electronic annotation /// 0003676 // nucleic acid binding // inferred from electronic annotation /// 0003677 // DNA binding // inferred from electronic annotation /// 0003690 // double-stranded DNA binding // traceable author statement /// 0003697 // single-stranded DNA binding // traceable author statement /// 0003723 // RNA binding // inferred from…	chr4:83346735-83350578 (-) // 100.0 // q21.22
11744649_x_at	-0.533736	-0.503984	-0.525333	0.571906	0.542397	0.503984	8.90575e-05	1.02344e-06	2.08558	up	HP	3240	0006508 // proteolysis // inferred from electronic annotation /// 0006879 // cellular iron ion homeostasis // non-traceable author statement /// 0006952 // defense response // traceable author statement /// 0008152 // metabolic process // inferred from electronic annotation /// 0010942 // positive regulation of cell death // inferred from direct assay /// 0042542 // response to hydrogen peroxide …	0005576 // extracellular region // inferred from electronic annotation /// 0005576 // extracellular region // non-traceable author statement /// 0005615 // extracellular space // inferred from direct assay /// 0031838 // haptoglobin-hemoglobin complex // inferred from direct assay	0003824 // catalytic activity // inferred from electronic annotation /// 0004252 // serine-type endopeptidase activity // inferred from electronic annotation /// 0030492 // hemoglobin binding // inferred from direct assay /// 0030492 // hemoglobin binding // inferred from electronic annotation	chr16:72088524-72094953 (+) // 90.55 // q22.2
11728518_at	-0.286826	-0.413331	-0.329673	0.407433	0.286826	0.296362	0.000679575	0.000231739	1.59492	up	HPR	3250	0008152 // metabolic process // inferred from electronic annotation	0005576 // extracellular region // inferred from electronic annotation /// 0034366 // spherical high-density lipoprotein particle // inferred from direct assay	0003824 // catalytic activity // inferred from electronic annotation /// 0004252 // serine-type endopeptidase activity // inferred from electronic annotation /// 0030492 // hemoglobin binding // non-traceable author statement /// 0030492 // hemoglobin binding // inferred from electronic annotation	chr16:72097124-72111144 (+) // 99.52 // q22.2
11754034_a_at	-0.319493	-0.278163	-0.264898	0.264898	0.30799	0.349416	0.000287346	3.53039e-05	1.01042	up	HRSP12	10247	0006449 // regulation of translational termination // traceable author statement /// 0090305 // nucleic acid phosphodiester bond hydrolysis // inferred from electronic annotation	0005634 // nucleus // inferred from direct assay /// 0005634 // nucleus // inferred from electronic annotation /// 0005634 // nucleus // traceable author statement /// 0005730 // nucleolus // inferred from direct assay /// 0005737 // cytoplasm // inferred from direct assay /// 0005737 // cytoplasm // inferred from electronic annotation /// 0005737 // cytoplasm // traceable author statement /// 00…	0004518 // nuclease activity // inferred from electronic annotation /// 0004519 // endonuclease activity // inferred from electronic annotation /// 0016787 // hydrolase activity // inferred from electronic annotation	chr8:99114808-99129364 (-) // 81.75 // q22.2
11725669_at	0.475961	0.293226	0.392685	-0.338704	-0.313591	-0.293226	0.000644569	0.000207928	-1.62728	down	HS2ST1	339524 /// 9653	0015014 // heparan sulfate proteoglycan biosynthetic process, polysaccharide chain biosynthetic process // inferred from electronic annotation /// 0030202 // heparin metabolic process // inferred from electronic annotation /// 0060676 // ureteric bud formation // inferred from electronic annotation	0000139 // Golgi membrane // inferred from electronic annotation /// 0005794 // Golgi apparatus // inferred from electronic annotation /// 0016020 // membrane // inferred from electronic annotation /// 0016021 // integral to membrane // inferred from electronic annotation	0004394 // heparan sulfate 2-O-sulfotransferase activity // inferred from electronic annotation /// 0008146 // sulfotransferase activity // inferred from electronic annotation /// 0016740 // transferase activity // inferred from electronic annotation	chr1:87380334-87575658 (+) // 90.34 // p22.3
11744099_a_at	0.455857	0.394163	0.356825	-0.436062	-0.356825	-0.439579	0.000279499	3.30419e-05	-1.75699	down	HSD17B2	3294	0006694 // steroid biosynthetic process // inferred from electronic annotation /// 0006702 // androgen biosynthetic process // inferred from electronic annotation /// 0006703 // estrogen biosynthetic process // inferred from electronic annotation /// 0008152 // metabolic process // inferred from electronic annotation /// 0008610 // lipid biosynthetic process // inferred from electronic annotation…	0005789 // endoplasmic reticulum membrane // traceable author statement /// 0005792 // microsome // inferred from electronic annotation /// 0016020 // membrane // inferred from electronic annotation /// 0016021 // integral to membrane // inferred from electronic annotation	0000166 // nucleotide binding // inferred from electronic annotation /// 0004303 // estradiol 17-beta-dehydrogenase activity // inferred from direct assay /// 0004303 // estradiol 17-beta-dehydrogenase activity // inferred from electronic annotation /// 0016491 // oxidoreductase activity // inferred from electronic annotation /// 0047006 // 17-alpha,20-alpha-dihydroxypregn-4-en-3-one dehydrogenas…	chr16:82068836-82132137 (+) // 97.85 // q23.3
11749913_a_at	0.397337	0.37786	0.319487	-0.346566	-0.351338	-0.319487	0.000174161	1.00869e-05	-1.62904	down	HSPA13	6782		0005783 // endoplasmic reticulum // inferred from electronic annotation /// 0005792 // microsome // inferred from electronic annotation /// 0005792 // microsome // traceable author statement	0000166 // nucleotide binding // inferred from electronic annotation /// 0005524 // ATP binding // inferred from electronic annotation	chr21:15745858-15755458 (-) // 99.85 // q11.2
11727845_a_at	-0.305134	-0.533652	-0.36388	0.394581	0.330172	0.305135	0.00103913	0.000535923	1.67503	up	HSPA14	51182	0006950 // response to stress // inferred from electronic annotation /// 0051083 // 'de novo' cotranslational protein folding // traceable author statement	0005737 // cytoplasm // inferred from electronic annotation /// 0005829 // cytosol // inferred from direct assay /// 0005829 // cytosol // inferred from electronic annotation /// 0005840 // ribosome // inferred from direct assay	0000166 // nucleotide binding // inferred from electronic annotation /// 0005515 // protein binding // inferred from physical interaction /// 0005524 // ATP binding // inferred from electronic annotation	chr10:14880088-14913735 (+) // 97.53 // p13
11759417_s_at	0.408935	0.262497	0.383716	-0.262497	-0.278851	-0.262698	0.000575792	0.00016858	-1.03659	down	HSPA9	3313	0006457 // protein folding // inferred from electronic annotation /// 0006611 // protein export from nucleus // inferred from electronic annotation /// 0006626 // protein targeting to mitochondrion // traceable author statement /// 0006916 // anti-apoptosis // traceable author statement /// 0006950 // response to stress // inferred from electronic annotation /// 0044267 // cellular protein metabo…	0005634 // nucleus // inferred from electronic annotation /// 0005730 // nucleolus // inferred from electronic annotation /// 0005737 // cytoplasm // traceable author statement /// 0005739 // mitochondrion // inferred from direct assay /// 0005739 // mitochondrion // traceable author statement /// 0005739 // mitochondrion // inferred from electronic annotation /// 0009986 // cell surface // infer…	0000166 // nucleotide binding // inferred from electronic annotation /// 0005515 // protein binding // inferred from physical interaction /// 0005524 // ATP binding // inferred from electronic annotation /// 0051082 // unfolded protein binding // traceable author statement /// 0051082 // unfolded protein binding // inferred from electronic annotation	chr5:137890234-137911730 (-) // 94.55 // q31.2
11719697_a_at	-0.391514	-0.444039	-0.394455	0.391514	0.453899	0.424355	0.000131468	4.6792e-06	1.78171	up	HSPB11	51668	0006950 // response to stress // inferred from electronic annotation /// 0007155 // cell adhesion // inferred from electronic annotation	0005929 // cilium // inferred from electronic annotation /// 0030992 // intraflagellar transport particle B // inferred from electronic annotation		chr1:54387233-54411602 (-) // 73.84 // p32.3
11751752_a_at	0.294436	0.298917	0.306286	-0.294436	-0.328555	-0.733705	0.00665863	0.00596735	-1.68426	down	HSPBAP1	79663	0006950 // response to stress // inferred from electronic annotation	0005737 // cytoplasm // inferred from electronic annotation		chr3:122474171-122512606 (-) // 82.33 // q21.1
11739834_s_at	0.430407	0.253915	0.312913	-0.253915	-0.261523	-0.281474	0.000818214	0.000339233	-1.01367	down	HSPE1-MOB4	100529241 /// 25843	0006810 // transport // inferred from electronic annotation	0005624 // membrane fraction // inferred from electronic annotation /// 0005737 // cytoplasm // inferred from sequence or structural similarity /// 0005737 // cytoplasm // inferred from electronic annotation /// 0005794 // Golgi apparatus // inferred from direct assay /// 0005794 // Golgi apparatus // inferred from electronic annotation /// 0016020 // membrane // inferred from electronic annotati…	0005515 // protein binding // inferred from physical interaction /// 0046872 // metal ion binding // inferred from electronic annotation	chr2:198380770-198417515 (+) // 99.61 // q33.1
11715536_a_at	-0.510684	-0.473026	-0.455683	0.455683	0.477043	0.467403	8.75853e-05	6.78924e-07	1.9272	up	IDH2	3418	0005975 // carbohydrate metabolic process // non-traceable author statement /// 0006097 // glyoxylate cycle // inferred from electronic annotation /// 0006099 // tricarboxylic acid cycle // traceable author statement /// 0006099 // tricarboxylic acid cycle // inferred from electronic annotation /// 0006102 // isocitrate metabolic process // inferred from sequence or structural similarity /// 0006…	0005739 // mitochondrion // inferred from direct assay /// 0005739 // mitochondrion // inferred from electronic annotation /// 0005743 // mitochondrial inner membrane // inferred from electronic annotation /// 0005759 // mitochondrial matrix // traceable author statement	0000287 // magnesium ion binding // inferred from sequence or structural similarity /// 0000287 // magnesium ion binding // inferred from electronic annotation /// 0004450 // isocitrate dehydrogenase (NADP+) activity // not recorded /// 0004450 // isocitrate dehydrogenase (NADP+) activity // inferred from sequence or structural similarity /// 0004450 // isocitrate dehydrogenase (NADP+) activity /…	chr15:90626282-90645703 (-) // 81.57 // q26.1
11725365_at	0.363426	0.303219	0.653915	-0.409957	-0.448675	-0.303219	0.00271298	0.00208743	-1.77457	down	IER5L	389792				chr9:131937833-131940535 (-) // 80.39 // q34.11
11755606_x_at	-0.265111	-0.327866	-0.325788	0.265111	0.318722	0.302145	0.000230348	2.05971e-05	1.11738	up	IFI30	10437	0019221 // cytokine-mediated signaling pathway // traceable author statement /// 0019886 // antigen processing and presentation of exogenous peptide antigen via MHC class II // inferred from electronic annotation /// 0042590 // antigen processing and presentation of exogenous peptide antigen via MHC class I // inferred from sequence or structural similarity /// 0048147 // negative regulation of f…	0005576 // extracellular region // inferred from electronic annotation /// 0005576 // extracellular region // traceable author statement /// 0005764 // lysosome // inferred from direct assay /// 0005764 // lysosome // inferred from electronic annotation /// 0005764 // lysosome // traceable author statement /// 0005886 // plasma membrane // inferred from direct assay /// 0030054 // cell junction /…	0016491 // oxidoreductase activity // inferred from electronic annotation /// 0016667 // oxidoreductase activity, acting on a sulfur group of donors // inferred from mutant phenotype	chr19:18288661-18288927 (+) // 95.34 // p13.11
11730446_a_at	-0.433648	-0.363763	-0.341212	0.391498	0.408017	0.341212	0.00025125	2.46426e-05	1.69324	up	IGDCC3	9543	0050885 // neuromuscular process controlling balance // inferred from electronic annotation	0005887 // integral to plasma membrane // inferred from electronic annotation /// 0016020 // membrane // inferred from electronic annotation /// 0016021 // integral to membrane // inferred from electronic annotation		chr15:65619466-65670378 (-) // 96.91 // q22.31
11727103_at	-0.233222	-0.482346	-0.345104	0.248098	0.233222	0.280383	0.00173408	0.00116177	1.52357	up	IGF2BP1	10642	0006403 // RNA localization // inferred from electronic annotation /// 0006417 // regulation of translation // inferred from electronic annotation /// 0010610 // regulation of mRNA stability involved in response to stress // inferred from mutant phenotype /// 0017148 // negative regulation of translation // inferred from direct assay /// 0042035 // regulation of cytokine biosynthetic process // i…	0005634 // nucleus // inferred from direct assay /// 0005634 // nucleus // inferred from electronic annotation /// 0005730 // nucleolus // inferred from direct assay /// 0005737 // cytoplasm // inferred from direct assay /// 0005737 // cytoplasm // inferred from electronic annotation /// 0005829 // cytosol // traceable author statement /// 0005886 // plasma membrane // inferred from direct assay …	0000166 // nucleotide binding // inferred from electronic annotation /// 0003676 // nucleic acid binding // inferred from electronic annotation /// 0003723 // RNA binding // inferred from electronic annotation /// 0003729 // mRNA binding // inferred from direct assay /// 0003730 // mRNA 3'-UTR binding // inferred from direct assay /// 0005515 // protein binding // inferred from physical interacti…	chr17:47074773-47133505 (+) // 98.95 // q21.32
11727690_at	1.0259	0.929044	0.964179	-1.1108	-1.00225	-0.929044	0.000132938	4.92722e-06	-3.96431	down	IL11	3589	0007267 // cell-cell signaling // inferred by curator /// 0008284 // positive regulation of cell proliferation // inferred from direct assay /// 0008284 // positive regulation of cell proliferation // inferred from electronic annotation /// 0030168 // platelet activation // non-traceable author statement /// 0030183 // B cell differentiation // non-traceable author statement /// 0030219 // megaka…	0005576 // extracellular region // inferred by curator /// 0005576 // extracellular region // inferred from electronic annotation /// 0005615 // extracellular space // inferred from electronic annotation /// 0005737 // cytoplasm // inferred from electronic annotation	0005125 // cytokine activity // inferred from electronic annotation /// 0005142 // interleukin-11 receptor binding // non-traceable author statement /// 0005142 // interleukin-11 receptor binding // inferred from electronic annotation /// 0008083 // growth factor activity // inferred from direct assay /// 0008083 // growth factor activity // inferred from electronic annotation	chr19:55875757-55881834 (-) // 61.82 // q13.42
11723085_s_at	-0.329651	-0.306386	-0.355636	0.353032	0.306386	0.308604	0.000145524	6.14067e-06	1.57269	up	IL17RB	55540	0001558 // regulation of cell growth // non-traceable author statement /// 0006952 // defense response // traceable author statement /// 0019221 // cytokine-mediated signaling pathway // non-traceable author statement	0005576 // extracellular region // inferred from electronic annotation /// 0005737 // cytoplasm // inferred from electronic annotation /// 0005886 // plasma membrane // inferred from electronic annotation /// 0005887 // integral to plasma membrane // traceable author statement /// 0009986 // cell surface // inferred from electronic annotation /// 0016020 // membrane // non-traceable author statem…	0004872 // receptor activity // inferred from electronic annotation /// 0004896 // cytokine receptor activity // non-traceable author statement	chr3:53880568-53899826 (+) // 98.27 // p21.1
11760425_a_at	0.654726	0.654269	0.65169	-0.838924	-0.65169	-0.787316	0.000201365	1.44905e-05	-2.66267	down	IL6	3569	0001781 // neutrophil apoptotic process // inferred from direct assay /// 0001781 // neutrophil apoptotic process // inferred from electronic annotation /// 0002384 // hepatic immune response // inferred from direct assay /// 0002384 // hepatic immune response // traceable author statement /// 0002446 // neutrophil mediated immunity // inferred by curator /// 0002548 // monocyte chemotaxis // inf…	0005576 // extracellular region // traceable author statement /// 0005576 // extracellular region // inferred from electronic annotation /// 0005615 // extracellular space // inferred from direct assay /// 0005615 // extracellular space // inferred from electronic annotation /// 0005896 // interleukin-6 receptor complex // inferred from direct assay /// 0009897 // external side of plasma membrane…	0005102 // receptor binding // inferred from electronic annotation /// 0005125 // cytokine activity // inferred from direct assay /// 0005125 // cytokine activity // non-traceable author statement /// 0005125 // cytokine activity // inferred from electronic annotation /// 0005138 // interleukin-6 receptor binding // inferred from physical interaction /// 0005138 // interleukin-6 receptor binding …	chr7:22766765-22771600 (+) // 77.66 // p15.3
11763226_x_at	0.40895	0.417393	0.348303	-0.348303	-0.436007	-0.363088	0.000247137	2.40847e-05	-1.71002	down	IL8	3576	0001525 // angiogenesis // traceable author statement /// 0002237 // response to molecule of bacterial origin // inferred from direct assay /// 0006928 // cellular component movement // traceable author statement /// 0006935 // chemotaxis // inferred from electronic annotation /// 0006954 // inflammatory response // traceable author statement /// 0006954 // inflammatory response // inferred from …	0005576 // extracellular region // traceable author statement /// 0005576 // extracellular region // inferred from electronic annotation /// 0005615 // extracellular space // inferred from electronic annotation /// 0005615 // extracellular space // traceable author statement /// 0005622 // intracellular // inferred from direct assay	0005125 // cytokine activity // inferred from electronic annotation /// 0005153 // interleukin-8 receptor binding // inferred from physical interaction /// 0005515 // protein binding // inferred from physical interaction /// 0008009 // chemokine activity // inferred from electronic annotation /// 0008009 // chemokine activity // traceable author statement	chr4:74606280-74608177 (+) // 70.26 // q13.3
11727091_a_at	-0.498065	-0.376365	-0.36599	0.369098	0.414418	0.36599	0.000364901	6.08575e-05	1.73705	up	ING2	3622	0006351 // transcription, DNA-dependent // inferred from electronic annotation /// 0006355 // regulation of transcription, DNA-dependent // inferred from direct assay /// 0006355 // regulation of transcription, DNA-dependent // inferred from electronic annotation /// 0007141 // male meiosis I // inferred from sequence or structural similarity /// 0007165 // signal transduction // traceable author…	0005634 // nucleus // inferred from direct assay /// 0005634 // nucleus // inferred from electronic annotation /// 0005730 // nucleolus // inferred from direct assay /// 0016580 // Sin3 complex // inferred from direct assay /// 0016602 // CCAAT-binding factor complex // inferred from direct assay	0003677 // DNA binding // inferred from direct assay /// 0003682 // chromatin binding // traceable author statement /// 0005515 // protein binding // inferred from physical interaction /// 0008270 // zinc ion binding // inferred from electronic annotation /// 0032403 // protein complex binding // inferred from direct assay /// 0035064 // methylated histone residue binding // inferred from direct …	chr4:184425885-184432871 (+) // 97.16 // q35.1
11736262_at	0.985441	0.839457	0.923138	-0.915066	-0.839457	-0.875407	0.000105442	2.96777e-06	-3.46452	down	INHBE	83729	0040007 // growth // inferred from electronic annotation	0005576 // extracellular region // traceable author statement /// 0005576 // extracellular region // inferred from electronic annotation	0005179 // hormone activity // inferred from electronic annotation /// 0008083 // growth factor activity // inferred from electronic annotation	chr12:57848934-57851791 (+) // 79.98 // q13.3
[truncated: 601 more rows]
