# Supplementary material for: BAG3 Suppresses Loading of Ago2 to IL6 mRNA in Pancreatic Ductal Adenocarcinoma
Source: Front Oncol. 2019 Apr 2;9:225. doi: 10.3389/fonc.2019.00225 (PMC6454118; doi:10.3389/fonc.2019.00225)
Supplement: Supplementary file 2 [file Table_2.xlsx]

## Sheet: Expression Matrix
Supplementary Data 2: "Differential expression of miRNAs by BAG3 knockdown in BxPC3 cells.
		Fold change	P-value	FDR	ForeGround						ForeGround-BackGround								Normalized								CV-value
ID	Name	Test vs Control	Test vs Control	Test vs Control	NC1-1	NC2-1	NC3-1	OE1-1	OE2-1	OE3-1	NC1-1	NC2-1	NC3-1	OE1-1	OE2-1	OE3-1	Mean of Control group	Mean of Test group	NC1-1	NC2-1	NC3-1	OE1-1	OE2-1	OE3-1	Mean of Control group	Mean of Test group	Control group	Test group
146014	bkv-miR-B1-3p/jcv-miR-J1-3p	N/A	N/A	N/A	79.5	45	47	127.5	271	49	-13.5	-4	-9.5	58	115	5.5	-9	59.5	N/A	N/A	N/A	0.162351	0.319444	0.0155039	N/A	0.165767	N/A	0.916947
146185	bkv-miR-B1-5p	1.06302	N/A	N/A	135	84	119.5	44	85	95.5	43.5	36	66	-22	-53	56.5	48.5	-6.16667	0.142857	0.100209	0.206411	N/A	N/A	0.159267	0.149826	0.159267	0.356702	N/A
17415	ebv-miR-BART10-3p	2.55458	N/A	N/A	121.5	64.5	64	47.5	98	75.5	10	17.5	11.5	-23	-52	35.5	13	-13.1667	0.0328407	0.0487126	0.0359656	N/A	N/A	0.10007	0.039173	0.10007	0.214638	N/A
42485	ebv-miR-BART10-5p	0.578677	N/A	N/A	80	50.5	47	47	76	43.5	-12.5	3.5	-5.5	-18	-52	2	-4.83333	-22.6667	N/A	0.00974252	N/A	N/A	N/A	0.00563777	0.00974252	0.00563777	N/A	N/A
42545	ebv-miR-BART11-3p	0.632928	N/A	N/A	82.5	51	47.5	50	77	42	-6.5	4	-5.5	-16.5	-64.5	2.5	-2.66667	-26.1667	N/A	0.0111343	N/A	N/A	N/A	0.00704722	0.0111343	0.00704722	N/A	N/A
17283	ebv-miR-BART11-5p	N/A	N/A	N/A	74	41	49	39	75	45.5	-24.5	-7	-7.5	-33	-74.5	-2	-13	-36.5	N/A	N/A	N/A	N/A	N/A	N/A	N/A	N/A	N/A	N/A
17306	ebv-miR-BART12	3.01501	0.125994	0.706597	113	60.5	70.5	111	251.5	72.5	12.5	13	16	34	77.5	26	13.8333	45.8333	0.0410509	0.0361865	0.0500391	0.0951714	0.215278	0.0732911	0.0424255	0.127913	0.165652	0.597643
27537	ebv-miR-BART13-3p	1.51684	0.394876	0.725322	302	191.5	286.5	279.5	704	257	202	144.5	233	211.5	549	214.5	193.167	325	0.663383	0.402227	0.728694	0.592022	1.525	0.604651	0.598101	0.907225	0.288825	0.589762
42882	ebv-miR-BART13-5p	N/A	N/A	N/A	78.5	42.5	46	45	82	38	-10	-4.5	-6	-21	-59	-2.5	-6.83333	-27.5	N/A	N/A	N/A	N/A	N/A	N/A	N/A	N/A	N/A	N/A
17519	ebv-miR-BART1-3p	0.901339	N/A	N/A	94	42.5	56	41.5	75	45	-6.5	-7.5	2	-23.5	-60.5	2	-4	-27.3333	N/A	N/A	0.00625489	N/A	N/A	0.00563777	0.00625489	0.00563777	N/A	N/A
17623	ebv-miR-BART14-3p	4.50669	N/A	N/A	88	46.5	53.5	59.5	102	43.5	-8.5	-2	0.5	-9	-45	2.5	-3.33333	-17.1667	N/A	N/A	0.00156372	N/A	N/A	0.00704722	0.00156372	0.00704722	N/A	N/A
17655	ebv-miR-BART14-5p	N/A	N/A	N/A	80.5	52	55	44.5	74	44	-24	5.5	4.5	-28	-63	0	-4.66667	-30.3333	N/A	0.0153097	0.0140735	N/A	N/A	N/A	0.0146916	N/A	0.0594973	N/A
42897	ebv-miR-BART15	N/A	N/A	N/A	92.5	47	50	40	63.5	45.5	-6.5	-0.5	-3.5	-25.5	-68.5	5	-3.5	-29.6667	N/A	N/A	N/A	N/A	N/A	0.0140944	N/A	0.0140944	N/A	N/A
17541	ebv-miR-BART1-5p	1.35106	N/A	N/A	98.5	68.5	68.5	60.5	119.5	68.5	-16	21	16	-11.5	-26.5	26	7	-4	N/A	0.0584551	0.0500391	N/A	N/A	0.0732911	0.0542471	0.0732911	0.109702	N/A
17358	ebv-miR-BART16	1.63278	0.436881	0.741243	130.5	75	87	79	235	97	23	26	34.5	10	86.5	53	27.8333	49.8333	0.0755337	0.072373	0.107897	0.0279916	0.240278	0.149401	0.0852678	0.139223	0.230578	0.765018
42773	ebv-miR-BART17-3p	0.611666	0.434949	0.741243	136	125.5	182	86	228	121	29.5	78	130	10.5	73.5	73.5	79.1667	52.5	0.0968801	0.217119	0.406568	0.0293912	0.204167	0.207188	0.240189	0.146915	0.650019	0.692849
46818	ebv-miR-BART17-5p	N/A	N/A	N/A	69.5	40.5	42.5	72.5	141.5	40	-39	-5.5	-11.5	4	3.5	-5.5	-18.6667	0.666667	N/A	N/A	N/A	0.0111966	0.00972222	N/A	N/A	0.0104594	N/A	0.0996776
42466	ebv-miR-BART18-3p	0.119546	0.061004	0.706597	981.5	2566.5	898	255.5	160	366.5	898.5	2519	843.5	188.5	21	326.5	1420.33	178.667	2.95074	7.01183	2.638	0.527642	0.0583333	0.920366	4.20019	0.502114	0.580919	0.859533
17657	ebv-miR-BART18-5p	N/A	N/A	N/A	83	42	39.5	42.5	70.5	35	-26	-5.5	-13	-28.5	-102	-8.5	-14.8333	-46.3333	N/A	N/A	N/A	N/A	N/A	N/A	N/A	N/A	N/A	N/A
42522	ebv-miR-BART19-3p	0.545048	0.461872	0.757718	566	2219.5	444.5	952	521	568.5	458.5	2170.5	388	882.5	298	524	1005.67	568.167	1.50575	6.04175	1.21345	2.47026	0.827778	1.4771	2.92032	1.59171	0.92702	0.519703
42613	ebv-miR-BART19-5p	0.496946	0.382511	0.725322	119.5	102	115	75	157	86	16.5	52.5	61	5	-4.5	41	43.3333	13.8333	0.0541872	0.146138	0.190774	0.0139958	N/A	0.115574	0.130366	0.0647851	0.534232	1.10869
17585	ebv-miR-BART20-3p	N/A	N/A	N/A	70	43	50.5	36.5	64.5	40.5	-33.5	-3	-3.5	-28.5	-72	-2.5	-13.3333	-34.3333	N/A	N/A	N/A	N/A	N/A	N/A	N/A	N/A	N/A	N/A
17636	ebv-miR-BART20-5p	N/A	N/A	N/A	58	44	50	41	75.5	48	-16	-4.5	-6.5	-31	-88.5	5	-9	-38.1667	N/A	N/A	N/A	N/A	N/A	0.0140944	N/A	0.0140944	N/A	N/A
145990	ebv-miR-BART21-3p	0.854388	0.796605	0.918308	203	300	175.5	128	73.5	275.5	92	254.5	122.5	56	-71	226	156.333	70.3333	0.302135	0.70842	0.383112	0.156753	N/A	0.637068	0.464556	0.396911	0.462892	0.855694
146132	ebv-miR-BART21-5p	N/A	N/A	N/A	57	42.5	40.5	36.5	77	42	-39.5	-6	-13	-30.5	-79.5	-1	-19.5	-37	N/A	N/A	N/A	N/A	N/A	N/A	N/A	N/A	N/A	N/A
146153	ebv-miR-BART22	1.01268	N/A	N/A	89.5	48.5	51	43	57.5	41	0	1.5	-2.5	-23.5	-79.5	1.5	-0.333333	-33.8333	N/A	0.00417537	N/A	N/A	N/A	0.00422833	0.00417537	0.00422833	N/A	N/A
145984	ebv-miR-BART2-3p	0.365643	0.21796	0.706597	165	169.5	95	88.5	92	89.5	59	123.5	38.5	15	-40	42	73.6667	5.66667	0.19376	0.343772	0.120407	0.0419874	N/A	0.118393	0.219313	0.0801903	0.519139	0.673736
17402	ebv-miR-BART2-5p	3.5444	N/A	N/A	68	49.5	49.5	44.5	117	49	-22	2	-5	-23	-46	7	-8.33333	-20.6667	N/A	0.00556715	N/A	N/A	N/A	0.0197322	0.00556715	0.0197322	N/A	N/A
17589	ebv-miR-BART3-3p	N/A	N/A	N/A	82.5	44.5	43.5	44	52	37	-14	-3	-9.5	-21.5	-74.5	-2.5	-8.83333	-32.8333	N/A	N/A	N/A	N/A	N/A	N/A	N/A	N/A	N/A	N/A
17539	ebv-miR-BART3-5p	N/A	N/A	N/A	67.5	38.5	40	40	86	35	-28.5	-8.5	-15	-29	-81	-9	-17.3333	-39.6667	N/A	N/A	N/A	N/A	N/A	N/A	N/A	N/A	N/A	N/A
146084	ebv-miR-BART4-3p	0.611224	N/A	N/A	118	58.5	68	46.5	116	51	12	11	13	-27.5	-86	8	12	-35.1667	0.0394089	0.0306193	0.0406568	N/A	N/A	0.0225511	0.036895	0.0225511	0.148274	N/A
17359	ebv-miR-BART4-5p	2.56527	0.0517859	0.706597	105.5	44.5	59	46	192.5	51.5	2	-4	4	-23.5	9.5	8	0.666667	-2	0.00656814	N/A	0.0125098	N/A	0.0263889	0.0225511	0.00953896	0.02447	0.440443	0.1109
146032	ebv-miR-BART5-3p	N/A	N/A	N/A	65.5	40	44	41.5	83.5	42.5	-22	-8	-7.5	-25.5	-61	1.5	-12.5	-28.3333	N/A	N/A	N/A	N/A	N/A	0.00422833	N/A	0.00422833	N/A	N/A
17532	ebv-miR-BART5-5p	3.87035	N/A	N/A	89.5	51.5	57	45	70	54	2.5	4.5	3.5	-21.5	-70.5	14.5	3.5	-25.8333	0.00821018	0.0125261	0.0109461	N/A	N/A	0.0408739	0.0105608	0.0408739	0.206765	N/A
17561	ebv-miR-BART6-3p	1.01915	0.982805	0.992853	115	57	73	69.5	168	91	19.5	11.5	20.5	3	5	50	17.1667	19.3333	0.0640394	0.0320111	0.0641126	0.00839748	0.0138889	0.140944	0.0533877	0.0544102	0.346759	1.37825
42855	ebv-miR-BART6-5p	N/A	N/A	N/A	67	39.5	38.5	39.5	70.5	34.5	-31	-7.5	-15.5	-29.5	-110.5	-9	-18	-49.6667	N/A	N/A	N/A	N/A	N/A	N/A	N/A	N/A	N/A	N/A
42616	ebv-miR-BART7-3p	N/A	N/A	N/A	77	40	44.5	39.5	75.5	34	-29	-6	-10	-32.5	-84	-10	-15	-42.1667	N/A	N/A	N/A	N/A	N/A	N/A	N/A	N/A	N/A	N/A
42954	ebv-miR-BART7-5p	0.581635	0.64744	0.857495	251.5	955	159.5	375	93	206	158	906	99	304	-59	159	387.667	134.667	0.518883	2.52192	0.309617	0.850945	N/A	0.448203	1.11681	0.649574	1.09361	0.438413
17328	ebv-miR-BART8-3p	1.35937	0.639721	0.853705	98	338.5	157.5	242.5	441	143.5	2.5	291	105.5	177	279	103	133	186.333	0.00821018	0.810021	0.329945	0.495451	0.775	0.290345	0.382725	0.520266	1.05429	0.467604
17509	ebv-miR-BART8-5p	N/A	N/A	N/A	51.5	40	36.5	38	60	35.5	-34	-7.5	-17.5	-29	-77	-4.5	-19.6667	-36.8333	N/A	N/A	N/A	N/A	N/A	N/A	N/A	N/A	N/A	N/A
17332	ebv-miR-BART9-3p	0.716571	N/A	N/A	104	59.5	61	54	92.5	50.5	-9.5	12.5	9	-14	-69	8	4	-25	N/A	0.0347947	0.028147	N/A	N/A	0.0225511	0.0314709	0.0225511	0.149365	N/A
42824	ebv-miR-BART9-5p	1.72777	N/A	N/A	155.5	108.5	230.5	60	118.5	222	43	61	176	-14	-54.5	176	93.3333	35.8333	0.141215	0.169798	0.55043	N/A	N/A	0.496124	0.287148	0.496124	0.795606	N/A
42906	ebv-miR-BHRF1-1	0.533109	0.0403639	0.706597	781	761	549	444.5	153	396	676.5	712	493	374	-18.5	353	627.167	236.167	2.22167	1.98191	1.54183	1.04689	N/A	0.995067	1.91514	1.02098	0.180042	0.0358887
42951	ebv-miR-BHRF1-2-3p	0.630755	0.688142	0.875228	146.5	457.5	933.5	80	101	637.5	62	410	880.5	14	-34	597.5	450.833	192.5	0.203612	1.14127	2.75371	0.0391882	N/A	1.68428	1.3662	0.861736	0.944113	1.3499
17562	ebv-miR-BHRF1-2-5p	N/A	N/A	N/A	86	47	52	46.5	116	45.5	-13	-2.5	-5	-19.5	-54	0	-6.83333	-24.5	N/A	N/A	N/A	N/A	N/A	N/A	N/A	N/A	N/A	N/A
17646	ebv-miR-BHRF1-3	0.845021	0.843808	0.939386	133	267.5	94.5	209.5	172.5	135.5	19.5	222	42.5	138	17	90.5	94.6667	81.8333	0.0640394	0.617954	0.132916	0.386284	0.0472222	0.255109	0.271637	0.229539	1.11138	0.744847
17508	hcmv-miR-UL112-3p	1.3166	0.754054	0.908525	144.5	56	113.5	57.5	177	127.5	34	7	58.5	-8.5	13.5	84.5	33.1667	29.8333	0.111658	0.019485	0.182955	N/A	0.0375	0.238196	0.1047	0.137848	0.782783	1.02949
17299	hcmv-miR-UL22A-3p	1.6203	N/A	N/A	67.5	49.5	44.5	47	78.5	49.5	-35	2.5	-6.5	-24.5	-73.5	4	-13	-31.3333	N/A	0.00695894	N/A	N/A	N/A	0.0112755	0.00695894	0.0112755	N/A	N/A
17631	hcmv-miR-UL22A-5p	0.979142	N/A	N/A	89.5	50.5	113	53	79.5	79.5	-9	1.5	58.5	-16	-74.5	32.5	17	-19.3333	N/A	0.00417537	0.182955	N/A	N/A	0.0916138	0.0935654	0.0916138	1.3511	N/A
42610	hcmv-miR-UL36-3p	N/A	N/A	N/A	73	46.5	43.5	41.5	106	44	-26.5	-3.5	-8.5	-23.5	-37	1.5	-12.8333	-19.6667	N/A	N/A	N/A	N/A	N/A	0.00422833	N/A	0.00422833	N/A	N/A
17439	hcmv-miR-UL36-5p	0.81	0.849259	0.93943	101.5	94	66	74.5	94	90	-17	48.5	13	3.5	-72.5	47	14.8333	-7.33333	N/A	0.135003	0.0406568	0.00979706	N/A	0.132488	0.0878301	0.0711424	0.759571	1.21946
27541	hcmv-miR-UL70-3p	0.491639	N/A	N/A	101	43.5	57.5	47	101	46.5	-10	-2	5.5	-27	-55.5	3	-2.16667	-26.5	N/A	N/A	0.0172009	N/A	N/A	0.00845666	0.0172009	0.00845666	N/A	N/A
42497	hcmv-miR-UL70-5p	N/A	N/A	N/A	74.5	42.5	51	43.5	87.5	42.5	-14	-4.5	-4.5	-22.5	-63	2	-7.66667	-27.8333	N/A	N/A	N/A	N/A	N/A	0.00563777	N/A	0.00563777	N/A	N/A
42458	hcmv-miR-US25-1-3p	1.0702	0.956881	0.982962	137	141.5	572.5	87	130.5	535.5	32	96.5	521.5	16.5	-34	491	216.667	157.833	0.10509	0.268615	1.63096	0.0461861	N/A	1.38407	0.668222	0.71513	1.25371	1.32288
42905	hcmv-miR-US25-1-5p	N/A	N/A	N/A	66.5	39.5	43.5	41.5	78.5	38	-29	-9.5	-9.5	-28.5	-73	-4.5	-16	-35.3333	N/A	N/A	N/A	N/A	N/A	N/A	N/A	N/A	N/A	N/A
17529	hcmv-miR-US25-2-3p	0.446446	0.469047	0.757885	106	53.5	98	74.5	100	51	15	7.5	45.5	10	-40.5	12.5	22.6667	-6	0.0492611	0.0208768	0.142299	0.0279916	N/A	0.0352361	0.0708122	0.0316138	0.89695	0.162037
17619	hcmv-miR-US25-2-5p	N/A	N/A	N/A	78.5	46.5	51.5	52	113.5	46	-23.5	-1.5	-5	-24	-55	-0.5	-10	-26.5	N/A	N/A	N/A	N/A	N/A	N/A	N/A	N/A	N/A	N/A
42755	hcmv-miR-US33-3p	N/A	N/A	N/A	80	41.5	46	53	93.5	45	-30	-5.5	-7	-17	-62	-0.5	-14.1667	-26.5	N/A	N/A	N/A	N/A	N/A	N/A	N/A	N/A	N/A	N/A
42501	hcmv-miR-US33-5p	2.53513	N/A	N/A	110	52	61.5	44.5	65.5	59	11.5	1	2.5	-22.5	-84.5	14.5	5	-30.8333	0.0377668	0.00278358	0.00781861	N/A	N/A	0.0408739	0.016123	0.0408739	1.17301	N/A
17499	hcmv-miR-US5-1	1.64816	N/A	N/A	85	44.5	71	43	84	76	-19.5	-2	17.5	-29.5	-81.5	32	-1.33333	-26.3333	N/A	N/A	0.0547303	N/A	N/A	0.0902044	0.0547303	0.0902044	N/A	N/A
17520	hcmv-miR-US5-2-3p	1.01253	N/A	N/A	113	49.5	64.5	60.5	139	55	17.5	3	11	-9	-20	12	10.5	-5.66667	0.0574713	0.00835073	0.0344019	N/A	N/A	0.0338266	0.033408	0.0338266	0.735614	N/A
42533	hiv1-miR-H1	2.18935	N/A	N/A	119	55	138	50.5	110.5	132.5	23	4.5	83	-18	-51.5	90	36.8333	6.83333	0.0755337	0.0125261	0.259578	N/A	N/A	0.2537	0.115879	0.2537	1.10781	N/A
31038	hiv1-miR-N367	N/A	N/A	N/A	98.5	46.5	59.5	39	89	40.5	-12.5	-1	8.5	-32	-57.5	-4	-1.66667	-31.1667	N/A	N/A	0.0265833	N/A	N/A	N/A	0.0265833	N/A	N/A	N/A
46300	hiv1-miR-TAR-3p	N/A	N/A	N/A	111	69	54.5	38.5	75	39	0	22.5	2.5	-33.5	-71	-5.5	8.33333	-36.6667	N/A	0.0626305	0.00781861	N/A	N/A	N/A	0.0352245	N/A	1.10031	N/A
46511	hiv1-miR-TAR-5p	N/A	N/A	N/A	105	44	56	47	71	38.5	22.5	-4	-1.5	-22.5	-83.5	-5	5.66667	-37	0.0738916	N/A	N/A	N/A	N/A	N/A	0.0738916	N/A	N/A	N/A
42530	hsa-let-7a-2-3p	0.498144	0.537119	0.794476	362.5	1927.5	269.5	995	158.5	306	257.5	1879	216.5	927	9	264	784.333	400	0.845649	5.23034	0.677091	2.59482	0.025	0.744186	2.25103	1.12134	1.14683	1.18232
17888	hsa-let-7a-3p	5.32066	0.237563	0.706597	82	49	56.5	67	153	41	1	1.5	0.5	0	10	1.5	1	3.83333	0.00328407	0.00417537	0.00156372	N/A	0.0277778	0.00422833	0.00300772	0.0160031	0.441388	1.04055
147162	hsa-let-7a-5p	4.09472	0.0924427	0.706597	1021	361	1022.5	2903	5732.5	1768	911.5	315	968	2830	5567.5	1723	731.5	3373.5	2.99343	0.876827	3.02737	7.92162	15.4653	4.85694	2.29921	9.41461	0.535808	0.579895
42769	hsa-let-7b-3p	1.07017	N/A	N/A	231	64.5	106	61.5	148	127.5	127	14	50	-11	-24.5	77.5	63.6667	14	0.417077	0.0389701	0.156372	N/A	N/A	0.218464	0.20414	0.218464	0.94801	N/A
147165	hsa-let-7b-5p	1.88178	0.293777	0.706597	4051.5	1231.5	2371.5	4474	8914	2733.5	3954.5	1183.5	2319	4408	8769	2692	2485.67	5289.67	12.9869	3.29436	7.25254	12.3387	24.3583	7.58844	7.84459	14.7618	0.62123	0.585534
42668	hsa-let-7c-3p	1.18297	0.846042	0.939386	114.5	73.5	90.5	84.5	157	126	15.5	26	37	9.5	9.5	81.5	26.1667	33.5	0.0509031	0.072373	0.115715	0.026592	0.0263889	0.229739	0.0796638	0.0942401	0.414436	1.24518
145820	hsa-let-7c-5p	2.70076	0.0338488	0.706597	408.5	101.5	308	663	986.5	561	320	54	255.5	597	813.5	522	209.833	644.167	1.0509	0.150313	0.799062	1.6711	2.25972	1.47146	0.666759	1.80076	0.696868	0.227579
145633	hsa-let-7d-3p	0.498491	0.168802	0.706597	363	240.5	273.5	114	231	296.5	260	191.5	219.5	45	70.5	252.5	223.667	122.667	0.853859	0.533055	0.686474	0.125962	0.195833	0.711769	0.691129	0.344521	0.23216	0.928704
145968	hsa-let-7d-5p	5.53396	0.0987547	0.706597	417	209	384	1536	3035	722	321	162.5	330	1471	2883	682	271.167	1678.67	1.05419	0.452331	1.03206	4.11756	8.00833	1.92248	0.846192	4.68279	0.403304	0.658164
42743	hsa-let-7e-3p	1.57734	N/A	N/A	94	42	61	40.5	71	53.5	-3.5	-5.5	6	-30.5	-95	10.5	-1	-38.3333	N/A	N/A	0.0187647	N/A	N/A	0.0295983	0.0187647	0.0295983	N/A	N/A
145846	hsa-let-7e-5p	4.00625	0.187052	0.706597	960.5	1699	616.5	4859.5	7966	692.5	869	1650	564	4792.5	7793.5	651.5	1027.67	4412.5	2.85386	4.5929	1.76388	13.415	21.6486	1.8365	3.07021	12.3	0.464745	0.809185
145840	hsa-let-7f-1-3p	0.930302	N/A	N/A	337.5	88.5	198	66.5	119.5	198.5	258	40	144	-4.5	-22	155	147.333	42.8333	0.847291	0.111343	0.450352	N/A	N/A	0.436927	0.469662	0.436927	0.784295	N/A
148250	hsa-let-7f-2-3p	1.08264	0.895219	0.964858	142.5	54.5	64	102.5	174	63.5	37	8	9	29.5	18	19	18	22.1667	0.121511	0.0222686	0.028147	0.0825752	0.05	0.0535588	0.0573088	0.0620447	0.971546	0.287999
17752	hsa-let-7f-5p	6.87272	0.0486614	0.706597	175	175	316.5	1170.5	1967	625.5	77.5	126	259	1105.5	1799	580	154.167	1161.5	0.254516	0.350731	0.810008	3.09447	4.99722	1.63495	0.471751	3.24222	0.629278	0.520014
42778	hsa-let-7g-3p	N/A	N/A	N/A	97.5	50	51.5	44.5	80	48.5	-8.5	0	-6	-22	-74.5	4.5	-4.83333	-30.6667	N/A	N/A	N/A	N/A	N/A	0.012685	N/A	0.012685	N/A	N/A
46438	hsa-let-7g-5p	3.29667	0.184644	0.706597	1123.5	698.5	628.5	2339.5	5145	997	1018.5	649.5	574.5	2274	4986.5	955.5	747.5	2738.67	3.34483	1.80793	1.79672	6.36529	13.8514	2.69345	2.31649	7.63671	0.384453	0.744639
145746	hsa-let-7i-3p	0.711235	N/A	N/A	284.5	101.5	121.5	65	116	123.5	176.5	54.5	66.5	-6.5	-45	79	99.1667	9.16667	0.579639	0.151705	0.207975	N/A	N/A	0.222692	0.313106	0.222692	0.742663	N/A
9938	hsa-let-7i-5p	2.59243	0.314176	0.706597	1137.5	200.5	397.5	1487	3045.5	323	1043	153	345.5	1420	2883.5	284	513.833	1529.17	3.42529	0.425887	1.08053	3.97481	8.00972	0.800564	1.6439	4.2617	0.959344	0.847815
145694	hsa-miR-100-3p	N/A	N/A	N/A	57	42	43.5	38	67	41.5	-32	-7	-12.5	-29.5	-91	-4	-17.1667	-41.5	N/A	N/A	N/A	N/A	N/A	N/A	N/A	N/A	N/A	N/A
145943	hsa-miR-100-5p	0.844809	0.768459	0.911467	859	193.5	560.5	267.5	589	754	774	147.5	508	200.5	454	714.5	476.5	456.333	2.54187	0.410578	1.58874	0.561232	1.26111	2.01409	1.51373	1.27881	0.705294	0.568178
31026	hsa-miR-101-3p	0.309434	0.137083	0.706597	2894	1318	1504	293	299.5	1556.5	2795.5	1269.5	1450.5	227.5	155.5	1514.5	1838.5	632.5	9.18062	3.53375	4.53636	0.636809	0.431944	4.2692	5.75024	1.77932	0.523942	1.21324
17935	hsa-miR-101-5p	N/A	N/A	N/A	65	41	39.5	38.5	58	39	-22.5	-6.5	-13.5	-26.5	-81.5	-1	-14.1667	-36.3333	N/A	N/A	N/A	N/A	N/A	N/A	N/A	N/A	N/A	N/A
148383	hsa-miR-103a-2-5p	1.0567	N/A	N/A	192	58	125	48	73	122	120.5	10	68	-23	-73	79.5	66.1667	-5.5	0.395731	0.0278358	0.212666	N/A	N/A	0.224101	0.212078	0.224101	0.867363	N/A
10919	hsa-miR-103a-3p	4.15465	0.125264	0.706597	1224	724.5	1148	4726.5	7567.5	1382	1123	677	1095	4659.5	7405.5	1336	965	4467	3.68801	1.88448	3.42455	13.0427	20.5708	3.76603	2.99902	12.4599	0.324827	0.675574
146033	hsa-miR-103b	N/A	N/A	N/A	65.5	43	41.5	50	96.5	40	-18	-5	-12	-16.5	-48.5	-1	-11.6667	-22	N/A	N/A	N/A	N/A	N/A	N/A	N/A	N/A	N/A	N/A
42562	hsa-miR-105-3p	0.59151	N/A	N/A	636	205	413	41.5	73.5	274	527	157	356	-31	-86	229.5	346.667	37.5	1.73071	0.437022	1.11337	N/A	N/A	0.646934	1.0937	0.646934	0.591631	N/A
5250	hsa-miR-105-5p	3.96383	N/A	N/A	98.5	52.5	55.5	40	91.5	57.5	2	5	3	-26.5	-62	14	3.33333	-24.8333	0.00656814	0.0139179	0.00938233	N/A	N/A	0.0394644	0.00995612	0.0394644	0.372466	N/A
42508	hsa-miR-106a-3p	23.7981	N/A	N/A	76.5	50	56	40.5	60	69	-1.5	1	-2.5	-30	-99	23.5	-1	-35.1667	N/A	0.00278358	N/A	N/A	N/A	0.0662438	0.00278358	0.0662438	N/A	N/A
46801	hsa-miR-106a-5p	0.529514	0.357102	0.725322	766.5	547	522	177	157.5	872	667	502	471.5	104	22	826	546.833	317.333	2.19048	1.39736	1.47459	0.291113	0.0611111	2.3284	1.68747	0.893541	0.259157	1.39662
17854	hsa-miR-106b-3p	3.83332	0.225281	0.706597	301.5	107.5	138.5	550	1134	113	202.5	57.5	86	482.5	951	71.5	115.333	501.667	0.665025	0.160056	0.26896	1.35059	2.64167	0.20155	0.36468	1.39794	0.728706	0.873249
19582	hsa-miR-106b-5p	0.516788	0.532444	0.791333	2302	448	1186.5	109	148	1461.5	2215.5	401	1129	39	-10	1418.5	1248.5	482.5	7.27586	1.11621	3.53088	0.109167	N/A	3.99859	3.97432	2.05388	0.780932	1.33905
10923	hsa-miR-107	12.4951	0.1233	0.706597	414.5	189	515	4414	7875	764	305	144	462.5	4342	7708.5	720.5	303.833	4257	1.00164	0.400835	1.44644	12.154	21.4125	2.03101	0.94964	11.8658	0.552567	0.816965
28019	hsa-miR-10a-3p	0.261176	0.157302	0.706597	202.5	99	106.5	60.5	163	82.5	100	50	52	-9	5	34	67.3333	10	0.328407	0.139179	0.162627	N/A	0.0138889	0.0958421	0.210071	0.0548655	0.491027	1.05621
13485	hsa-miR-10a-5p	5.09996	0.30652	0.706597	552	140.5	235	729.5	3378	275.5	435	90	176	658.5	3203	223.5	233.667	1361.67	1.42857	0.250522	0.55043	1.84325	8.89722	0.630021	0.743174	3.79016	0.82379	1.17785
42969	hsa-miR-10b-3p	0.901339	N/A	N/A	67	47	57	40.5	76	45	-1	-2.5	2	-31.5	-84	2	-0.5	-37.8333	N/A	N/A	0.00625489	N/A	N/A	0.00563777	0.00625489	0.00563777	N/A	N/A
10925	hsa-miR-10b-5p	15.2609	0.347782	0.725322	90.5	54.5	82.5	183	829	136	-14	7	28	111.5	677	91.5	7	293.333	N/A	0.019485	0.0875684	0.312106	1.88056	0.257928	0.0535267	0.816863	0.899405	1.1282
46822	hsa-miR-1178-3p	N/A	N/A	N/A	69	46.5	50	45.5	92	42	-34	-2	-4	-20.5	-64	1	-13.3333	-27.8333	N/A	N/A	N/A	N/A	N/A	0.00281889	N/A	0.00281889	N/A	N/A
46735	hsa-miR-1179	N/A	N/A	N/A	64.5	38	41	37	73	39	-30.5	-10	-11.5	-29	-70.5	-1.5	-17.3333	-33.6667	N/A	N/A	N/A	N/A	N/A	N/A	N/A	N/A	N/A	N/A
42848	hsa-miR-1180-3p	N/A	N/A	N/A	91.5	45	52	44	77	45.5	-9.5	-2.5	-0.5	-21	-61.5	1	-4.16667	-27.1667	N/A	N/A	N/A	N/A	N/A	0.00281889	N/A	0.00281889	N/A	N/A
46675	hsa-miR-1181	N/A	N/A	N/A	82.5	44.5	57	43	113	45.5	-22	-3	-2	-27.5	-63.5	2.5	-9	-29.5	N/A	N/A	N/A	N/A	N/A	0.00704722	N/A	0.00704722	N/A	N/A
46738	hsa-miR-1182	0.394336	N/A	N/A	83	44	63	62	144.5	48.5	-16	-3	8	-8.5	-0.5	3.5	-3.66667	-1.83333	N/A	N/A	0.0250195	N/A	N/A	0.0098661	0.0250195	0.0098661	N/A	N/A
46880	hsa-miR-1183	0.469508	0.236688	0.706597	140	70.5	71.5	76.5	197	74.5	30	23.5	17.5	3	4	29.5	23.6667	12.1667	0.0985222	0.0654141	0.0547303	0.00839748	0.0111111	0.0831572	0.0728888	0.0342219	0.313255	1.239
46258	hsa-miR-1184	0.649961	0.574786	0.810992	130	369	258	176	76.5	182.5	31	322	204.5	109	-76.5	143.5	185.833	58.6667	0.101806	0.896312	0.639562	0.305108	N/A	0.40451	0.545893	0.354809	0.742728	0.1981
147280	hsa-miR-1185-1-3p	2.05305	N/A	N/A	92	44.5	66.5	66.5	121	63.5	-14.5	-4.5	9	-1.5	-25	20.5	-3.33333	-2	N/A	N/A	0.028147	N/A	N/A	0.0577872	0.028147	0.0577872	N/A	N/A
168595	hsa-miR-1185-2-3p	3.62125	0.177382	0.706597	129	77	184.5	284.5	632.5	140.5	36.5	29	131.5	216.5	478.5	99.5	65.6667	264.833	0.119869	0.0807237	0.411259	0.606018	1.32917	0.280479	0.20395	0.738555	0.8855	0.72677
46419	hsa-miR-1185-5p	3.5444	N/A	N/A	70.5	48	43	39.5	85	43	-17.5	1	-7	-27.5	-61	3.5	-7.83333	-28.3333	N/A	0.00278358	N/A	N/A	N/A	0.0098661	0.00278358	0.0098661	N/A	N/A
147589	hsa-miR-1193	N/A	N/A	N/A	78.5	42.5	49	42.5	86.5	41.5	-29.5	-6.5	-8	-27	-65.5	-5	-14.6667	-32.5	N/A	N/A	N/A	N/A	N/A	N/A	N/A	N/A	N/A	N/A
46617	hsa-miR-1197	2.88226	N/A	N/A	79	52.5	51	44	78.5	63.5	-26	6.5	-3.5	-25	-81	18.5	-7.66667	-29.1667	N/A	0.0180932	N/A	N/A	N/A	0.0521494	0.0180932	0.0521494	N/A	N/A
46272	hsa-miR-1200	0.10486	N/A	N/A	123.5	46	53.5	40.5	78.5	40.5	39.5	-1.5	1.5	-25.5	-58	2.5	13.1667	-27	0.129721	N/A	0.00469116	N/A	N/A	0.00704722	0.067206	0.00704722	1.3155	N/A
46832	hsa-miR-1202	N/A	N/A	N/A	91	39	39	39.5	61	34.5	-25	-7.5	-14.5	-33.5	-74.5	-10.5	-15.6667	-39.5	N/A	N/A	N/A	N/A	N/A	N/A	N/A	N/A	N/A	N/A
46411	hsa-miR-1203	N/A	N/A	N/A	75	39	40	37.5	76.5	36	-23	-9.5	-13.5	-28	-65.5	-4.5	-15.3333	-32.6667	N/A	N/A	N/A	N/A	N/A	N/A	N/A	N/A	N/A	N/A
46791	hsa-miR-1204	1.14404	0.890791	0.964696	425	2025.5	290.5	1654	148	446	319	1975	234	1584.5	-28	395.5	842.667	650.667	1.04762	5.49756	0.731822	4.43527	N/A	1.11487	2.42567	2.77507	1.09868	0.846061
46860	hsa-miR-1205	N/A	N/A	N/A	82	44	50	40.5	112	44.5	-20	-5.5	-5.5	-27	-43.5	-1	-10.3333	-23.8333	N/A	N/A	N/A	N/A	N/A	N/A	N/A	N/A	N/A	N/A
46779	hsa-miR-1206	4.54837	N/A	N/A	92.5	47	60	41	74.5	58.5	-20	0.5	5.5	-32	-79.5	15	-4.66667	-32.1667	N/A	0.00139179	0.0172009	N/A	N/A	0.0422833	0.00929636	0.0422833	1.20249	N/A
46345	hsa-miR-1207-3p	0.656498	0.418776	0.732568	222.5	137	136	99	117.5	160	118	90.5	83.5	25	-42	115	97.3333	32.6667	0.387521	0.251914	0.261142	0.069979	N/A	0.324172	0.300192	0.197075	0.252403	0.912044
46565	hsa-miR-1207-5p	0.901339	N/A	N/A	81.5	42.5	54.5	49	112.5	43	-17.5	-6	1.5	-15.5	-50	1.5	-7.33333	-21.3333	N/A	N/A	0.00469116	N/A	N/A	0.00422833	0.00469116	0.00422833	N/A	N/A
46766	hsa-miR-1208	N/A	N/A	N/A	64.5	39.5	41	38	89	35.5	-39	-9.5	-15.5	-32	-68.5	-6.5	-21.3333	-35.6667	N/A	N/A	N/A	N/A	N/A	N/A	N/A	N/A	N/A	N/A
42551	hsa-miR-122-3p	0.391385	N/A	N/A	304	98.5	139.5	71.5	99.5	93	194.5	51.5	85	-0.5	-58.5	48.5	110.333	-3.5	0.638752	0.143354	0.265833	N/A	N/A	0.136716	0.349313	0.136716	0.73869	N/A
46800	hsa-miR-1224-3p	N/A	N/A	N/A	67.5	45	43	42	108	40.5	-26.5	-3	-10.5	-25.5	-54	-2	-13.3333	-27.1667	N/A	N/A	N/A	N/A	N/A	N/A	N/A	N/A	N/A	N/A
46462	hsa-miR-1224-5p	1.06633	N/A	N/A	77.5	51.5	66	40	89	51.5	-24	4	12.5	-26	-65	9.5	-2.5	-27.1667	N/A	0.0111343	0.039093	N/A	N/A	0.0267794	0.0251137	0.0267794	0.787213	N/A
46684	hsa-miR-1225-3p	5.5743	0.441462	0.744367	91.5	53.5	66.5	55.5	293.5	52.5	-17	5	11.5	-14.5	93	7	-0.166667	28.5	N/A	0.0139179	0.0359656	N/A	0.258333	0.0197322	0.0249417	0.139033	0.62506	1.2135
46541	hsa-miR-1225-5p	N/A	N/A	N/A	69	42.5	43.5	40.5	83	42.5	-31.5	-6	-8.5	-25.5	-58	-1.5	-15.3333	-28.3333	N/A	N/A	N/A	N/A	N/A	N/A	N/A	N/A	N/A	N/A
168636	hsa-miR-122-5p	43.2317	N/A	N/A	89.5	57.5	45.5	600.5	949	45	-5	10	-6	533.5	758.5	3.5	-0.333333	431.833	N/A	0.0278358	N/A	1.49335	2.10694	0.0098661	0.0278358	1.20339	N/A	0.895963
46309	hsa-miR-1226-3p	1.69044	N/A	N/A	72	55	64.5	62.5	121.5	53.5	-11	7	5.5	-7.5	-35.5	11	0.5	-10.6667	N/A	0.019485	0.0172009	N/A	N/A	0.0310078	0.018343	0.0310078	0.0880501	N/A
46246	hsa-miR-1226-5p	N/A	N/A	N/A	65	40.5	41.5	40.5	234	35	-33.5	-9	-14.5	-26	14	-8	-19	-6.66667	N/A	N/A	N/A	N/A	0.0388889	N/A	N/A	0.0388889	N/A	N/A
46806	hsa-miR-1227-3p	0.93985	0.883047	0.959598	110.5	111	105	102	201.5	80	9.5	61	48	33.5	48	36.5	39.5	39.3333	0.0311987	0.169798	0.150117	0.0937719	0.133333	0.102889	0.117038	0.109998	0.640711	0.188336
46695	hsa-miR-1228-3p	0.678405	N/A	N/A	103.5	60	85.5	50.5	84	63	-12.5	13.5	30.5	-21	-59	16	10.5	-21.3333	N/A	0.0375783	0.095387	N/A	N/A	0.0451022	0.0664827	0.0451022	0.614851	N/A
46222	hsa-miR-1228-5p	1.15171	N/A	N/A	71	45	63	44	97.5	52	-24	-2.5	9	-20.5	-45	11.5	-5.83333	-18	N/A	N/A	0.028147	N/A	N/A	0.0324172	0.028147	0.0324172	N/A	N/A
46689	hsa-miR-1229-3p	N/A	N/A	N/A	79.5	43	44.5	45.5	110	41.5	-21.5	-4.5	-8.5	-27.5	-52.5	-6	-11.5	-28.6667	N/A	N/A	N/A	N/A	N/A	N/A	N/A	N/A	N/A	N/A
46531	hsa-miR-1231	N/A	N/A	N/A	76	41	45.5	45	91	38.5	-27.5	-6	-10.5	-25	-86	-5	-14.6667	-38.6667	N/A	N/A	N/A	N/A	N/A	N/A	N/A	N/A	N/A	N/A
46326	hsa-miR-1233-3p	N/A	N/A	N/A	67	41	40.5	39.5	89.5	35.5	-44	-5.5	-14	-34	-72.5	-7.5	-21.1667	-38	N/A	N/A	N/A	N/A	N/A	N/A	N/A	N/A	N/A	N/A
46696	hsa-miR-1234-3p	N/A	N/A	N/A	67.5	52	48	48.5	99	41.5	-25.5	3	-6.5	-18	-59.5	-1.5	-9.66667	-26.3333	N/A	0.00835073	N/A	N/A	N/A	N/A	0.00835073	N/A	N/A	N/A
46624	hsa-miR-1236-3p	0.486633	0.30498	0.706597	1565.5	2222.5	603	1718.5	336	407.5	1462.5	2173.5	547	1648	174.5	360.5	1394.33	727.667	4.80296	6.0501	1.71071	4.61302	0.484722	1.01621	4.18792	2.03798	0.533467	1.10198
46850	hsa-miR-1237-3p	0.524399	0.109847	0.706597	98	83.5	95.5	71	164	73	-7.5	38.5	43.5	-0.5	17.5	28	24.8333	15	N/A	0.107168	0.136044	N/A	0.0486111	0.0789288	0.121606	0.06377	0.167907	0.336175
46690	hsa-miR-1238-3p	N/A	N/A	N/A	71.5	41.5	46.5	44	101.5	41.5	-23.5	-5	-9	-25	-62.5	1.5	-12.5	-28.6667	N/A	N/A	N/A	N/A	N/A	0.00422833	N/A	0.00422833	N/A	N/A
46439	hsa-miR-1243	0.682145	0.351501	0.725322	102.5	77.5	78	79	193.5	69	13	30	24	6	17.5	25.5	22.3333	16.3333	0.0426929	0.0835073	0.0750586	0.016795	0.0486111	0.0718816	0.0670863	0.0457626	0.321131	0.604284
14328	hsa-miR-124-3p	0.768179	0.677376	0.870711	275	862	413.5	460.5	112.5	374.5	161.5	814.5	360	386.5	-54.5	329	445.333	220.333	0.530378	2.26722	1.12588	1.08188	N/A	0.927414	1.30783	1.00464	0.674862	0.108716
46404	hsa-miR-1244	1.81768	N/A	N/A	103	49.5	57	43	87	62.5	8.5	0	-0.5	-24.5	-62	18	2.66667	-22.8333	0.0279146	N/A	N/A	N/A	N/A	0.05074	0.0279146	0.05074	N/A	N/A
46321	hsa-miR-1245a	N/A	N/A	N/A	65.5	41.5	45	40	63.5	38.5	-33.5	-7	-11	-31.5	-93	-8.5	-17.1667	-44.3333	N/A	N/A	N/A	N/A	N/A	N/A	N/A	N/A	N/A	N/A
169041	hsa-miR-1245b-3p	N/A	N/A	N/A	65	39	37	39.5	68.5	34	-20	-10.5	-14.5	-27	-71	-4.5	-15	-34.1667	N/A	N/A	N/A	N/A	N/A	N/A	N/A	N/A	N/A	N/A
168561	hsa-miR-1245b-5p	N/A	N/A	N/A	64.5	38.5	36	34	54.5	31.5	-39	-8	-18	-37.5	-104.5	-12.5	-21.6667	-51.5	N/A	N/A	N/A	N/A	N/A	N/A	N/A	N/A	N/A	N/A
42898	hsa-miR-124-5p	2.64054	N/A	N/A	84.5	59.5	68	45.5	111	77	-5	11.5	14	-19.5	-54	35.5	6.83333	-12.6667	N/A	0.0320111	0.0437842	N/A	N/A	0.10007	0.0378977	0.10007	0.219666	N/A
168870	hsa-miR-1246	1.03377	0.921547	0.976635	780	744.5	615.5	371	1023	1065	674.5	697.5	561	295	867.5	1020	644.333	727.5	2.21511	1.94154	1.7545	0.825752	2.40972	2.87526	1.97038	2.03691	0.117569	0.527472
148040	hsa-miR-1247-3p	N/A	N/A	N/A	75	40	52.5	37.5	65.5	48.5	-27	-8.5	-2	-34	-81.5	-1.5	-12.5	-39	N/A	N/A	N/A	N/A	N/A	N/A	N/A	N/A	N/A	N/A
145977	hsa-miR-1247-5p	0.444002	0.339826	0.718439	180.5	109.5	213	73.5	111	133.5	80	61.5	159.5	8	-19	90	100.333	26.3333	0.262726	0.17119	0.498827	0.0223933	N/A	0.2537	0.310914	0.138047	0.543721	1.18481
46427	hsa-miR-1248	N/A	N/A	N/A	76.5	45.5	47.5	44.5	69.5	49.5	-22.5	-3.5	-5	-21.5	-63.5	8.5	-10.3333	-25.5	N/A	N/A	N/A	N/A	N/A	0.0239605	N/A	0.0239605	N/A	N/A
46210	hsa-miR-1249-3p	0.765819	0.598852	0.827816	138	132	188.5	104.5	258	111.5	33.5	84	134	35.5	102	71.5	83.8333	69.6667	0.110016	0.23382	0.419077	0.0993702	0.283333	0.20155	0.254305	0.194751	0.61165	0.473269
46214	hsa-miR-1250-5p	N/A	N/A	N/A	73	43.5	56	50.5	89.5	54.5	-2.5	-5	-1.5	-19.5	-62	10.5	-3	-23.6667	N/A	N/A	N/A	N/A	N/A	0.0295983	N/A	0.0295983	N/A	N/A
148227	hsa-miR-1251-3p	1.40364	N/A	N/A	140	116	83	47	66.5	109.5	40.5	69.5	29.5	-20	-75.5	69.5	46.5	-8.66667	0.133005	0.193459	0.0922596	N/A	N/A	0.195913	0.139574	0.195913	0.364812	N/A
46275	hsa-miR-1251-5p	N/A	N/A	N/A	75.5	41	42	39	81	38.5	-19.5	-9	-16.5	-27	-75	-5	-15	-35.6667	N/A	N/A	N/A	N/A	N/A	N/A	N/A	N/A	N/A	N/A
46924	hsa-miR-1252-5p	N/A	N/A	N/A	84.5	46.5	51.5	46.5	91.5	53	-31.5	-2	-2	-24	-67	3	-11.8333	-29.3333	N/A	N/A	N/A	N/A	N/A	0.00845666	N/A	0.00845666	N/A	N/A
46707	hsa-miR-1253	2.47887	N/A	N/A	69.5	53.5	69	46.5	90.5	55.5	1.5	4	8.5	-22.5	-71	12.5	4.66667	-27	0.00492611	0.0111343	0.0265833	N/A	N/A	0.0352361	0.0142146	0.0352361	0.78457	N/A
46750	hsa-miR-1254	N/A	N/A	N/A	70.5	41	54.5	40	100	50	-26.5	-8.5	-4	-30.5	-62.5	0.5	-13	-30.8333	N/A	N/A	N/A	N/A	N/A	0.00140944	N/A	0.00140944	N/A	N/A
46380	hsa-miR-1255a	0.756117	0.199924	0.706597	311	336	222	198.5	379.5	242.5	217	288	169.5	132.5	219	201	224.833	184.167	0.712644	0.80167	0.530102	0.370889	0.608333	0.566596	0.681472	0.515273	0.203151	0.246024
168811	hsa-miR-1255b-2-3p	0.810443	0.870796	0.953802	109	473.5	65.5	365	192	87.5	9.5	425	10	293	25	42.5	148.167	120.167	0.0311987	1.18302	0.0312744	0.820154	0.0694444	0.119803	0.415164	0.336467	1.60173	1.2472
46402	hsa-miR-1255b-5p	3.18283	N/A	N/A	99	70	64.5	54	73.5	103.5	-11	23.5	12.5	-18.5	-95	59	8.33333	-18.1667	N/A	0.0654141	0.039093	N/A	N/A	0.166314	0.0522535	0.166314	0.356182	N/A
46717	hsa-miR-1256	N/A	N/A	N/A	56	42.5	51	40	84	40.5	-18.5	-7.5	-10	-29	-78	-3.5	-12	-36.8333	N/A	N/A	N/A	N/A	N/A	N/A	N/A	N/A	N/A	N/A
46640	hsa-miR-1257	N/A	N/A	N/A	87.5	44.5	52	41	83.5	51.5	-13	-5	-3.5	-25	-65	7.5	-7.16667	-27.5	N/A	N/A	N/A	N/A	N/A	0.0211416	N/A	0.0211416	N/A	N/A
46869	hsa-miR-1258	1.48901	N/A	N/A	264	93.5	186	48.5	110	232	163.5	43.5	131	-18	-40	188	112.667	43.3333	0.536946	0.121086	0.409695	N/A	N/A	0.529951	0.355909	0.529951	0.598703	N/A
17942	hsa-miR-125a-3p	1.03385	N/A	N/A	192.5	69.5	170	47	131	134	98.5	24.5	118	-19.5	-37	93	80.3333	12.1667	0.323481	0.0681976	0.369038	N/A	N/A	0.262156	0.253572	0.262156	0.639451	N/A
10928	hsa-miR-125a-5p	0.435841	0.230595	0.706597	2336	855.5	1137.5	383	625.5	1266	2227.5	809.5	1085.5	312.5	478.5	1222.5	1374.17	671.167	7.31527	2.25331	3.39484	0.874738	1.32917	3.44609	4.32114	1.88333	0.614438	0.728671
145838	hsa-miR-125b-1-3p	1.16198	N/A	N/A	132	63	97	44	76	81.5	33.5	14.5	45	-21.5	-60	40	31	-13.8333	0.110016	0.0403619	0.140735	N/A	N/A	0.112755	0.0970377	0.112755	0.529998	N/A
42845	hsa-miR-125b-2-3p	0.796361	0.768981	0.911467	115.5	122	141	93.5	88.5	119.5	10.5	75	87.5	21	-84.5	76.5	57.6667	4.33333	0.0344828	0.208768	0.273651	0.0587824	N/A	0.215645	0.172301	0.137214	0.717839	0.808364
30787	hsa-miR-125b-5p	0.583483	0.559614	0.810363	2679.5	740	1605.5	114.5	132.5	2115.5	2579.5	692.5	1553	42	-10	2063.5	1608.33	698.5	8.47126	1.92763	4.85692	0.117565	N/A	5.81677	5.08527	2.96717	0.644565	1.35818
169412	hsa-miR-1260a	0.525675	0.504226	0.774318	2195.5	509.5	1542	77.5	107.5	1632	2087.5	458.5	1484	6.5	-47.5	1581.5	1343.33	513.5	6.8555	1.27627	4.64113	0.0181945	N/A	4.45807	4.25763	2.23813	0.659831	1.40272
168619	hsa-miR-1260b	0.45213	0.362091	0.725322	7736.5	2680	4565	336.5	288.5	7109	7616.5	2630.5	4509	261.5	137	7053.5	4918.67	2484	25.0131	7.3222	14.1016	0.73198	0.380556	19.883	15.479	6.99852	0.576622	1.59458
148648	hsa-miR-1261	1.82063	N/A	N/A	172	106	269	46.5	81	281.5	79.5	59	216	-27.5	-72.5	237	118.167	45.6667	0.261084	0.164231	0.675528	N/A	N/A	0.668076	0.366948	0.668076	0.740135	N/A
46872	hsa-miR-1262	3.47306	N/A	N/A	103.5	53	80	47.5	105.5	84.5	5	4	23.5	-20	-57.5	41.5	10.8333	-12	0.0164204	0.0111343	0.0734949	N/A	N/A	0.116984	0.0336832	0.116984	1.0266	N/A
46747	hsa-miR-1263	0.972095	N/A	N/A	118	52	47.5	51.5	144	53.5	16	3	-7	-14	-10	10.5	4	-4.5	0.0525452	0.00835073	N/A	N/A	N/A	0.0295983	0.0304479	0.0295983	1.02635	N/A
4610	hsa-miR-126-3p	2.21725	0.236621	0.706597	294	94.5	225	276.5	758.5	290	209.5	47.5	174.5	212	623	250	143.833	361.667	0.688013	0.13222	0.545739	0.593422	1.73056	0.704722	0.455324	1.00957	0.634092	0.62093
46732	hsa-miR-1264	0.513348	0.383723	0.725322	1116	501.5	602	98.5	297.5	1015.5	1010.5	451.5	546	34	142.5	970	669.333	382.167	3.31856	1.25678	1.70758	0.0951714	0.395833	2.73432	2.09431	1.07511	0.517557	1.34383
46737	hsa-miR-1265	0.49717	0.160282	0.706597	511.5	324	270	142	304.5	323	405.5	277.5	214.5	68	144	280	299.167	164	1.33169	0.772443	0.670837	0.190343	0.4	0.789288	0.92499	0.459877	0.384716	0.660892
33596	hsa-miR-126-5p	3.95751	0.0644722	0.706597	107.5	52	78.5	154.5	213	71.5	12	4	25.5	88	66	30.5	13.8333	61.5	0.0394089	0.0111343	0.0797498	0.246326	0.183333	0.085976	0.043431	0.171878	0.793998	0.470021
46517	hsa-miR-1266-5p	N/A	N/A	N/A	98	45.5	49	121	348	40	-1.5	-1.5	-6	50	153.5	-3.5	-3	66.6667	N/A	N/A	N/A	0.139958	0.426389	N/A	N/A	0.283173	N/A	0.715241
46633	hsa-miR-1267	0.908669	0.928709	0.980861	81.5	138.5	56.5	102	84	92.5	-26	90.5	4.5	37	-57	49	23	9.66667	N/A	0.251914	0.0140735	0.103569	N/A	0.138125	0.132994	0.120847	1.26456	0.202199
46558	hsa-miR-1268a/hsa-miR-1268b	N/A	N/A	N/A	82.5	43	51.5	49	111	47	-18	-6.5	-6.5	-20.5	-45	-3	-10.3333	-22.8333	N/A	N/A	N/A	N/A	N/A	N/A	N/A	N/A	N/A	N/A
168973	hsa-miR-1268b	1.29663	N/A	N/A	134.5	62	90	63.5	137.5	83.5	22.5	14.5	37.5	-11.5	-31.5	35.5	24.8333	-2.5	0.0738916	0.0403619	0.117279	N/A	N/A	0.10007	0.0771775	0.10007	0.499676	N/A
46746	hsa-miR-1269a	N/A	N/A	N/A	85.5	45	47.5	43	82.5	44.5	-23.5	-2.5	-7.5	-29	-85	-0.5	-11.1667	-38.1667	N/A	N/A	N/A	N/A	N/A	N/A	N/A	N/A	N/A	N/A
168739	hsa-miR-1269b	N/A	N/A	N/A	85	44	50	38.5	67	49.5	-24.5	-2	-4.5	-35.5	-102	5.5	-10.3333	-44	N/A	N/A	N/A	N/A	N/A	0.0155039	N/A	0.0155039	N/A	N/A
46752	hsa-miR-1270	0.825139	0.542128	0.796191	331.5	211.5	152	213	342	168	225.5	161.5	99	147.5	169.5	125.5	162	147.5	0.740558	0.449548	0.309617	0.412876	0.470833	0.35377	0.499908	0.412493	0.439762	0.141899
168891	hsa-miR-1271-3p	N/A	N/A	N/A	60	38.5	42.5	40	71	37.5	-35	-10.5	-11	-27.5	-74.5	-3.5	-18.8333	-35.1667	N/A	N/A	N/A	N/A	N/A	N/A	N/A	N/A	N/A	N/A
46627	hsa-miR-1271-5p	N/A	N/A	N/A	70.5	40.5	43	36	77	39.5	-28.5	-9	-13	-30	-83.5	-4	-16.8333	-39.1667	N/A	N/A	N/A	N/A	N/A	N/A	N/A	N/A	N/A	N/A
46363	hsa-miR-1272	2.09039	N/A	N/A	113	90.5	66.5	45.5	78.5	96.5	21	42.5	14.5	-19.5	-64.5	57.5	26	-8.83333	0.0689655	0.118302	0.0453479	N/A	N/A	0.162086	0.0775385	0.162086	0.480083	N/A
46623	hsa-miR-1273a	3.09248	N/A	N/A	90	60.5	59	64.5	108.5	72	-2.5	13	6.5	-1.5	-49.5	31	5.66667	-6.66667	N/A	0.0361865	0.0203284	N/A	N/A	0.0873855	0.0282574	0.0873855	0.396829	N/A
147929	hsa-miR-1273c	2.08792	N/A	N/A	103	57	53	44	61.5	53.5	5	11	0.5	-24.5	-73.5	12	5.5	-28.6667	0.0164204	0.0306193	0.00156372	N/A	N/A	0.0338266	0.0162011	0.0338266	0.896792	N/A
147909	hsa-miR-1273d	0.792536	N/A	N/A	68	61	52.5	48	108	52.5	-7	11.5	-6	-23	-54	9	-0.5	-22.6667	N/A	0.0320111	N/A	N/A	N/A	0.02537	0.0320111	0.02537	N/A	N/A
148263	hsa-miR-1273e	0.631032	0.235346	0.706597	742.5	808.5	373	556.5	347.5	533	634	762.5	318.5	485.5	198	487	571.667	390.167	2.0821	2.12248	0.996091	1.35899	0.55	1.3728	1.73356	1.09393	0.368597	0.430656
168846	hsa-miR-1273f	4.45659	N/A	N/A	110	53.5	68	50.5	125	101	14.5	6.5	16	-16	-37	61	12.3333	2.66667	0.047619	0.0180932	0.0500391	N/A	N/A	0.171952	0.0385838	0.171952	0.460985	N/A
168925	hsa-miR-1273g-3p	0.600186	0.233519	0.706597	703.5	1169	775.5	356	107	813.5	624.5	1123	723.5	285.5	-36.5	772.5	823.667	340.5	2.0509	3.12596	2.26271	0.79916	N/A	2.17759	2.47986	1.48838	0.22964	0.654873
169144	hsa-miR-1273g-5p	N/A	N/A	N/A	61.5	40.5	50	43.5	80	42.5	-15.5	-7.5	-6	-28	-65	0	-9.66667	-31	N/A	N/A	N/A	N/A	N/A	N/A	N/A	N/A	N/A	N/A
42829	hsa-miR-127-3p	8.33412	0.201732	0.706597	331	82.5	154.5	1092.5	2481	104	216.5	35.5	100.5	1020.5	2286.5	57	117.5	1121.33	0.711002	0.098817	0.314308	2.85654	6.35139	0.160677	0.374709	3.12287	0.828723	0.993938
169082	hsa-miR-1275	2.80723	0.259134	0.706597	308	197.5	407.5	352.5	1580	532.5	204.5	149.5	352.5	280.5	1435.5	488	235.5	734.667	0.671593	0.416145	1.10242	0.785164	3.9875	1.37562	0.730054	2.04943	0.475108	0.831543
42692	hsa-miR-127-5p	0.811205	N/A	N/A	75	49.5	61.5	57	109.5	47.5	-13.5	-1	5	-11.5	-42.5	4.5	-3.16667	-16.5	N/A	N/A	0.0156372	N/A	N/A	0.012685	0.0156372	0.012685	N/A	N/A
46642	hsa-miR-1276	1.72776	N/A	N/A	108	60	66	53.5	122.5	60	0.5	13.5	12.5	-18.5	-52	16	8.83333	-18.1667	0.00164204	0.0375783	0.039093	N/A	N/A	0.0451022	0.0261045	0.0451022	0.812069	N/A
46925	hsa-miR-1277-3p	8.10476	N/A	N/A	90.5	51	53.5	38	51	58.5	-22	2.5	1	-35.5	-89.5	14.5	-6.16667	-36.8333	N/A	0.00695894	0.00312744	N/A	N/A	0.0408739	0.00504319	0.0408739	0.537215	N/A
169202	hsa-miR-1277-5p	N/A	N/A	N/A	55.5	39.5	41.5	43.5	54.5	37	-25.5	-9.5	-14.5	-27.5	-92.5	-4	-16.5	-41.3333	N/A	N/A	N/A	N/A	N/A	N/A	N/A	N/A	N/A	N/A
46361	hsa-miR-1278	N/A	N/A	N/A	56.5	38.5	35.5	38	65	35.5	-31.5	-8	-18	-27.5	-77	-5.5	-19.1667	-36.6667	N/A	N/A	N/A	N/A	N/A	N/A	N/A	N/A	N/A	N/A
45775	hsa-miR-1279	N/A	N/A	N/A	69.5	41.5	41.5	40	64.5	38.5	-28.5	-6.5	-11.5	-28	-77	-4	-15.5	-36.3333	N/A	N/A	N/A	N/A	N/A	N/A	N/A	N/A	N/A	N/A
46634	hsa-miR-1281	0.300446	N/A	N/A	96	44.5	56	49	88	46.5	-21	-3	1.5	-23	-77	0.5	-7.5	-33.1667	N/A	N/A	0.00469116	N/A	N/A	0.00140944	0.00469116	0.00140944	N/A	N/A
148562	hsa-miR-128-1-5p	N/A	N/A	N/A	68.5	43.5	45.5	45.5	109	43	-29	-6.5	-13.5	-28.5	-66	-3	-16.3333	-32.5	N/A	N/A	N/A	N/A	N/A	N/A	N/A	N/A	N/A	N/A
46368	hsa-miR-1282	N/A	N/A	N/A	71.5	43	44	46	120.5	44.5	-17.5	-5	-10.5	-19.5	-42.5	2.5	-11	-19.8333	N/A	N/A	N/A	N/A	N/A	0.00704722	N/A	0.00704722	N/A	N/A
46367	hsa-miR-1283	N/A	N/A	N/A	61.5	39	37	38.5	68.5	35	-35.5	-8.5	-16.5	-31.5	-82.5	-8	-20.1667	-40.6667	N/A	N/A	N/A	N/A	N/A	N/A	N/A	N/A	N/A	N/A
33902	hsa-miR-128-3p	21.3416	0.125391	0.706597	231.5	114	129	2689	3806	154	123.5	67.5	76.5	2618.5	3647	110.5	89.1667	2125.33	0.405583	0.187891	0.239249	7.3296	10.1306	0.311487	0.277575	5.92388	0.409957	0.853869
46336	hsa-miR-1284	0.713069	0.576214	0.810992	1116	3035	1341.5	2355.5	159	1722.5	1007	2987.5	1289.5	2286	12.5	1678	1761.33	1325.5	3.30706	8.31594	4.03284	6.39888	0.0347222	4.73009	5.21861	3.72123	0.518682	0.886762
145981	hsa-miR-1285-3p	2.64343	N/A	N/A	111	62	91.5	46.5	85.5	98	8	14.5	37	-23	-70	57	19.8333	-12	0.0262726	0.0403619	0.115715	N/A	N/A	0.160677	0.0607833	0.160677	0.791194	N/A
168899	hsa-miR-1285-5p	1.59345	N/A	N/A	133.5	93	107.5	62	110.5	126	51.5	44	51	-5.5	-37	85	48.8333	14.1667	0.16913	0.122477	0.1595	N/A	N/A	0.239605	0.150369	0.239605	0.163797	N/A
46295	hsa-miR-1286	16.2241	N/A	N/A	81.5	46	52	40.5	64.5	48	-5	-0.5	0.5	-25	-82.5	9	-1.66667	-32.8333	N/A	N/A	0.00156372	N/A	N/A	0.02537	0.00156372	0.02537	N/A	N/A
46440	hsa-miR-1287-5p	1.57545	0.417679	0.732568	242.5	77	423	276	464.5	509.5	164	28.5	364.5	208	314.5	466	185.667	329.5	0.538588	0.0793319	1.13995	0.582225	0.873611	1.3136	0.585958	0.923146	0.907736	0.398849
46606	hsa-miR-1288-3p	N/A	N/A	N/A	66.5	45	47.5	43	102.5	42.5	-23.5	-1.5	-7	-30.5	-72	-2	-10.6667	-34.8333	N/A	N/A	N/A	N/A	N/A	N/A	N/A	N/A	N/A	N/A
46340	hsa-miR-1289	N/A	N/A	N/A	74.5	40.5	42	40	86	44.5	-24.5	-9	-13	-28	-69.5	2.5	-15.5	-31.6667	N/A	N/A	N/A	N/A	N/A	0.00704722	N/A	0.00704722	N/A	N/A
168568	hsa-miR-1290	2.17865	N/A	N/A	131.5	76	186	52	99.5	197.5	24	28.5	132.5	-22	-36.5	147.5	61.6667	29.6667	0.0788177	0.0793319	0.414386	N/A	N/A	0.415786	0.190845	0.415786	1.01439	N/A
46281	hsa-miR-1291	1.4982	N/A	N/A	71.5	60	58	55	104	54	-14	11.5	3	-13.5	-55	11	0.166667	-19.1667	N/A	0.0320111	0.00938233	N/A	N/A	0.0310078	0.0206967	0.0310078	0.773116	N/A
42571	hsa-miR-129-1-3p	4.44673	0.128695	0.706597	221.5	239.5	230.5	825	1469	271.5	104	192.5	178	753	1304.5	229	158.167	762.167	0.341544	0.535839	0.556685	2.10777	3.62361	0.645525	0.478022	2.12563	0.248216	0.700555
145970	hsa-miR-129-2-3p	1.02389	0.949656	0.982962	100	77.5	71.5	89.5	199	63.5	-2	30	17.5	19.5	37.5	19	15.1667	25.3333	N/A	0.0835073	0.0547303	0.0545836	0.104167	0.0535588	0.0691188	0.0707697	0.294398	0.40875
45936	hsa-miR-1292-5p	N/A	N/A	N/A	60.5	38.5	42.5	39	86.5	35	-39	-9	-12	-26	-71.5	-5	-20	-34.1667	N/A	N/A	N/A	N/A	N/A	N/A	N/A	N/A	N/A	N/A
46416	hsa-miR-1293	2.22431	N/A	N/A	141.5	53.5	124	50	101.5	134.5	34	4	66.5	-19	-49.5	87	34.8333	6.16667	0.111658	0.0111343	0.207975	N/A	N/A	0.245243	0.110256	0.245243	0.892722	N/A
46661	hsa-miR-1294	1.29255	0.805694	0.925802	110.5	49.5	64.5	54.5	204.5	58	4	1	8.5	-14	0.5	12.5	4.5	-0.333333	0.0131363	0.00278358	0.0265833	N/A	0.00138889	0.0352361	0.0141677	0.0183125	0.84229	1.30695
46741	hsa-miR-1295a	N/A	N/A	N/A	55	40	46	40.5	66	36.5	-26	-9	-9	-27.5	-90.5	-4	-14.6667	-40.6667	N/A	N/A	N/A	N/A	N/A	N/A	N/A	N/A	N/A	N/A
169121	hsa-miR-1295b-3p	N/A	N/A	N/A	60	40	42.5	40	73.5	36	-21	-8	-13.5	-28	-71.5	-4	-14.1667	-34.5	N/A	N/A	N/A	N/A	N/A	N/A	N/A	N/A	N/A	N/A
169384	hsa-miR-1295b-5p	N/A	N/A	N/A	77.5	41.5	41.5	46.5	80.5	35	-30	-5.5	-12.5	-25.5	-71.5	-9.5	-16	-35.5	N/A	N/A	N/A	N/A	N/A	N/A	N/A	N/A	N/A	N/A
148645	hsa-miR-129-5p	1.6643	0.495778	0.771575	112.5	47	113	53	253	88	20.5	-1.5	57	-16	103	43.5	25.3333	43.5	0.0673235	N/A	0.178264	N/A	0.286111	0.122622	0.122794	0.204366	0.638851	0.565673
42710	hsa-miR-1296-5p	2.05627	N/A	N/A	106.5	49	65.5	43.5	90	60.5	0	1.5	10.5	-27	-65.5	13.5	4	-26.3333	N/A	0.00417537	0.0328382	N/A	N/A	0.038055	0.0185068	0.038055	1.09515	N/A
46944	hsa-miR-1297	13.7539	0.185595	0.706597	158	144	172	1033	2886.5	228.5	49	94	116	963.5	2731.5	183.5	86.3333	1292.83	0.16092	0.261656	0.362783	2.69699	7.5875	0.517266	0.261786	3.60059	0.385551	1.00558
46381	hsa-miR-1298-5p	0.345122	N/A	N/A	377	54.5	234	38.5	66	106	268	7.5	182	-34.5	-89	60	152.5	-21.1667	0.880131	0.0208768	0.569195	N/A	N/A	0.169133	0.490068	0.169133	0.887751	N/A
46788	hsa-miR-1299	3.22767	0.336345	0.717745	159.5	284.5	133	288.5	1078.5	144	57	234.5	76	221	929.5	98.5	122.5	416.333	0.187192	0.652749	0.237686	0.618614	2.58194	0.27766	0.359209	1.15941	0.711184	1.0727
46215	hsa-miR-1301-3p	0.919072	0.877111	0.955883	228	83	185.5	65.5	228.5	171	129	33.5	129.5	-3.5	76.5	125	97.3333	66	0.423645	0.0932498	0.405004	N/A	0.2125	0.352361	0.3073	0.28243	0.603993	0.350162
46796	hsa-miR-1302	N/A	N/A	N/A	62	42	44.5	52.5	121	43	-39.5	-8	-10	-18.5	-35	-3.5	-19.1667	-19	N/A	N/A	N/A	N/A	N/A	N/A	N/A	N/A	N/A	N/A
46625	hsa-miR-1303	N/A	N/A	N/A	63.5	43.5	48.5	56.5	108	44	-36	-5.5	-7	-10.5	-54	0.5	-16.1667	-21.3333	N/A	N/A	N/A	N/A	N/A	0.00140944	N/A	0.00140944	N/A	N/A
169184	hsa-miR-1304-3p	1.40416	N/A	N/A	119	51.5	65	50	112	60	15	4	11.5	-22.5	-51	16	10.1667	-19.1667	0.0492611	0.0111343	0.0359656	N/A	N/A	0.0451022	0.0321203	0.0451022	0.602486	N/A
46479	hsa-miR-1304-5p	0.840342	0.515039	0.779468	372	237.5	304.5	229.5	349.5	345.5	276	190	249.5	162.5	197	305	238.5	221.5	0.906404	0.52888	0.780297	0.454864	0.547222	0.85976	0.738527	0.620615	0.260244	0.341905
46501	hsa-miR-1305	N/A	N/A	N/A	90.5	43.5	43	38.5	67	36.5	-21	-3.5	-8.5	-34	-78	-11	-11	-41	N/A	N/A	N/A	N/A	N/A	N/A	N/A	N/A	N/A	N/A
46223	hsa-miR-1306-3p	N/A	N/A	N/A	77.5	39	44	45.5	85.5	41	-29	-7	-8	-24	-75	-3	-14.6667	-34	N/A	N/A	N/A	N/A	N/A	N/A	N/A	N/A	N/A	N/A
168890	hsa-miR-1306-5p	0.648218	0.369245	0.725322	238	226.5	384	144	292.5	282.5	136.5	176.5	326.5	72.5	145.5	235.5	213.167	151.167	0.448276	0.491301	1.02111	0.202939	0.404167	0.663848	0.653562	0.423651	0.488143	0.545428
42681	hsa-miR-1307-3p	8.22381	N/A	N/A	100.5	43	67.5	233.5	378	66	-0.5	-6.5	15	169	222	24	2.66667	138.333	N/A	N/A	0.0469116	0.473058	0.616667	0.0676533	0.0469116	0.385793	N/A	0.738012
42780	hsa-miR-1307-5p	0.325612	0.255033	0.706597	267	95	176.5	72.5	105	125	160	48.5	123	2.5	-38.5	78	110.5	14	0.525452	0.135003	0.384676	0.0069979	N/A	0.219873	0.348377	0.113436	0.5676	1.32697
10138	hsa-miR-130a-3p	0.525012	0.389341	0.725322	836	446	570.5	146.5	180.5	895	727.5	397.5	518.5	75.5	27.5	851	547.833	318	2.38916	1.10647	1.62158	0.211337	0.0763889	2.39887	1.70574	0.895533	0.378413	1.45576
42718	hsa-miR-130a-5p	N/A	N/A	N/A	59	40.5	42.5	38	76.5	39.5	-29.5	-7	-11.5	-28.5	-62.5	-1	-16	-30.6667	N/A	N/A	N/A	N/A	N/A	N/A	N/A	N/A	N/A	N/A
10936	hsa-miR-130b-3p	0.547716	0.346541	0.7247	487.5	398.5	265.5	105	109	381	386.5	351	208	37	-38	338.5	315.167	112.5	1.26929	0.977035	0.650508	0.103569	N/A	0.954193	0.965613	0.528881	0.320575	1.13727
169053	hsa-miR-130b-5p	2.10542	0.379416	0.725322	164.5	68.5	108	125.5	410	112.5	83	21.5	54	54	253.5	71	52.8333	126.167	0.272578	0.0598469	0.168882	0.151155	0.704167	0.200141	0.167102	0.351821	0.636596	0.870108
46866	hsa-miR-1321	0.402774	0.395099	0.725322	418	2260	390.5	751	346	377	341	2211.5	334.5	680	183.5	333	962.333	398.833	1.11987	6.15588	1.04613	1.90343	0.509722	0.938689	2.77396	1.11728	1.05591	0.638882
46408	hsa-miR-1322	7.65137	N/A	N/A	81.5	47	55.5	52.5	111	56	-15.5	0.5	2.5	-21.5	-46	12.5	-4.16667	-18.3333	N/A	0.00139179	0.00781861	N/A	N/A	0.0352361	0.0046052	0.0352361	0.986808	N/A
46614	hsa-miR-1323	2.77	N/A	N/A	86.5	48	89	53	120	107.5	9.5	-2	32	-13	-34.5	64.5	13.1667	5.66667	0.0311987	N/A	0.100078	N/A	N/A	0.181818	0.0656384	0.181818	0.742022	N/A
10937	hsa-miR-132-3p	1.35001	N/A	N/A	141.5	64	76	55	80	79.5	35	15	20	-13	-66	35	23.3333	-14.6667	0.114943	0.0417537	0.0625489	N/A	N/A	0.098661	0.0730817	0.098661	0.516055	N/A
46647	hsa-miR-1324	N/A	N/A	N/A	68	36.5	34.5	38	77	33.5	-38	-12.5	-18.5	-33	-65	-11.5	-23	-36.5	N/A	N/A	N/A	N/A	N/A	N/A	N/A	N/A	N/A	N/A
145634	hsa-miR-132-5p	1.26836	0.569496	0.810992	147.5	77	137.5	138	204	147	45	29	83.5	68	48.5	105	52.5	73.8333	0.147783	0.0807237	0.261142	0.190343	0.134722	0.295983	0.163216	0.207016	0.558729	0.395685
146137	hsa-miR-133a-3p	0.619234	0.519058	0.781953	106	127.5	139.5	83.5	212	90	2.5	81.5	86.5	9.5	59.5	43	56.8333	37.3333	0.00821018	0.226862	0.270524	0.026592	0.165278	0.121212	0.168532	0.104361	0.833958	0.67901
17653	hsa-miR-133a-5p	N/A	N/A	N/A	67.5	41	42	45	76.5	36.5	-27.5	-8.5	-15	-25	-82	-9	-17	-38.6667	N/A	N/A	N/A	N/A	N/A	N/A	N/A	N/A	N/A	N/A
146160	hsa-miR-133b	1.3094	0.676923	0.870711	178.5	227.5	315.5	525	245	237	66.5	180	264	451	78	193	170.167	240.667	0.218391	0.501044	0.825645	1.26242	0.216667	0.544045	0.515027	0.674378	0.590005	0.793207
168862	hsa-miR-1343-3p	N/A	N/A	N/A	85.5	46.5	56	39.5	76	41.5	-31.5	2	3.5	-32	-84	-4	-8.66667	-40	N/A	0.00556715	0.0109461	N/A	N/A	N/A	0.0082566	N/A	0.460656	N/A
148580	hsa-miR-134-3p	N/A	N/A	N/A	74.5	39.5	39.5	36	119.5	39	-33	-10	-14	-37.5	-53	-10.5	-19	-33.6667	N/A	N/A	N/A	N/A	N/A	N/A	N/A	N/A	N/A	N/A
148316	hsa-miR-134-3p	0.983403	N/A	N/A	592	136	483.5	46	62	415	497	90	430.5	-21.5	-79	375.5	339.167	91.6667	1.63218	0.250522	1.34636	N/A	N/A	1.05849	1.07636	1.05849	0.677593	N/A
42942	hsa-miR-134-5p	N/A	N/A	N/A	91.5	43	49.5	127	225	40	-16	-3	-7	56	41	-4.5	-8.66667	30.8333	N/A	N/A	N/A	0.156753	0.113889	N/A	N/A	0.135321	N/A	0.223982
42609	hsa-miR-135a-3p	2.87336	N/A	N/A	92.5	53.5	70	58	118	75.5	-0.5	6	18.5	-7.5	-37.5	38	8	-2.33333	N/A	0.0167015	0.0578577	N/A	N/A	0.107118	0.0372796	0.107118	0.780638	N/A
42839	hsa-miR-135a-5p	6.74406	N/A	N/A	82	49.5	61.5	43	121.5	63	-26.5	0.5	4.5	-28	-45.5	18.5	-7.16667	-18.3333	N/A	0.00139179	0.0140735	N/A	N/A	0.0521494	0.00773264	0.0521494	1.15967	N/A
42615	hsa-miR-135b-3p	N/A	N/A	N/A	70.5	42	44	39.5	80	40.5	-34	-5	-8.5	-26.5	-82	-3.5	-15.8333	-37.3333	N/A	N/A	N/A	N/A	N/A	N/A	N/A	N/A	N/A	N/A
145914	hsa-miR-135b-5p	3.26103	N/A	N/A	83	49.5	66	49	73	59	4	2.5	8.5	-24	-69	18	5	-25	0.0131363	0.00695894	0.0265833	N/A	N/A	0.05074	0.0155595	0.05074	0.644884	N/A
42686	hsa-miR-136-3p	N/A	N/A	N/A	68	40	39.5	41	102.5	40.5	-33	-9	-17.5	-27.5	-90	-5	-19.8333	-40.8333	N/A	N/A	N/A	N/A	N/A	N/A	N/A	N/A	N/A	N/A
10943	hsa-miR-136-5p	3.20125	N/A	N/A	89	51.5	61.5	45	102.5	64	-12.5	3	10	-21	-61.5	22.5	0.166667	-20	N/A	0.00835073	0.0312744	N/A	N/A	0.0634249	0.0198126	0.0634249	0.818142	N/A
145749	hsa-miR-137	N/A	N/A	N/A	120.5	60	54.5	53.5	69	46	4.5	13	1	-22	-88	-0.5	6.16667	-36.8333	0.0147783	0.0361865	0.00312744	N/A	N/A	N/A	0.0180308	N/A	0.929955	N/A
168749	hsa-miR-138-1-3p	0.105634	N/A	N/A	120	56.5	49	38.5	73.5	43.5	33	9	-2.5	-28.5	-69.5	2.5	13.1667	-31.8333	0.108374	0.0250522	N/A	N/A	N/A	0.00704722	0.0667133	0.00704722	0.883148	N/A
148278	hsa-miR-138-2-3p	1.07261	N/A	N/A	1464.5	365.5	861	44	63.5	1046	1372	317.5	806.5	-22.5	-93.5	1003.5	832	295.833	4.50575	0.883786	2.52228	N/A	N/A	2.82875	2.63727	2.82875	0.687725	N/A
13140	hsa-miR-138-5p	N/A	N/A	N/A	93.5	45.5	51.5	48.5	129	46.5	-8.5	-0.5	-2.5	-20	-45.5	3.5	-3.83333	-20.6667	N/A	N/A	N/A	N/A	N/A	0.0098661	N/A	0.0098661	N/A	N/A
42451	hsa-miR-139-3p	1.44414	N/A	N/A	80.5	56	90	55.5	101	75.5	-12.5	8.5	35.5	-9.5	-42.5	34.5	10.5	-5.83333	N/A	0.0236604	0.111024	N/A	N/A	0.0972516	0.0673423	0.0972516	0.917336	N/A
145677	hsa-miR-139-5p	0.481507	0.501336	0.772866	356.5	120.5	130	66	161	173	247.5	71.5	77.5	-2	12	131	132.167	47	0.812808	0.199026	0.242377	N/A	0.0333333	0.369274	0.41807	0.201304	0.819335	1.18004
10916	hsa-miR-1-3p	N/A	N/A	N/A	75.5	41	41	59	190	38.5	-16.5	-8.5	-14	-9	32.5	-5	-13	6.16667	N/A	N/A	N/A	N/A	0.0902778	N/A	N/A	0.0902778	N/A	N/A
42630	hsa-miR-140-3p	2.49148	0.258889	0.706597	230.5	176.5	172	294.5	827.5	197	136.5	129	118.5	228	669.5	155	128	350.833	0.448276	0.359081	0.370602	0.638209	1.85972	0.436927	0.392653	0.978286	0.123554	0.787042
4700	hsa-miR-140-5p	1.21543	N/A	N/A	130	61	79	57.5	68.5	71.5	25.5	13.5	23.5	-13.5	-108.5	28	20.8333	-31.3333	0.0837438	0.0375783	0.0734949	N/A	N/A	0.0789288	0.064939	0.0789288	0.373318	N/A
10946	hsa-miR-141-3p	1.11557	N/A	N/A	209	66.5	101	52	84.5	115.5	107.5	21.5	42.5	-19	-79.5	72	57.1667	-8.83333	0.353038	0.0598469	0.132916	N/A	N/A	0.20296	0.181934	0.20296	0.838866	N/A
145972	hsa-miR-141-5p	4.01559	N/A	N/A	170.5	86	80.5	52	82	234.5	64.5	39	25.5	-20.5	-85	190	43	28.1667	0.211823	0.108559	0.0797498	N/A	N/A	0.535588	0.133377	0.535588	0.520674	N/A
10947	hsa-miR-142-3p	4.05603	N/A	N/A	82	43.5	58	42	91.5	53	-26.5	-3	2	-29	-83.5	9	-9.16667	-34.5	N/A	N/A	0.00625489	N/A	N/A	0.02537	0.00625489	0.02537	N/A	N/A
145798	hsa-miR-142-5p	0.644436	N/A	N/A	63	52	46	52	77.5	49	-43.5	5.5	-5	-20.5	-81	3.5	-14.3333	-32.6667	N/A	0.0153097	N/A	N/A	N/A	0.0098661	0.0153097	0.0098661	N/A	N/A
13177	hsa-miR-143-3p	66.4804	N/A	N/A	105.5	45.5	56	1442	7651	54	37.5	-3.5	-1.5	1374	7448	9.5	10.8333	2943.83	0.123153	N/A	N/A	3.84605	20.6889	0.0267794	0.123153	8.18724	N/A	1.34281
46467	hsa-miR-143-5p	N/A	N/A	N/A	59.5	39.5	44.5	44	87	38	-25	-8	-11	-22.5	-57.5	-3.5	-14.6667	-27.8333	N/A	N/A	N/A	N/A	N/A	N/A	N/A	N/A	N/A	N/A
29802	hsa-miR-144-3p	N/A	N/A	N/A	75	47	42	77.5	105.5	47	-36.5	-1	-11.5	5	-47.5	3.5	-16.3333	-13	N/A	N/A	N/A	0.0139958	N/A	0.0098661	N/A	0.011931	N/A	0.244753
42660	hsa-miR-144-5p	N/A	N/A	N/A	54.5	41	44.5	68.5	261	35	-18.5	-8	-14	-0.5	104.5	-8.5	-13.5	31.8333	N/A	N/A	N/A	N/A	0.290278	N/A	N/A	0.290278	N/A	N/A
31867	hsa-miR-145-3p	0.595371	N/A	N/A	271	138	153.5	49.5	70	121	175.5	90.5	98.5	-16	-79.5	80	121.5	-5.16667	0.576355	0.251914	0.308053	N/A	N/A	0.225511	0.378774	0.225511	0.457785	N/A
42641	hsa-miR-145-5p	N/A	N/A	N/A	68.5	42.5	46	67	119	38	-19.5	-5.5	-8.5	-0.5	-21	-3	-11.1667	-8.16667	N/A	N/A	N/A	N/A	N/A	N/A	N/A	N/A	N/A	N/A
46584	hsa-miR-1468-5p	N/A	N/A	N/A	84.5	41.5	45.5	44	97	39	-15.5	-8	-11	-24.5	-61.5	-6	-11.5	-30.6667	N/A	N/A	N/A	N/A	N/A	N/A	N/A	N/A	N/A	N/A
146072	hsa-miR-1469	1.02426	N/A	N/A	150.5	115.5	247	68.5	127	158.5	52	65	188.5	-1.5	-20.5	114	101.833	30.6667	0.170772	0.180932	0.589523	N/A	N/A	0.321353	0.313742	0.321353	0.761411	N/A
145755	hsa-miR-146a-3p	N/A	N/A	N/A	70.5	42.5	40	42.5	91.5	36	-32.5	-3.5	-10	-29	-70	-8.5	-15.3333	-35.8333	N/A	N/A	N/A	N/A	N/A	N/A	N/A	N/A	N/A	N/A
10952	hsa-miR-146a-5p	N/A	N/A	N/A	78.5	40.5	47.5	382	2778.5	44.5	-3.5	-8	-11	313	2599	2.5	-7.5	971.5	N/A	N/A	N/A	0.876137	7.21944	0.00704722	N/A	2.70088	N/A	1.45777
168601	hsa-miR-146b-3p	N/A	N/A	N/A	83.5	44.5	49	45.5	81	50.5	-21	-1.5	-2.5	-26	-76	7	-8.33333	-31.6667	N/A	N/A	N/A	N/A	N/A	0.0197322	N/A	0.0197322	N/A	N/A
10306	hsa-miR-146b-5p	203.884	0.272251	0.706597	136	54	48.5	4201.5	8395	46.5	30.5	4.5	-6.5	4135	8235.5	4.5	9.5	4125	0.100164	0.0125261	N/A	11.5745	22.8764	0.012685	0.0563451	11.4879	1.09982	0.995145
146121	hsa-miR-1470	0.339389	0.191193	0.706597	81.5	66.5	84.5	70	128.5	53.5	-3.5	19	29.5	3.5	-11.5	14	15	2	N/A	0.052888	0.0922596	0.00979706	N/A	0.0394644	0.0725738	0.0246307	0.383609	0.851699
146052	hsa-miR-1471	2.44649	N/A	N/A	84.5	45	74	43	78	87	-7	-5	14	-24.5	-70.5	38	0.666667	-19	N/A	N/A	0.0437842	N/A	N/A	0.107118	0.0437842	0.107118	N/A	N/A
10954	hsa-miR-147a	9.01339	N/A	N/A	80.5	46.5	58	64.5	166	62	-18.5	-2.5	1.5	-6	-3	15	-6.5	2	N/A	N/A	0.00469116	N/A	N/A	0.0422833	0.00469116	0.0422833	N/A	N/A
168968	hsa-miR-147b	1.1405	0.909776	0.972465	102.5	381.5	526.5	111	155	1002.5	28.5	334	469.5	39.5	8.5	960.5	277.333	336.167	0.0935961	0.929715	1.46833	0.110567	0.0236111	2.70754	0.830548	0.947239	0.834043	1.61003
10955	hsa-miR-148a-3p	14.8845	0.183504	0.706597	111	73	72	530.5	704	102	-0.5	26.5	18	455	528	58	14.6667	347	N/A	0.0737648	0.056294	1.27362	1.46667	0.163495	0.0650294	0.967927	0.189971	0.726618
17872	hsa-miR-148a-5p	N/A	N/A	N/A	72	43.5	41.5	38	65	43	-16.5	-4.5	-9.5	-29.5	-64.5	2.5	-10.1667	-30.5	N/A	N/A	N/A	N/A	N/A	0.00704722	N/A	0.00704722	N/A	N/A
19585	hsa-miR-148b-3p	1.44785	0.0583785	0.706597	701.5	586	514.5	836.5	1166.5	782.5	582.5	539.5	461	765	1011	738.5	527.667	838.167	1.91297	1.50174	1.44175	2.14136	2.80833	2.08175	1.61882	2.34381	0.15845	0.172108
42736	hsa-miR-148b-5p	0.578677	N/A	N/A	85.5	59	50	43	98	46.5	-11.5	10.5	-2.5	-23.5	-75	6	-1.16667	-30.8333	N/A	0.0292276	N/A	N/A	N/A	0.0169133	0.0292276	0.0169133	N/A	N/A
169087	hsa-miR-149-3p	0.995395	0.996032	0.998408	202.5	134	290.5	68	97	356	110.5	87.5	238	1.5	-52	316.5	145.333	88.6667	0.36289	0.243563	0.744332	0.00419874	N/A	0.892178	0.450261	0.448188	0.580924	1.40096
42810	hsa-miR-149-5p	1.30193	N/A	N/A	79.5	48	58.5	40.5	85.5	49	-11.5	-1.5	4.5	-25	-49.5	6.5	-2.83333	-22.6667	N/A	N/A	0.0140735	N/A	N/A	0.0183228	0.0140735	0.0183228	N/A	N/A
42850	hsa-miR-150-3p	N/A	N/A	N/A	69.5	40	43	38	77	37	-41.5	-6	-9	-32.5	-75.5	-6.5	-18.8333	-38.1667	N/A	N/A	N/A	N/A	N/A	N/A	N/A	N/A	N/A	N/A
145678	hsa-miR-150-5p	1.02891	0.936316	0.982962	311	274	533	332.5	472.5	490	208.5	225	479.5	265.5	325	442	304.333	344.167	0.684729	0.626305	1.49961	0.743177	0.902778	1.24595	0.936881	0.963968	0.521103	0.266513
17463	hsa-miR-151a-3p	7.10622	0.305003	0.706597	941	140	288	1558.5	7900	335	837	91.5	231.5	1490.5	7740	289.5	386.667	3173.33	2.74877	0.254697	0.724003	4.17215	21.5	0.816068	1.24249	8.82941	1.06674	1.25723
11260	hsa-miR-151a-5p	2.78836	0.309244	0.706597	405.5	137.5	161.5	426.5	1216	190.5	298.5	88	107.5	357	1060	145.5	164.667	520.833	0.980296	0.244955	0.3362	0.9993	2.94444	0.410148	0.520483	1.4513	0.77008	0.913825
168871	hsa-miR-151a-5p/hsa-miR-151b	8.72196	0.252497	0.706597	431.5	96.5	176	1082	4106	238.5	346.5	46.5	118	1012.5	3921.5	193.5	170.333	1709.17	1.13793	0.129436	0.369038	2.83415	10.8931	0.545455	0.545469	4.75755	0.965937	1.14246
17676	hsa-miR-152-3p	41.83	0.261855	0.706597	109	51.5	52	225	458.5	49	4	3	-2	159.5	316	8.5	1.66667	161.333	0.0131363	0.00835073	N/A	0.446466	0.877778	0.0239605	0.0107435	0.449401	0.314972	0.949966
148471	hsa-miR-152-5p	15.7733	N/A	N/A	75	53	43.5	140.5	231	39	-20	5	-11	73	84.5	-2	-8.66667	51.8333	N/A	0.0139179	N/A	0.204339	0.234722	N/A	0.0139179	0.21953	N/A	0.0978652
42599	hsa-miR-153-3p	N/A	N/A	N/A	70.5	40.5	45.5	39.5	68.5	40.5	-33.5	-8.5	-14	-31.5	-85	-6	-18.6667	-40.8333	N/A	N/A	N/A	N/A	N/A	N/A	N/A	N/A	N/A	N/A
46515	hsa-miR-1537-3p	N/A	N/A	N/A	75	42.5	46	663.5	2294	40.5	-18	-7	-11.5	594	2137.5	-6.5	-12.1667	908.333	N/A	N/A	N/A	1.6627	5.9375	N/A	N/A	3.8001	N/A	0.795437
146114	hsa-miR-1538	N/A	N/A	N/A	70	42.5	46	42	129	46.5	-15	-6.5	-6	-25	-46.5	4.5	-9.16667	-22.3333	N/A	N/A	N/A	N/A	N/A	0.012685	N/A	0.012685	N/A	N/A
146105	hsa-miR-1539	N/A	N/A	N/A	103	43	50.5	45	93	48.5	-19.5	-5.5	-3.5	-25.5	-52.5	-2	-9.5	-26.6667	N/A	N/A	N/A	N/A	N/A	N/A	N/A	N/A	N/A	N/A
42572	hsa-miR-154-3p	3.05815	N/A	N/A	113	54.5	109.5	52	117	115	8.5	4.5	52.5	-18	-43.5	74	21.8333	4.16667	0.0279146	0.0125261	0.164191	N/A	N/A	0.208598	0.0682105	0.208598	1.22381	N/A
145857	hsa-miR-154-5p	1.70643	N/A	N/A	95	55.5	60.5	66.5	135.5	53.5	4	7	7	-6.5	-27.5	11	6	-7.66667	0.0131363	0.019485	0.0218921	N/A	N/A	0.0310078	0.0181711	0.0310078	0.248931	N/A
42949	hsa-miR-155-3p	0.379757	N/A	N/A	83.5	51	46.5	46.5	80.5	42	-26	4	-6.5	-25	-90	1.5	-9.5	-37.8333	N/A	0.0111343	N/A	N/A	N/A	0.00422833	0.0111343	0.00422833	N/A	N/A
10964	hsa-miR-155-5p	36.9851	0.131652	0.706597	301	136.5	182.5	5445	10917	756.5	185	90	131	5373.5	10744	710.5	135.333	5609.33	0.607553	0.250522	0.409695	15.0413	29.8444	2.00282	0.42259	15.6295	0.423258	0.891271
168672	hsa-miR-1587	1.68369	0.695749	0.881058	266.5	205	2022	112	166.5	2855	174	159	1966.5	41.5	-1.5	2811.5	766.5	950.5	0.571429	0.442589	6.15012	0.116165	N/A	7.9253	2.38804	4.02073	1.36458	1.37335
168559	hsa-miR-15a-3p	1.99252	N/A	N/A	120	62.5	68.5	52	133.5	78	20	14	12	-18.5	-28.5	33.5	15.3333	-4.5	0.0656814	0.0389701	0.0375293	N/A	N/A	0.0944327	0.0473936	0.0944327	0.33452	N/A
27720	hsa-miR-15a-5p	0.820666	0.792795	0.917975	1160.5	691.5	766	122.5	116.5	1453	1073.5	645	714	56	-21.5	1410.5	810.833	481.667	3.52545	1.79541	2.23299	0.156753	N/A	3.97604	2.51795	2.0664	0.357249	1.30693
17902	hsa-miR-15b-3p	N/A	N/A	N/A	81	40	50	38	71	57.5	-33.5	-6.5	-5	-33.5	-85.5	15.5	-15	-34.5	N/A	N/A	N/A	N/A	N/A	0.0436927	N/A	0.0436927	N/A	N/A
17280	hsa-miR-15b-5p	1.03869	0.963946	0.982962	1260.5	710	997	111.5	111.5	2125	1174	662	941	41.5	-47.5	2081.5	925.667	691.833	3.8555	1.84273	2.94292	0.116165	N/A	5.86751	2.88038	2.99184	0.349899	1.3593
148536	hsa-miR-1-5p	0.454177	0.568783	0.810992	133	584	65.5	285.5	174	68	52	535.5	9.5	214.5	36.5	23.5	199	91.5	0.170772	1.49061	0.0297107	0.60042	0.101389	0.0662438	0.563696	0.256018	1.42953	1.16702
17936	hsa-miR-16-1-3p	1.02483	N/A	N/A	193.5	66.5	132	44	79	116.5	95.5	18.5	78.5	-25	-75	74	64.1667	-8.66667	0.313629	0.0514962	0.245504	N/A	N/A	0.208598	0.203543	0.208598	0.668216	N/A
42874	hsa-miR-16-2-3p	0.49738	0.362394	0.725322	371.5	107.5	195.5	90	212.5	212.5	276.5	61	141.5	24.5	73	172	159.667	89.8333	0.908046	0.169798	0.442533	0.0685794	0.202778	0.484848	0.506792	0.252069	0.736584	0.842893
10967	hsa-miR-16-5p	0.656249	0.590227	0.821156	1549	662	1067.5	155.5	391.5	1974	1457	614	1012.5	89	230.5	1933.5	1027.83	751	4.78489	1.70912	3.16654	0.249125	0.640278	5.45032	3.22018	2.11324	0.477796	1.37069
19588	hsa-miR-17-3p	1.69317	N/A	N/A	511	206	408	49.5	71	621	407	155.5	352.5	-17.5	-77	575	305	160.167	1.33662	0.432846	1.10242	N/A	N/A	1.62086	0.957296	1.62086	0.489962	N/A
169336	hsa-miR-17-5p	0.532612	0.468947	0.757885	1717.5	580	875	134	243.5	1653	1613.5	531	820	63.5	106	1597.5	988.167	589	5.29885	1.47808	2.5645	0.177747	0.294444	4.50317	3.11381	1.65845	0.632256	1.48589
17928	hsa-miR-181a-2-3p	0.383426	0.29405	0.706597	351	112	128.5	115	221.5	96	248	60.5	73	50.5	62	53.5	127.167	55.3333	0.81445	0.168406	0.228303	0.141358	0.172222	0.15081	0.40372	0.154797	0.88418	0.102158
11013	hsa-miR-181a-3p	4.71805	0.123625	0.706597	196.5	56	84	372	499.5	95	84	10.5	30	299.5	324.5	50.5	41.5	224.833	0.275862	0.0292276	0.0938233	0.838348	0.901389	0.142354	0.132971	0.627364	0.961809	0.6714
42865	hsa-miR-181a-5p	1.37112	0.452541	0.753023	1100.5	376	1332	1088.5	1235.5	1924	995.5	326	1280	1015.5	1108.5	1878	867.167	1334	3.26929	0.907446	4.00313	2.84255	3.07917	5.29387	2.72662	3.73853	0.593267	0.36168
147314	hsa-miR-181b-2-3p	N/A	N/A	N/A	69.5	43	48.5	46	63	38	-10	-5.5	-13	-23	-82.5	-3	-9.5	-36.1667	N/A	N/A	N/A	N/A	N/A	N/A	N/A	N/A	N/A	N/A
148147	hsa-miR-181b-3p	N/A	N/A	N/A	82.5	44.5	46.5	38.5	52	48	-35.5	-2	-5	-31.5	-97	2	-14.1667	-42.1667	N/A	N/A	N/A	N/A	N/A	0.00563777	N/A	0.00563777	N/A	N/A
10972	hsa-miR-181b-5p	0.843676	0.85726	0.943975	478	123	414.5	67	138	567	396	76.5	363	1	-7.5	527.5	278.5	173.667	1.30049	0.212944	1.13526	0.00279916	N/A	1.48696	0.882899	0.744881	0.66378	1.4089
145759	hsa-miR-181c-3p	2.9087	0.233001	0.706597	138	59	68	126.5	282	76.5	41	13	14.5	53.5	141	31	22.8333	75.1667	0.134647	0.0361865	0.0453479	0.149755	0.391667	0.0873855	0.0720605	0.209602	0.754848	0.766817
42496	hsa-miR-181c-5p	1.12711	N/A	N/A	125.5	65.5	83.5	51.5	86.5	70.5	25.5	15.5	29	-16	-52	29	23.3333	-13	0.0837438	0.0431454	0.0906959	N/A	N/A	0.0817477	0.0725284	0.0817477	0.354105	N/A
148140	hsa-miR-181d-3p	N/A	N/A	N/A	67.5	39.5	39	38	86	37	-26.5	-8.5	-13.5	-28.5	-64	-3.5	-16.1667	-32	N/A	N/A	N/A	N/A	N/A	N/A	N/A	N/A	N/A	N/A
169408	hsa-miR-181d-5p	0.744481	0.523745	0.783871	956.5	408	551.5	309.5	863	525.5	861.5	361	498	241	711.5	483.5	573.5	478.667	2.82923	1.00487	1.55747	0.674598	1.97639	1.36293	1.79719	1.33797	0.520538	0.486747
10976	hsa-miR-182-3p	0.49972	N/A	N/A	153	49	71.5	49.5	81	62.5	40	-1.5	8.5	-19.5	-71	14	15.6667	-25.5	0.131363	N/A	0.0265833	N/A	N/A	0.0394644	0.0789731	0.0394644	0.938173	N/A
46266	hsa-miR-1825	N/A	N/A	N/A	67	47	48	47.5	86	40	-27	-1.5	-4	-20.5	-69	-1.5	-10.8333	-30.3333	N/A	N/A	N/A	N/A	N/A	N/A	N/A	N/A	N/A	N/A
10975	hsa-miR-182-5p	0.905003	N/A	N/A	263.5	156.5	140	59	76	163	171	109.5	86	-3.5	-62.5	121.5	122.167	18.5	0.561576	0.304802	0.26896	N/A	N/A	0.342495	0.378446	0.342495	0.421737	N/A
46810	hsa-miR-1827	7.91375	0.167636	0.706597	630	1266.5	469	6413	11535.5	514.5	520.5	1219.5	412	6341.5	11346.5	468	717.333	6052	1.70936	3.39457	1.28851	17.7509	31.5181	1.31924	2.13081	16.8627	0.523037	0.896592
17953	hsa-miR-183-3p	0.383332	0.247472	0.706597	343.5	1044	400.5	242.5	159	504.5	260.5	994.5	342	176.5	2	461	532.333	213.167	0.855501	2.76827	1.06959	0.494052	0.00555556	1.29951	1.56445	0.599705	0.669894	1.08956
10977	hsa-miR-183-5p	0.709109	0.266125	0.706597	615	505	563.5	227	629.5	560	513	456	509.5	159	476	517	492.833	384	1.68473	1.26931	1.59343	0.445066	1.32222	1.45736	1.51582	1.07488	0.144022	0.511318
148654	hsa-miR-184	N/A	N/A	N/A	68	45.5	58.5	40	70	42.5	-31.5	-1.5	5	-27.5	-72	-0.5	-9.33333	-33.3333	N/A	N/A	0.0156372	N/A	N/A	N/A	0.0156372	N/A	N/A	N/A
148669	hsa-miR-185-3p	0.80119	N/A	N/A	91	47	58.5	44	111	46.5	-8	-2.5	4.5	-22.5	-54	4	-2	-24.1667	N/A	N/A	0.0140735	N/A	N/A	0.0112755	0.0140735	0.0112755	N/A	N/A
42902	hsa-miR-185-5p	4.55786	0.296297	0.706597	331	79.5	204.5	375.5	1854	257.5	243	32	148	307.5	1686	216	141	736.5	0.79803	0.0890745	0.462862	0.860742	4.68333	0.608879	0.449989	2.05098	0.788137	1.1132
148057	hsa-miR-186-3p	0.685872	N/A	N/A	153	296	126.5	64.5	64	130	60	247.5	73.5	-2	-83.5	90.5	127	1.66667	0.197044	0.688935	0.229867	N/A	N/A	0.255109	0.371949	0.255109	0.739371	N/A
18739	hsa-miR-186-5p	1.71148	0.350639	0.725322	432.5	117.5	219.5	384	752.5	256	342	70.5	168	319	596.5	215.5	193.5	377	1.12315	0.196242	0.52541	0.892932	1.65694	0.60747	0.614935	1.05245	0.764138	0.515576
145637	hsa-miR-187-3p	0.781168	0.772955	0.912226	196	71.5	145.5	73.5	155	154	86	24	92.5	5	-11	113	67.5	35.6667	0.28243	0.0668058	0.289289	0.0139958	N/A	0.318534	0.212842	0.166265	0.594419	1.29517
169415	hsa-miR-187-5p	N/A	N/A	N/A	68	41	41.5	39.5	63.5	39	-40.5	-8.5	-16	-29.5	-76	-7.5	-21.6667	-37.6667	N/A	N/A	N/A	N/A	N/A	N/A	N/A	N/A	N/A	N/A
42786	hsa-miR-188-3p	N/A	N/A	N/A	71	39.5	45	41.5	68	36.5	-25	-7	-10	-28	-90.5	-7	-14	-41.8333	N/A	N/A	N/A	N/A	N/A	N/A	N/A	N/A	N/A	N/A
42620	hsa-miR-188-5p	2.9161	N/A	N/A	84	44	64.5	40.5	73.5	68.5	-0.5	-3	8.5	-27.5	-70	27.5	1.66667	-23.3333	N/A	N/A	0.0265833	N/A	N/A	0.0775194	0.0265833	0.0775194	N/A	N/A
13178	hsa-miR-18a-3p	1.30287	N/A	N/A	206.5	71	135	48.5	81	150.5	115.5	21.5	77.5	-21.5	-74.5	105	71.5	3	0.37931	0.0598469	0.242377	N/A	N/A	0.295983	0.227178	0.295983	0.705496	N/A
147195	hsa-miR-18a-5p	15.0974	N/A	N/A	64.5	42.5	66	39.5	84.5	150	-36.5	-8.5	6	-32	-79.5	100.5	-13	-3.66667	N/A	N/A	0.0187647	N/A	N/A	0.283298	0.0187647	0.283298	N/A	N/A
145826	hsa-miR-18b-3p	1.07996	0.764349	0.910804	160	176.5	147.5	162.5	310.5	129	58.5	128	91.5	94.5	144	84	92.6667	107.5	0.192118	0.356298	0.286161	0.264521	0.4	0.236786	0.278192	0.300436	0.296124	0.290688
145670	hsa-miR-18b-5p	1.26603	N/A	N/A	474.5	177	283	58.5	66.5	390.5	386.5	129	229	-8.5	-75.5	351	248.167	89	1.26929	0.359081	0.716185	N/A	N/A	0.989429	0.78152	0.989429	0.586818	N/A
148687	hsa-miR-1908-5p	1.15191	0.832126	0.939386	358.5	301.5	1097.5	406	665.5	1172	256	253	1043	340.5	502	1131.5	517.333	658	0.840722	0.704245	3.26192	0.953114	1.39444	3.18957	1.6023	1.84571	0.898022	0.641787
146180	hsa-miR-1909-3p	1.19575	N/A	N/A	271	116	179.5	42.5	111	203	161	68.5	125	-28.5	-61.5	157	118.167	22.3333	0.528736	0.190675	0.39093	N/A	N/A	0.442565	0.370114	0.442565	0.459289	N/A
146138	hsa-miR-1909-5p	N/A	N/A	N/A	75.5	41	47	43.5	106.5	43	-27	-9	-6.5	-24	-49.5	-0.5	-14.1667	-24.6667	N/A	N/A	N/A	N/A	N/A	N/A	N/A	N/A	N/A	N/A
27536	hsa-miR-190a-5p	2.54014	N/A	N/A	145	72	101.5	58.5	112	146.5	40	23.5	43	-11	-53.5	99.5	35.5	11.6667	0.131363	0.0654141	0.13448	N/A	N/A	0.280479	0.110419	0.280479	0.35326	N/A
32731	hsa-miR-190b	N/A	N/A	N/A	92	45.5	55	52	134	57	-12.5	-3.5	0	-17	-14	12	-5.33333	-6.33333	N/A	N/A	N/A	N/A	N/A	0.0338266	N/A	0.0338266	N/A	N/A
146109	hsa-miR-1910-5p	N/A	N/A	N/A	85	38.5	43	38.5	81.5	36	-19.5	-10	-11	-31.5	-77.5	-9	-13.5	-39.3333	N/A	N/A	N/A	N/A	N/A	N/A	N/A	N/A	N/A	N/A
146094	hsa-miR-1911-3p	N/A	N/A	N/A	68	39.5	40.5	40	62.5	39	-34.5	-8	-14.5	-29.5	-84	-4	-19	-39.1667	N/A	N/A	N/A	N/A	N/A	N/A	N/A	N/A	N/A	N/A
146000	hsa-miR-1911-5p	N/A	N/A	N/A	76.5	41	39.5	39	78.5	36	-22	-7	-14.5	-26	-70.5	-4	-14.5	-33.5	N/A	N/A	N/A	N/A	N/A	N/A	N/A	N/A	N/A	N/A
146168	hsa-miR-1912	0.858419	N/A	N/A	190.5	93	104	37	76.5	101	92.5	43.5	50	-29	-67.5	59	62	-12.5	0.303777	0.121086	0.156372	N/A	N/A	0.166314	0.193745	0.166314	0.500194	N/A
146103	hsa-miR-1913	0.425852	0.0709707	0.706597	439.5	283	435.5	136	280.5	302	335	233.5	378.5	65	125	255.5	315.667	148.5	1.10016	0.649965	1.18374	0.181945	0.347222	0.720226	0.977956	0.416464	0.293577	0.662096
42705	hsa-miR-191-3p	N/A	N/A	N/A	68.5	42	49	176	540.5	45.5	-18.5	-5.5	-7	102.5	373.5	2	-10.3333	159.333	N/A	N/A	N/A	0.286914	1.0375	0.00563777	N/A	0.443351	N/A	1.20316
146061	hsa-miR-1914-3p	N/A	N/A	N/A	69	43	41	42	72.5	40.5	-36.5	-6	-11.5	-21	-58	-1.5	-18	-26.8333	N/A	N/A	N/A	N/A	N/A	N/A	N/A	N/A	N/A	N/A
146091	hsa-miR-1914-5p	0.739608	N/A	N/A	143.5	103	142	50	92.5	89.5	21.5	56.5	88	-21	-36	44	55.3333	-4.33333	0.0706076	0.157272	0.275215	N/A	N/A	0.124031	0.167698	0.124031	0.612418	N/A
146068	hsa-miR-1915-3p	0.524579	0.144108	0.706597	124.5	140	103.5	97	194.5	80.5	32.5	92.5	50	29.5	28.5	39.5	58.3333	32.5	0.106732	0.257481	0.156372	0.0825752	0.0791667	0.111346	0.173528	0.0910293	0.442721	0.194192
146069	hsa-miR-1915-5p	0.67744	0.506445	0.774318	90.5	56.5	69.5	76	160.5	60.5	11.5	8	12	5.5	1	17	10.5	7.83333	0.0377668	0.0222686	0.0375293	0.0153954	0.00277778	0.0479211	0.0325216	0.0220314	0.273053	1.05721
10985	hsa-miR-191-5p	4.0979	0.145723	0.706597	1245.5	880	769.5	4295.5	7140	1083.5	1143.5	833.5	715.5	4221	6954.5	1040.5	897.5	4072	3.75534	2.32011	2.23769	11.8153	19.3181	2.93305	2.77104	11.3555	0.307977	0.722311
17946	hsa-miR-192-3p	N/A	N/A	N/A	61.5	41	38	34	66.5	32.5	-39.5	-7	-16.5	-35	-85.5	-9	-21	-43.1667	N/A	N/A	N/A	N/A	N/A	N/A	N/A	N/A	N/A	N/A
17732	hsa-miR-192-5p	0.241115	N/A	N/A	104	57.5	54	40.5	58	48	-12	10.5	-0.5	-32.5	-109.5	2.5	-0.666667	-46.5	N/A	0.0292276	N/A	N/A	N/A	0.00704722	0.0292276	0.00704722	N/A	N/A
10986	hsa-miR-193a-3p	0.480606	0.273523	0.706597	1699.5	1003	1224.5	190	96.5	1240	1607	953.5	1172	121	-64	1198	1244.17	418.333	5.2775	2.65414	3.66536	0.338698	N/A	3.37703	3.86567	1.85786	0.34227	1.15639
46443	hsa-miR-193a-5p	0.804634	0.844975	0.939386	128.5	44	106.5	73	136	109	19.5	-2	54	2	-26.5	64.5	23.8333	13.3333	0.0640394	N/A	0.168882	0.00559832	N/A	0.181818	0.116461	0.0937083	0.636566	1.32973
10987	hsa-miR-193b-3p	0.412949	0.294209	0.706597	2169	1044.5	1136	141	77.5	1243	2067	997.5	1085	69	-60.5	1197	1383.17	401.833	6.78818	2.77662	3.39328	0.193142	N/A	3.37421	4.31936	1.78367	0.500116	1.26108
169420	hsa-miR-193b-5p	1.05933	N/A	N/A	321.5	116	195	64.5	109.5	214	225.5	68	143	-4	-38.5	172.5	145.5	43.3333	0.740558	0.189283	0.447224	N/A	N/A	0.486258	0.459022	0.486258	0.600901	N/A
42570	hsa-miR-194-3p	1.69021	0.499254	0.771575	143.5	54	106	52.5	171.5	156	59	6	51.5	-14	33.5	115.5	38.8333	45	0.19376	0.0167015	0.161063	N/A	0.0930556	0.325581	0.123842	0.209318	0.760773	0.785504
10988	hsa-miR-194-5p	1.93338	N/A	N/A	89.5	77.5	58.5	41.5	55.5	76	-7	30	5	-23	-91	34	9.33333	-26.6667	N/A	0.0835073	0.0156372	N/A	N/A	0.0958421	0.0495723	0.0958421	0.96811	N/A
42723	hsa-miR-195-3p	1.02204	N/A	N/A	167	101	97.5	50.5	76	107.5	68	51.5	41.5	-20.5	-78.5	60	53.6667	-13	0.223317	0.143354	0.129789	N/A	N/A	0.169133	0.165487	0.169133	0.3054	N/A
13148	hsa-miR-195-5p	24.0357	N/A	N/A	70	46.5	53.5	41	71.5	80.5	-18.5	-0.5	1.5	-25	-80.5	40	-5.83333	-21.8333	N/A	N/A	0.00469116	N/A	N/A	0.112755	0.00469116	0.112755	N/A	N/A
42538	hsa-miR-196a-3p	0.584116	0.388722	0.725322	251.5	108.5	160.5	84	183.5	185	142.5	60.5	105.5	14	45.5	141.5	102.833	67	0.46798	0.168406	0.329945	0.0391882	0.126389	0.398872	0.322111	0.18815	0.465494	0.997223
10990	hsa-miR-196a-5p	0.754938	0.740632	0.903761	1216.5	487.5	811.5	72	103	1336	1121.5	438	757	5	-39.5	1293	772.167	419.5	3.68309	1.21921	2.36747	0.0139958	N/A	3.64482	2.42326	1.82941	0.508773	1.40339
145995	hsa-miR-196b-3p	2.3431	N/A	N/A	121	75.5	69.5	51.5	92	101.5	33.5	26	11.5	-17.5	-64.5	60.5	23.6667	-7.16667	0.110016	0.072373	0.0359656	N/A	N/A	0.170543	0.072785	0.170543	0.508719	N/A
145889	hsa-miR-196b-5p	0.877467	N/A	N/A	229	112	129.5	56.5	88.5	126	115.5	64.5	74	-13	-62	82	84.6667	2.33333	0.37931	0.179541	0.231431	N/A	N/A	0.231149	0.263427	0.231149	0.393494	N/A
146142	hsa-miR-1972	5.56934	N/A	N/A	103	52.5	61	50.5	91.5	83.5	-12	6.5	7	-25	-79	39.5	0.5	-21.5	N/A	0.0180932	0.0218921	N/A	N/A	0.111346	0.0199927	0.111346	0.134359	N/A
146165	hsa-miR-1973	1.2869	N/A	N/A	231	164.5	240.5	51	101	244	128	117.5	186.5	-15	-64	202.5	144	41.1667	0.420361	0.32707	0.583268	N/A	N/A	0.570825	0.443567	0.570825	0.292325	N/A
42783	hsa-miR-197-3p	0.499017	0.318856	0.706597	223.5	85	135	77.5	216.5	112	141.5	36	78.5	9.5	66.5	68.5	85.3333	48.1667	0.464696	0.100209	0.245504	0.026592	0.184722	0.193094	0.270136	0.134803	0.679242	0.695881
169017	hsa-miR-197-5p	0.848816	0.778873	0.91273	84	48.5	71	70	153	62.5	12	0	16.5	-0.5	6.5	21	9.5	9	0.0394089	N/A	0.0516028	N/A	0.0180556	0.0591966	0.0455058	0.0386261	0.189479	0.753147
146140	hsa-miR-1976	1.41888	0.498528	0.771575	185	113	333	215.5	416.5	297.5	73.5	66	276.5	142.5	258.5	253	138.667	218	0.241379	0.183716	0.864738	0.39888	0.718056	0.713178	0.429944	0.610038	0.878356	0.299791
148637	hsa-miR-198	7.22436	0.393855	0.725322	93.5	48	54.5	75.5	185.5	48	-22.5	1.5	1.5	3	27	4.5	-6.5	11.5	N/A	0.00417537	0.00469116	0.00839748	0.075	0.012685	0.00443327	0.0320275	0.0822702	1.16391
10995	hsa-miR-199a-3p/hsa-miR-199b-3p	91.172	0.429339	0.738994	80	52.5	56	99	682.5	68.5	-20	3.5	0.5	32	497.5	26.5	-5.33333	185.333	N/A	0.00974252	0.00156372	0.0895731	1.38194	0.0747005	0.00565312	0.515406	1.02302	1.4561
29562	hsa-miR-199a-5p	6.49623	0.181484	0.706597	86	52.5	56.5	104.5	238	58	-17	6	4.5	32.5	61	14	-2.16667	35.8333	N/A	0.0167015	0.0140735	0.0909727	0.169444	0.0394644	0.0153875	0.0999605	0.120764	0.654803
19591	hsa-miR-199b-5p	N/A	N/A	N/A	59.5	46.5	49	46	95	39	-26	-0.5	-7.5	-26.5	-64.5	-4.5	-11.3333	-31.8333	N/A	N/A	N/A	N/A	N/A	N/A	N/A	N/A	N/A	N/A
10997	hsa-miR-19a-3p	0.665065	0.652515	0.860643	3953.5	1563.5	2915	202	238.5	5907.5	3846	1515	2858	131.5	93.5	5861	2739.67	2028.67	12.6305	4.21712	8.93823	0.36809	0.259722	16.5215	8.5953	5.71644	0.490638	1.63697
42549	hsa-miR-19a-5p	5.5673	N/A	N/A	94	57.5	55.5	39	62	73.5	4.5	10.5	0.5	-29.5	-90	30	5.16667	-29.8333	0.0147783	0.0292276	0.00156372	N/A	N/A	0.0845666	0.0151899	0.0845666	0.910904	N/A
17883	hsa-miR-19b-1-5p	3.29584	N/A	N/A	118.5	52	65	50.5	75	81.5	14.5	5	11.5	-21	-102.5	38	10.3333	-28.5	0.047619	0.0139179	0.0359656	N/A	N/A	0.107118	0.0325008	0.107118	0.526622	N/A
42918	hsa-miR-19b-2-5p	N/A	N/A	N/A	69	43.5	44	41	66.5	46	-31	-4	-8.5	-25	-67	3.5	-14.5	-29.5	N/A	N/A	N/A	N/A	N/A	0.0098661	N/A	0.0098661	N/A	N/A
10998	hsa-miR-19b-3p	0.464568	0.323464	0.706597	1338	724.5	1222	135	168.5	1544.5	1247.5	678	1170	70	17	1503	1031.83	530	4.09688	1.88727	3.65911	0.195941	0.0472222	4.23679	3.21442	1.49332	0.363987	1.59181
168819	hsa-miR-200a-3p	N/A	N/A	N/A	70.5	40	48	52.5	108.5	45.5	-5.5	-9	-9	-15.5	-46.5	5	-7.83333	-19	N/A	N/A	N/A	N/A	N/A	0.0140944	N/A	0.0140944	N/A	N/A
145827	hsa-miR-200a-5p	N/A	N/A	N/A	88.5	42	43	39.5	71	39.5	-23	-5.5	-10	-29.5	-76.5	-3.5	-12.8333	-36.5	N/A	N/A	N/A	N/A	N/A	N/A	N/A	N/A	N/A	N/A
147186	hsa-miR-200b-3p	14.1866	0.135359	0.706597	151.5	171	75	1282	1775.5	77	46	122.5	23.5	1217.5	1627.5	33.5	64	959.5	0.151067	0.340988	0.0734949	3.40798	4.52083	0.0944327	0.188517	2.67441	0.730029	0.860963
145974	hsa-miR-200b-5p	0.962463	N/A	N/A	278.5	85.5	179.5	52.5	122.5	166.5	177	36.5	123	-13.5	-36	121.5	112.167	24	0.581281	0.101601	0.384676	N/A	N/A	0.342495	0.355852	0.342495	0.677628	N/A
17427	hsa-miR-200c-3p	0.604572	0.568664	0.810992	259	149	492.5	113.5	222	424	153.5	102	434	42	40.5	378.5	229.833	153.667	0.504105	0.283925	1.35731	0.117565	0.1125	1.06695	0.715113	0.432338	0.792812	1.27122
17851	hsa-miR-200c-5p	0.539475	0.376544	0.725322	182.5	169	92.5	87	115.5	113	77	119.5	33	18.5	-43	69.5	76.5	15	0.252874	0.332637	0.103206	0.0517845	N/A	0.195913	0.229572	0.123849	0.507367	0.822892
148685	hsa-miR-202-3p	N/A	N/A	N/A	66.5	39.5	41.5	42	77.5	35	-36	-7	-13	-31.5	-103	-12.5	-18.6667	-49	N/A	N/A	N/A	N/A	N/A	N/A	N/A	N/A	N/A	N/A
42507	hsa-miR-202-5p	N/A	N/A	N/A	71	38	38	37	65.5	34	-39.5	-9	-13.5	-34.5	-83	-12	-20.6667	-43.1667	N/A	N/A	N/A	N/A	N/A	N/A	N/A	N/A	N/A	N/A
11004	hsa-miR-203a-3p	1.73943	N/A	N/A	120.5	81.5	109	44.5	96	114	24.5	31.5	53.5	-22.5	-65.5	69	36.5	-6.33333	0.0804598	0.0876827	0.167318	N/A	N/A	0.194503	0.11182	0.194503	0.431033	N/A
148012	hsa-miR-203b-3p	N/A	N/A	N/A	75	36.5	34.5	35.5	66.5	36	-28.5	-9.5	-19	-36	-79	-9	-19	-41.3333	N/A	N/A	N/A	N/A	N/A	N/A	N/A	N/A	N/A	N/A
148181	hsa-miR-203b-5p	3.56029	N/A	N/A	70	44	62.5	39.5	68	82	-26.5	-5.5	10	-26.5	-71	39.5	-7.33333	-19.3333	N/A	N/A	0.0312744	N/A	N/A	0.111346	0.0312744	0.111346	N/A	N/A
42502	hsa-miR-204-3p	0.660806	0.480124	0.762911	353	926.5	346.5	237	443	570.5	250	878	289.5	168.5	287.5	527	472.5	327.667	0.821018	2.44398	0.905395	0.471659	0.798611	1.48555	1.39013	0.918608	0.657229	0.563341
11005	hsa-miR-204-5p	N/A	N/A	N/A	73	48	46.5	73.5	155	42.5	-24	-1.5	-6.5	4	-4	0	-10.6667	0	N/A	N/A	N/A	0.0111966	N/A	N/A	N/A	0.0111966	N/A	N/A
145986	hsa-miR-2052	N/A	N/A	N/A	57	40	38	39	74.5	37	-31.5	-9	-15	-27	-81.5	-3.5	-18.5	-37.3333	N/A	N/A	N/A	N/A	N/A	N/A	N/A	N/A	N/A	N/A
146122	hsa-miR-2053	N/A	N/A	N/A	78.5	46	51	39.5	70	43	-18.5	-1	-3	-26.5	-79.5	2	-7.5	-34.6667	N/A	N/A	N/A	N/A	N/A	0.00563777	N/A	0.00563777	N/A	N/A
169411	hsa-miR-205-3p	0.700684	0.77665	0.912226	206	1900	126.5	1233.5	300	167	105.5	1854	73	1162	151	123	677.5	478.667	0.34647	5.16075	0.228303	3.25262	0.419444	0.346723	1.91184	1.3396	1.47201	1.23704
145987	hsa-miR-2054	N/A	N/A	N/A	66	38	35	34	105.5	35	-41	-11.5	-17.5	-33.5	-63	-6	-23.3333	-34.1667	N/A	N/A	N/A	N/A	N/A	N/A	N/A	N/A	N/A	N/A
46917	hsa-miR-205-5p	2.19838	N/A	N/A	107.5	51.5	66.5	43	116	63.5	-5	1	11	-28	-55.5	14.5	2.33333	-23	N/A	0.00278358	0.0344019	N/A	N/A	0.0408739	0.0185927	0.0408739	1.20249	N/A
11007	hsa-miR-206	1.23755	0.678846	0.871197	344.5	1139.5	440	811	1295	424.5	255.5	1092.5	389.5	743	1134.5	382.5	579.167	753.333	0.83908	3.04106	1.21814	2.07978	3.15139	1.07822	1.69943	2.10313	0.69273	0.49297
148089	hsa-miR-208a-3p	2.08992	N/A	N/A	91	46.5	81	174.5	213.5	60	-14	-2	26.5	105.5	63.5	17	3.5	62	N/A	N/A	0.0828772	0.295311	0.176389	0.0479211	0.0828772	0.173207	N/A	0.714323
148261	hsa-miR-208a-5p	1.52058	N/A	N/A	325	202.5	458	40	65.5	485.5	236	152.5	398	-29.5	-79	439.5	262.167	110.333	0.775041	0.424495	1.24472	N/A	N/A	1.2389	0.814753	1.2389	0.505126	N/A
148284	hsa-miR-208b-3p	0.51115	0.492328	0.771575	484.5	86	356.5	81	142	435.5	380.5	38.5	302	15	7.5	395	240.333	139.167	1.24959	0.107168	0.944488	0.0419874	0.0208333	1.11346	0.767082	0.392094	0.77112	1.59353
42663	hsa-miR-20a-3p	1.16611	N/A	N/A	238.5	120	113.5	45.5	57.5	159.5	137.5	73.5	61.5	-20	-89	117	90.8333	2.66667	0.45156	0.204593	0.192338	N/A	N/A	0.32981	0.28283	0.32981	0.517104	N/A
145845	hsa-miR-20a-5p	0.419885	0.331638	0.715761	4444.5	1640	2151	233.5	198.5	3609.5	4352.5	1591.5	2098	166.5	32.5	3569	2680.67	1256	14.2939	4.43006	6.56138	0.46606	0.0902778	10.0606	8.42845	3.53898	0.615798	1.59679
17882	hsa-miR-20b-3p	1.90937	N/A	N/A	214.5	111.5	207.5	52.5	77.5	275.5	115	62.5	155	-13.5	-61	234	110.833	53.1667	0.377668	0.173974	0.484754	N/A	N/A	0.659619	0.345465	0.659619	0.456986	N/A
42640	hsa-miR-20b-5p	0.82195	0.820102	0.933712	874	415.5	464.5	71	102	983	774.5	366.5	407.5	1.5	-52	939	516.167	296.167	2.54351	1.02018	1.27443	0.00419874	N/A	2.64693	1.61271	1.32557	0.50602	1.40973
145852	hsa-miR-210-3p	0.772282	0.716559	0.891014	305.5	113.5	304	81.5	245.5	370.5	209	66	248.5	14.5	110	328.5	174.5	151	0.686371	0.183716	0.77717	0.0405878	0.305556	0.926004	0.549086	0.424049	0.582167	1.07168
42734	hsa-miR-2110	N/A	N/A	N/A	72	44.5	45.5	99	298	39	-26.5	-3.5	-8.5	32.5	135.5	-2	-12.8333	55.3333	N/A	N/A	N/A	0.0909727	0.376389	N/A	N/A	0.233681	N/A	0.863656
146179	hsa-miR-2113	1.53139	0.29062	0.706597	138	317	254.5	346	480	266	31	271.5	204.5	270	328.5	221.5	169	273.333	0.101806	0.755741	0.639562	0.755773	0.9125	0.624383	0.499037	0.764219	0.69911	0.188747
168610	hsa-miR-211-3p	N/A	N/A	N/A	80	45.5	56.5	43.5	78.5	88	-0.5	-2.5	-2	-28	-81	45.5	-1.66667	-21.1667	N/A	N/A	N/A	N/A	N/A	0.128259	N/A	0.128259	N/A	N/A
146173	hsa-miR-2114-3p	N/A	N/A	N/A	69	42	39.5	37	55.5	38.5	-34.5	-6.5	-13	-31	-91	-3.5	-18	-41.8333	N/A	N/A	N/A	N/A	N/A	N/A	N/A	N/A	N/A	N/A
146074	hsa-miR-2114-5p	1.32059	N/A	N/A	98.5	55.5	72.5	66	127.5	57.5	12.5	7	17.5	-0.5	-16.5	18	12.3333	0.333333	0.0410509	0.019485	0.0547303	N/A	N/A	0.05074	0.0384221	0.05074	0.46247	N/A
146161	hsa-miR-2115-3p	1.11724	N/A	N/A	211.5	219.5	160	66	108.5	199.5	115.5	171	106.5	0	-33	157	131	41.3333	0.37931	0.475992	0.333073	N/A	N/A	0.442565	0.396125	0.442565	0.184104	N/A
146044	hsa-miR-2115-5p	1.73989	N/A	N/A	117.5	118.5	86.5	56.5	76.5	131	38	72	32	-13	-84	87.5	47.3333	-3.16667	0.124795	0.200418	0.100078	N/A	N/A	0.246653	0.141763	0.246653	0.368766	N/A
11011	hsa-miR-211-5p	N/A	N/A	N/A	79	44	45.5	46.5	100	40.5	-29.5	-2.5	-8	-27.5	-84.5	-4.5	-13.3333	-38.8333	N/A	N/A	N/A	N/A	N/A	N/A	N/A	N/A	N/A	N/A
146116	hsa-miR-2116-3p	N/A	N/A	N/A	73	41.5	44	43.5	80	41.5	-34.5	-8	-13	-26	-69	-3.5	-18.5	-32.8333	N/A	N/A	N/A	N/A	N/A	N/A	N/A	N/A	N/A	N/A
146010	hsa-miR-2116-5p	1.11258	0.909653	0.972465	392	3072	392.5	2929.5	895	581.5	280.5	3026	339.5	2857	745	536	1215.33	1379.33	0.921182	8.4231	1.06177	7.9972	2.06944	1.51092	3.46868	3.85919	1.23713	0.93141
146131	hsa-miR-2117	N/A	N/A	N/A	68.5	41.5	43	42.5	232	37.5	-37	-5	-11.5	-30	8	-9	-17.8333	-10.3333	N/A	N/A	N/A	N/A	0.0222222	N/A	N/A	0.0222222	N/A	N/A
42627	hsa-miR-212-3p	4.52757	0.274008	0.706597	149.5	173.5	73.5	288.5	816	81	52	124.5	15.5	220.5	664.5	35	64	306.667	0.170772	0.346555	0.0484754	0.617215	1.84583	0.098661	0.188601	0.853903	0.79447	1.05084
147386	hsa-miR-212-5p	N/A	N/A	N/A	68	42.5	53	47	131.5	48	-21.5	-6	-4	-21.5	-13.5	2	-10.5	-11	N/A	N/A	N/A	N/A	N/A	0.00563777	N/A	0.00563777	N/A	N/A
42524	hsa-miR-21-3p	0.28686	0.227726	0.706597	1531	320	623.5	207.5	295.5	498	1424.5	272.5	573.5	133	157	449	756.833	246.333	4.67816	0.758525	1.79359	0.372288	0.436111	1.26568	2.41009	0.69136	0.842807	0.720896
11014	hsa-miR-214-3p	2.54651	N/A	N/A	105.5	81	66.5	62.5	80.5	92	4	34.5	15	-10.5	-64	47	17.8333	-9.16667	0.0131363	0.0960334	0.0469116	N/A	N/A	0.132488	0.0520271	0.132488	0.80121	N/A
145822	hsa-miR-214-5p	0.490608	N/A	N/A	99	69.5	52	50	101	49	1.5	23	-0.5	-20	-63	6	8	-25.6667	0.00492611	0.0640223	N/A	N/A	N/A	0.0169133	0.0344742	0.0169133	1.21213	N/A
147187	hsa-miR-215-5p	N/A	N/A	N/A	72.5	44	44.5	45	85.5	41.5	-15	-4	-10	-28	-83	-2	-9.66667	-37.6667	N/A	N/A	N/A	N/A	N/A	N/A	N/A	N/A	N/A	N/A
147506	hsa-miR-21-5p	0.765767	0.669374	0.867112	10154	2944	7151.5	2469	3699.5	11374.5	10044.5	2896	7098	2396.5	3524	11329	6679.5	5749.83	32.9869	8.06124	22.1986	6.70819	9.78889	31.9352	21.0822	16.1441	0.592928	0.852446
148172	hsa-miR-216a-3p	0.808971	0.641314	0.854856	137.5	97.5	99	89.5	141.5	102.5	29.5	50	45.5	16	-7	56.5	41.6667	21.8333	0.0968801	0.139179	0.142299	0.0447866	N/A	0.159267	0.126119	0.102027	0.201157	0.793418
42553	hsa-miR-216a-5p	1.72662	N/A	N/A	208	164	275	44.5	66	321	109.5	115.5	221.5	-25	-84.5	280.5	148.833	57	0.359606	0.321503	0.692729	N/A	N/A	0.790698	0.457946	0.790698	0.445944	N/A
145707	hsa-miR-216b-5p	N/A	N/A	N/A	68.5	42	40	44	80	36	-38.5	-4	-12	-28	-86.5	-9.5	-18.1667	-41.3333	N/A	N/A	N/A	N/A	N/A	N/A	N/A	N/A	N/A	N/A
19016	hsa-miR-217	N/A	N/A	N/A	94	41.5	48	42.5	118.5	45.5	-13	-7	-9	-24.5	-75.5	1	-9.66667	-33	N/A	N/A	N/A	N/A	N/A	0.00281889	N/A	0.00281889	N/A	N/A
42941	hsa-miR-218-1-3p	2.02537	N/A	N/A	91.5	47.5	49	48	93.5	45	-22.5	0.5	-5.5	-24.5	-70	1	-9.16667	-31.1667	N/A	0.00139179	N/A	N/A	N/A	0.00281889	0.00139179	0.00281889	N/A	N/A
145836	hsa-miR-218-2-3p	1.63003	N/A	N/A	117	68	74.5	45.5	78	80	22.5	22	19	-26	-89	37.5	21.1667	-25.8333	0.0738916	0.0612387	0.0594214	N/A	N/A	0.105708	0.0648506	0.105708	0.121546	N/A
11018	hsa-miR-218-5p	49.7121	0.208129	0.706597	139	57.5	80.5	921	2957.5	118.5	31.5	8	26.5	850	2806	69.5	22	1241.83	0.103448	0.0222686	0.0828772	2.37929	7.79444	0.195913	0.0695314	3.45655	0.606968	1.1318
21702	hsa-miR-219a-1-3p	0.673297	0.739973	0.903761	395	1783.5	240.5	939.5	171.5	190	295	1735.5	184.5	872.5	-9.5	149	738.333	337.333	0.968801	4.8309	0.577013	2.44227	N/A	0.420014	2.12557	1.43114	1.10608	0.999167
42834	hsa-miR-219a-2-3p	0.665604	N/A	N/A	82	42.5	85.5	43	83.5	67	-16.5	-5.5	32.5	-27	-89.5	24	3.5	-30.8333	N/A	N/A	0.101642	N/A	N/A	0.0676533	0.101642	0.0676533	N/A	N/A
42509	hsa-miR-219a-5p	1.74717	N/A	N/A	159.5	77.5	103	54.5	103.5	132	64.5	30	49.5	-13	-56.5	93	48	7.83333	0.211823	0.0835073	0.154808	N/A	N/A	0.262156	0.150046	0.262156	0.428469	N/A
168983	hsa-miR-219b-3p	N/A	N/A	N/A	81	40	41	39	87.5	35.5	-27	-7	-12	-33	-64	-8.5	-15.3333	-35.1667	N/A	N/A	N/A	N/A	N/A	N/A	N/A	N/A	N/A	N/A
148386	hsa-miR-219b-5p	0.914683	N/A	N/A	75.5	64	50	63	100	53	-29	15.5	-3.5	-2.5	-32.5	14	-5.66667	-7	N/A	0.0431454	N/A	N/A	N/A	0.0394644	0.0431454	0.0394644	N/A	N/A
11022	hsa-miR-221-3p	2.05937	0.279996	0.706597	2999.5	699.5	2141.5	1890	7620.5	3961	2899	651	2086.5	1823.5	7430	3914	1878.83	4389.17	9.52053	1.81211	6.52541	5.10427	20.6389	11.0331	5.95268	12.2588	0.652814	0.639502
42475	hsa-miR-221-5p	0.407624	0.480085	0.762911	289	1845.5	173	376	628	138.5	200.5	1797.5	116.5	309.5	473.5	97.5	704.833	293.5	0.658456	5.00348	0.364347	0.86634	1.31528	0.274841	2.00876	0.81882	1.29317	0.637312
11023	hsa-miR-222-3p	0.797388	0.763464	0.910804	6665	476.5	3844	399.5	4383	5346.5	6573.5	426.5	3788	332	4223	5302.5	3596	3285.83	21.5878	1.1872	11.8468	0.929321	11.7306	14.9471	11.5406	9.20234	0.884163	0.797943
17918	hsa-miR-222-5p	0.889293	N/A	N/A	157	70.5	67	43.5	89.5	73	67	22.5	13	-23	-59.5	34	34.1667	-16.1667	0.220033	0.0626305	0.0406568	N/A	N/A	0.0958421	0.107773	0.0958421	0.907816	N/A
11024	hsa-miR-223-3p	83.1977	0.148182	0.706597	128	105	92	3818.5	6917.5	73.5	19	58.5	40.5	3745	6736.5	29	39.3333	3503.5	0.0623974	0.162839	0.126661	10.4829	18.7125	0.0817477	0.117299	9.75903	0.433687	0.956697
42460	hsa-miR-223-5p	N/A	N/A	N/A	60	38.5	38.5	94	219	33.5	-33	-9	-14	27.5	51	-6	-18.6667	24.1667	N/A	N/A	N/A	0.0769769	0.141667	N/A	N/A	0.109322	N/A	0.418421
11020	hsa-miR-22-3p	0.440046	0.214446	0.706597	3042	1172.5	2038	535.5	617.5	2092	2947	1125.5	1986	469	462	2048.5	2019.5	993.167	9.67816	3.13292	6.2111	1.31281	1.28333	5.77449	6.34073	2.79021	0.516431	0.926276
146163	hsa-miR-224-3p	1.23031	0.663131	0.861859	477.5	375	263	662.5	131.5	258.5	363.5	328	207	590	-29	215.5	299.5	258.833	1.19376	0.913013	0.647381	1.6515	N/A	0.60747	0.918051	1.12949	0.297614	0.65361
168772	hsa-miR-224-5p	0.733242	0.683313	0.873317	1133.5	548	692	135.5	140.5	1155.5	1027.5	500	639	62.5	-20	1111	722.167	384.5	3.37438	1.39179	1.99844	0.174948	N/A	3.13178	2.25487	1.65337	0.450522	1.26457
42532	hsa-miR-22-5p	0.767941	0.54205	0.796191	445.5	611	284.5	277	142	458.5	338.5	564.5	232	206.5	-29.5	414	378.333	197	1.11166	1.57133	0.725567	0.578027	N/A	1.16702	1.13618	0.872523	0.372663	0.477329
46875	hsa-miR-2276-3p	N/A	N/A	N/A	85	45.5	41.5	44.5	93	41	-21	-5	-12.5	-25.5	-53	-8	-12.8333	-28.8333	N/A	N/A	N/A	N/A	N/A	N/A	N/A	N/A	N/A	N/A
146025	hsa-miR-2277-3p	N/A	N/A	N/A	59.5	41.5	40	44	75	36	-29.5	-6.5	-11	-23	-58	-1.5	-15.6667	-27.5	N/A	N/A	N/A	N/A	N/A	N/A	N/A	N/A	N/A	N/A
148188	hsa-miR-2277-5p	N/A	N/A	N/A	64.5	39.5	56.5	40	76.5	48.5	-36.5	-10	-1.5	-27.5	-76	4	-16	-33.1667	N/A	N/A	N/A	N/A	N/A	0.0112755	N/A	0.0112755	N/A	N/A
46751	hsa-miR-2278	N/A	N/A	N/A	77.5	42	45	43.5	103.5	40	-11.5	-5	-8	-32.5	-61	-4	-8.16667	-32.5	N/A	N/A	N/A	N/A	N/A	N/A	N/A	N/A	N/A	N/A
148247	hsa-miR-2355-3p	2.04814	0.387005	0.725322	419.5	575	213.5	625	1639	236	326	526.5	162.5	559	1482.5	196	338.333	745.833	1.07061	1.46555	0.50821	1.56473	4.11806	0.552502	1.01479	2.07843	0.474095	0.884055
169355	hsa-miR-2355-5p	0.444214	0.334282	0.716484	678	1953	448	960.5	254	399.5	577	1904.5	392.5	889.5	90.5	355	958	445	1.89491	5.30132	1.22752	2.48985	0.251389	1.0007	2.80792	1.24732	0.778151	0.913503
168857	hsa-miR-2392	0.695122	0.637909	0.853066	143	80	79	77.5	171	113	41	33.5	27.5	4	4.5	69	34	25.8333	0.134647	0.0932498	0.0860047	0.0111966	0.0125	0.194503	0.104634	0.0727333	0.250811	1.44993
42744	hsa-miR-23a-3p	1.13453	0.726848	0.899321	4179	1686.5	3380.5	2436.5	4271	5054.5	4071	1638.5	3328.5	2369	4100.5	5013	3012.67	3827.5	13.3695	4.56089	10.4097	6.63121	11.3903	14.1311	9.44668	10.7175	0.474511	0.354086
42638	hsa-miR-23a-5p	0.499425	0.230945	0.706597	267	116.5	135	90.5	195.5	142.5	154.5	68	81.5	25	50.5	94	101.333	56.5	0.507389	0.189283	0.254887	0.069979	0.140278	0.264975	0.317186	0.158411	0.529514	0.623409
169330	hsa-miR-23b-3p	1.6959	0.0950201	0.706597	3054	1945.5	2854.5	3407	6131	5156	2957.5	1898.5	2801.5	3332	5960.5	5111.5	2552.5	4801.33	9.71264	5.28462	8.76153	9.3268	16.5569	14.4087	7.9196	13.4308	0.294331	0.27645
145751	hsa-miR-23b-5p	0.951178	N/A	N/A	147	46.5	64	40.5	82	72.5	46	-2.5	9.5	-27	-70.5	30.5	17.6667	-22.3333	0.151067	N/A	0.0297107	N/A	N/A	0.085976	0.090389	0.085976	0.949364	N/A
148217	hsa-miR-23c	1.79346	0.0664323	0.706597	142	105.5	133	181.5	124	161	35.5	59	78.5	108.5	-42	115.5	57.6667	60.6667	0.116585	0.164231	0.245504	0.303709	N/A	0.325581	0.17544	0.314645	0.371561	0.0491544
168872	hsa-miR-24-1-5p	0.482988	N/A	N/A	254	90	108.5	50	65.5	89.5	147	43	56.5	-19	-87.5	44.5	82.1667	-20.6667	0.482759	0.119694	0.176701	N/A	N/A	0.12544	0.259718	0.12544	0.751781	N/A
42950	hsa-miR-24-2-5p	1.95024	N/A	N/A	141	61.5	86	38	108	106.5	46	12.5	30	-28.5	-61.5	64.5	29.5	-8.5	0.151067	0.0347947	0.0938233	N/A	N/A	0.181818	0.0932284	0.181818	0.623614	N/A
17506	hsa-miR-24-3p	0.491067	0.306707	0.706597	2600	1506.5	2254.5	276	401	2923.5	2499	1458.5	2201.5	210.5	251.5	2879.5	2053	1113.83	8.2069	4.05985	6.88507	0.589223	0.698611	8.11698	6.38394	3.13494	0.331842	1.3764
169245	hsa-miR-2467-3p	2.85424	N/A	N/A	71	45.5	61.5	47	68	68	-20.5	-0.5	9	-17.5	-65	28.5	-4	-18	N/A	N/A	0.028147	N/A	N/A	0.0803383	0.028147	0.0803383	N/A	N/A
169217	hsa-miR-2467-5p	N/A	N/A	N/A	63.5	41	44.5	42	76	40.5	-21	-6	-9.5	-30	-80.5	-2	-12.1667	-37.5	N/A	N/A	N/A	N/A	N/A	N/A	N/A	N/A	N/A	N/A
42682	hsa-miR-25-3p	6.03205	0.143839	0.706597	779.5	116.5	450.5	2579	4994	675.5	683	69	398.5	2513.5	4817.5	634.5	383.5	2655.17	2.24302	0.192067	1.24629	7.03569	13.3819	1.78858	1.22712	7.40207	0.835784	0.784288
42929	hsa-miR-25-5p	0.344025	0.231438	0.706597	379	1309	429	354.5	189	397.5	280	1261.5	375	290.5	38.5	357.5	638.833	228.833	0.91954	3.51148	1.17279	0.813156	0.106944	1.00775	1.86794	0.642617	0.765	0.737608
169010	hsa-miR-2681-3p	1.63883	N/A	N/A	176.5	79	127.5	62	71.5	150.5	65	33.5	76	-12	-85.5	105.5	58.1667	2.66667	0.213465	0.0932498	0.237686	N/A	N/A	0.297393	0.181467	0.297393	0.42626	N/A
168958	hsa-miR-2681-5p	1.57594	0.671616	0.8673	448.5	253	646	75	109	1361	346	204	590.5	7	-38	1316.5	380.167	428.5	1.13629	0.56785	1.84676	0.0195941	N/A	3.71106	1.18363	1.86533	0.541356	1.39936
168570	hsa-miR-2682-3p	0.981908	N/A	N/A	106	54.5	69.5	50.5	80	56	8.5	8	17	-19.5	-60.5	12	11.1667	-22.6667	0.0279146	0.0222686	0.0531665	N/A	N/A	0.0338266	0.0344499	0.0338266	0.477593	N/A
147602	hsa-miR-2682-5p	N/A	N/A	N/A	80	42.5	42.5	50	113.5	33.5	-40	-3.5	-10	-19.5	-40.5	-11	-17.8333	-23.6667	N/A	N/A	N/A	N/A	N/A	N/A	N/A	N/A	N/A	N/A
148610	hsa-miR-26a-1-3p	N/A	N/A	N/A	78.5	42.5	48.5	49.5	78.5	42	-8	-6	-6.5	-16.5	-61	2.5	-6.83333	-25	N/A	N/A	N/A	N/A	N/A	0.00704722	N/A	0.00704722	N/A	N/A
42666	hsa-miR-26a-2-3p	0.396953	0.494956	0.771575	192.5	59.5	83	71	132.5	81	86.5	13	27	1	-16.5	37	42.1667	7.16667	0.284072	0.0361865	0.084441	0.00279916	N/A	0.104299	0.1349	0.053549	0.974209	1.34029
147198	hsa-miR-26a-5p	14.3648	0.130334	0.706597	369	213	199	3718.5	5425.5	245.5	256	166	146.5	3645	5231	199.5	189.5	3025.17	0.840722	0.462074	0.45817	10.2029	14.5306	0.562368	0.586989	8.43195	0.374366	0.848026
42523	hsa-miR-26b-3p	2.27835	N/A	N/A	109.5	45	55.5	39.5	76	55.5	4.5	-2	2	-34	-84.5	8.5	1.5	-36.6667	0.0147783	N/A	0.00625489	N/A	N/A	0.0239605	0.0105166	0.0239605	0.573092	N/A
146008	hsa-miR-26b-5p	3.3542	0.149938	0.706597	990	725	840.5	1763.5	5363.5	1850.5	884.5	675.5	782	1695	5196.5	1800	780.667	2897.17	2.90476	1.88031	2.44566	4.74458	14.4347	5.074	2.41024	8.08443	0.212902	0.680565
46483	hsa-miR-27a-3p	0.731844	0.759814	0.910163	1120.5	231	1326.5	101	158	2028	1013	182.5	1270.5	36	5	1986.5	822	675.833	3.32677	0.508003	3.97342	0.10077	0.0138889	5.59972	2.60273	1.90479	0.707978	1.68008
17818	hsa-miR-27a-5p	0.504123	N/A	N/A	320	92	107.5	48.5	69	102.5	227.5	44	54.5	-19.5	-84.5	62	108.667	-14	0.747126	0.122477	0.170446	N/A	N/A	0.174771	0.346683	0.174771	1.00271	N/A
147199	hsa-miR-27b-3p	0.707512	0.671073	0.8673	633	220.5	632.5	139	226.5	907.5	532	171	579.5	73.5	77	864	427.5	338.167	1.74713	0.475992	1.81235	0.205738	0.213889	2.43552	1.34516	0.951715	0.560102	1.35021
42823	hsa-miR-27b-5p	0.876796	0.776551	0.912226	181.5	122	113	165	164	144	72	75.5	60.5	92	6	100.5	69.3333	66.1667	0.236453	0.21016	0.18921	0.257523	0.0166667	0.283298	0.211941	0.185829	0.11169	0.791398
145714	hsa-miR-28-3p	4.44922	0.111759	0.706597	128.5	57.5	72	184.5	319	67	30.5	8	18	115	144	26	18.8333	95	0.100164	0.0222686	0.056294	0.321903	0.4	0.0732911	0.0595756	0.265065	0.655492	0.643653
146049	hsa-miR-28-5p	3.03917	0.116681	0.706597	163.5	102	106	400	353	135.5	78	53	51.5	327	194	93	60.8333	204.667	0.256158	0.14753	0.161063	0.915325	0.538889	0.262156	0.18825	0.572124	0.314462	0.573041
147898	hsa-miR-2861	N/A	N/A	N/A	89.5	43	57	49.5	110	44	-18.5	-6	-0.5	-22	-45.5	-0.5	-8.33333	-22.6667	N/A	N/A	N/A	N/A	N/A	N/A	N/A	N/A	N/A	N/A
147882	hsa-miR-2909	N/A	N/A	N/A	73	41.5	44	38	78.5	39.5	-32	-7	-11.5	-33	-81	-4	-16.8333	-39.3333	N/A	N/A	N/A	N/A	N/A	N/A	N/A	N/A	N/A	N/A
42528	hsa-miR-296-3p	0.644481	N/A	N/A	127	59.5	81.5	51	100	61.5	32	12.5	24.5	-19	-58	16.5	23	-20.1667	0.10509	0.0347947	0.0766224	N/A	N/A	0.0465116	0.0721691	0.0465116	0.489943	N/A
168708	hsa-miR-296-5p	0.583981	0.37712	0.725322	212	205.5	345.5	98.5	271	252	95.5	156.5	291.5	25.5	119	201.5	181.167	115.333	0.313629	0.43563	0.91165	0.0713786	0.330556	0.568006	0.553636	0.323313	0.570759	0.768273
6880	hsa-miR-297	6.2428	0.246592	0.706597	125	61	77.5	146.5	470.5	70	20	14.5	23.5	76.5	298.5	27.5	19.3333	134.167	0.0656814	0.0403619	0.0734949	0.214136	0.829167	0.0775194	0.0598461	0.373607	0.289412	1.0717
46264	hsa-miR-298	1.20293	N/A	N/A	112.5	110	106.5	59	71.5	94.5	14	62	51.5	-8	-65	54	42.5	-6.33333	0.045977	0.172582	0.161063	N/A	N/A	0.15222	0.126541	0.15222	0.553241	N/A
11037	hsa-miR-299-3p	0.296769	0.388918	0.725322	485	112	195	54	183.5	141	390	60.5	138	-14.5	34	98.5	196.167	39.3333	1.28079	0.168406	0.431587	N/A	0.0944444	0.27766	0.626927	0.186052	0.927299	0.696326
11038	hsa-miR-299-5p	1.62652	0.385402	0.725322	68	66.5	180	213.5	262.5	168.5	-12.5	17.5	123.5	148	103.5	127.5	42.8333	126.333	N/A	0.0487126	0.386239	0.414276	0.2875	0.359408	0.217476	0.353728	1.09744	0.179738
168687	hsa-miR-29a-3p	0.545013	0.510389	0.774318	1176.5	338.5	724.5	88	123.5	851.5	1084	291.5	672	23	-25.5	811.5	682.5	269.667	3.55993	0.811413	2.10164	0.0643807	N/A	2.28753	2.15766	1.17595	0.637318	1.33679
145638	hsa-miR-29a-5p	1.03109	N/A	N/A	492.5	147	190.5	62	121	286.5	389	98	135	-7.5	-51	240.5	207.333	60.6667	1.2775	0.272791	0.422205	N/A	N/A	0.677942	0.6575	0.677942	0.824505	N/A
17810	hsa-miR-29b-1-5p	1.19813	N/A	N/A	149	81	72	49.5	83	87	51	34	20	-17	-62	46	35	-11	0.167488	0.0946416	0.0625489	N/A	N/A	0.129669	0.108226	0.129669	0.49685	N/A
42792	hsa-miR-29b-2-5p	N/A	N/A	N/A	81.5	40.5	47	41	102.5	47	-22.5	-6.5	-6	-32	-66.5	3.5	-11.6667	-31.6667	N/A	N/A	N/A	N/A	N/A	0.0098661	N/A	0.0098661	N/A	N/A
11040	hsa-miR-29b-3p	1.17897	N/A	N/A	777	315	1103	44	73.5	914	679	265.5	1049.5	-21	-68	871.5	664.667	260.833	2.22989	0.73904	3.28225	N/A	N/A	2.45666	2.08373	2.45666	0.613272	N/A
11041	hsa-miR-29c-3p	0.955661	N/A	N/A	256.5	80.5	167.5	49.5	61	151.5	168	33.5	113.5	-15.5	-77	113	105	6.83333	0.551724	0.0932498	0.354965	N/A	N/A	0.318534	0.333313	0.318534	0.690051	N/A
14300	hsa-miR-29c-5p	N/A	N/A	N/A	93.5	46.5	50.5	58.5	120	48	-1.5	-2	-3	-11.5	-37	6	-2.16667	-14.1667	N/A	N/A	N/A	N/A	N/A	0.0169133	N/A	0.0169133	N/A	N/A
169419	hsa-miR-300	N/A	N/A	N/A	83	43	52	44	87	51.5	-14.5	-6	-4.5	-25	-66.5	9.5	-8.33333	-27.3333	N/A	N/A	N/A	N/A	N/A	0.0267794	N/A	0.0267794	N/A	N/A
13143	hsa-miR-301a-3p	2.56023	N/A	N/A	180.5	82.5	159	49	79.5	266	99	34.5	103.5	-17.5	-72	225.5	79	45.3333	0.325123	0.0960334	0.32369	N/A	N/A	0.635659	0.248282	0.635659	0.531062	N/A
148678	hsa-miR-301a-5p	2.96732	N/A	N/A	300	105	526.5	59	108.5	843.5	193.5	57.5	471	-14	-49	796	240.667	244.333	0.635468	0.160056	1.47303	N/A	N/A	2.24383	0.756183	2.24383	0.879095	N/A
17886	hsa-miR-301b-3p	9.45912	N/A	N/A	97	50	56	35.5	62.5	57.5	-4.5	1.5	2	-31.5	-85	17.5	-0.333333	-33	N/A	0.00417537	0.00625489	N/A	N/A	0.0493305	0.00521513	0.0493305	0.281957	N/A
147203	hsa-miR-302a-3p	0.4308	0.298712	0.706597	1492	3214	685	1832	244.5	562.5	1394	3165.5	628	1762	86.5	511.5	1729.17	786.667	4.578	8.81141	1.96403	4.93212	0.240278	1.44186	5.11781	2.20475	0.675183	1.10542
42541	hsa-miR-302a-5p	N/A	N/A	N/A	73.5	41.5	44.5	39	154	41	-33.5	-6.5	-13.5	-30	-27	-6	-17.8333	-21	N/A	N/A	N/A	N/A	N/A	N/A	N/A	N/A	N/A	N/A
11043	hsa-miR-302b-3p	N/A	N/A	N/A	59.5	38	38	36	57	37	-32.5	-9	-17	-30	-82	-4	-19.5	-38.6667	N/A	N/A	N/A	N/A	N/A	N/A	N/A	N/A	N/A	N/A
42667	hsa-miR-302b-5p	0.389292	N/A	N/A	312	96.5	229.5	53	99	107.5	205.5	47	176.5	-20.5	-50	62.5	143	-2.66667	0.674877	0.130828	0.551994	N/A	N/A	0.17618	0.452566	0.17618	0.630465	N/A
11044	hsa-miR-302c-3p	N/A	N/A	N/A	69	42	46.5	39	101	40.5	-4.5	-6.5	-12	-31	-76.5	-3	-7.66667	-36.8333	N/A	N/A	N/A	N/A	N/A	N/A	N/A	N/A	N/A	N/A
11045	hsa-miR-302c-5p	1.53525	N/A	N/A	445.5	223.5	420.5	57	107.5	543	341	173.5	365.5	-11	-51.5	498.5	293.333	145.333	1.11987	0.482951	1.14308	N/A	N/A	1.40521	0.9153	1.40521	0.409271	N/A
27838	hsa-miR-302d-3p	N/A	N/A	N/A	71	44	45.5	41	94.5	42.5	-31.5	-6	-9	-26.5	-62	-1	-15.5	-29.8333	N/A	N/A	N/A	N/A	N/A	N/A	N/A	N/A	N/A	N/A
46729	hsa-miR-302d-5p	N/A	N/A	N/A	68	44.5	47.5	41	71.5	45	-21	-5	-10.5	-27.5	-78	-1	-12.1667	-35.5	N/A	N/A	N/A	N/A	N/A	N/A	N/A	N/A	N/A	N/A
45764	hsa-miR-302e	0.33127	0.223374	0.706597	750	418	306.5	134	165.5	296	655	370	252.5	59.5	-10.5	252	425.833	100.333	2.15107	1.02992	0.789679	0.16655	N/A	0.710359	1.32356	0.438455	0.549008	0.877015
45745	hsa-miR-302f	0.891009	N/A	N/A	166.5	73	80	50	92.5	84.5	68	23.5	23	-18	-59	38	38.1667	-13	0.223317	0.0654141	0.0719312	N/A	N/A	0.107118	0.120221	0.107118	0.743161	N/A
148338	hsa-miR-3064-3p	4.751	N/A	N/A	80	46.5	65.5	40	61.5	80	8	-2.5	4.5	-30.5	-96	34	3.33333	-30.8333	0.0262726	N/A	0.0140735	N/A	N/A	0.0958421	0.020173	0.0958421	0.427603	N/A
169227	hsa-miR-3064-5p	1.65507	0.463813	0.757885	112	53	113.5	100	203	96	8	6	63	28	61	53	25.6667	47.3333	0.0262726	0.0167015	0.197029	0.0783765	0.169444	0.149401	0.080001	0.132407	1.26826	0.361409
147903	hsa-miR-3065-3p	N/A	N/A	N/A	77	41.5	43	41	80	38	-30	-5	-11.5	-31.5	-100	-5.5	-15.5	-45.6667	N/A	N/A	N/A	N/A	N/A	N/A	N/A	N/A	N/A	N/A
148033	hsa-miR-3065-5p	N/A	N/A	N/A	67.5	44.5	50.5	39.5	68.5	49.5	-16	-4.5	-4.5	-29	-90	4.5	-8.33333	-38.1667	N/A	N/A	N/A	N/A	N/A	0.012685	N/A	0.012685	N/A	N/A
147943	hsa-miR-3074-3p	3.49486	N/A	N/A	136.5	173.5	103	59.5	103	307	39	126	50	-14	-59.5	262.5	71.6667	63	0.128079	0.350731	0.156372	N/A	N/A	0.739958	0.211727	0.739958	0.572477	N/A
148453	hsa-miR-3074-5p	N/A	N/A	N/A	68.5	43.5	45	40	262.5	48.5	-30	-6	-11	-32	-3	1	-15.6667	-11.3333	N/A	N/A	N/A	N/A	N/A	0.00281889	N/A	0.00281889	N/A	N/A
19595	hsa-miR-30a-3p	1.70314	N/A	N/A	153	58.5	89	51	106	102.5	48	12	31	-22.5	-71	58	30.3333	-11.8333	0.157635	0.0334029	0.0969507	N/A	N/A	0.163495	0.0959964	0.163495	0.647126	N/A
146086	hsa-miR-30a-5p	2.48048	0.106687	0.706597	1215	494	992.5	2209.5	3655.5	1381.5	1111	446	940.5	2137.5	3481.5	1338	832.5	2319	3.6486	1.24148	2.94136	5.98321	9.67083	3.77167	2.61048	6.47524	0.473938	0.460246
46356	hsa-miR-30b-3p	3.96589	N/A	N/A	84.5	43	57.5	40.5	68	50.5	-15	-3.5	2.5	-24.5	-74.5	11	-5.33333	-29.3333	N/A	N/A	0.00781861	N/A	N/A	0.0310078	0.00781861	0.0310078	N/A	N/A
146112	hsa-miR-30b-5p	0.934549	0.919762	0.976411	467.5	223	506	145	375.5	792	384	176.5	452.5	75	228.5	750.5	337.667	351.333	1.26108	0.491301	1.41517	0.209937	0.634722	2.11557	1.05585	0.986745	0.468766	1.01384
42702	hsa-miR-30c-1-3p	1.01551	0.988609	0.994706	165.5	65	268	75	187.5	348	75.5	17	214	7	32.5	308.5	102.167	116	0.247947	0.0473208	0.669273	0.0195941	0.0902778	0.869626	0.321514	0.326499	0.987315	1.44468
46626	hsa-miR-30c-2-3p	2.99517	N/A	N/A	107.5	46.5	70.5	44	90.5	72	9	1	19	-20	-54	32.5	9.66667	-13.8333	0.0295567	0.00278358	0.0594214	N/A	N/A	0.0916138	0.0305872	0.0916138	0.926301	N/A
42923	hsa-miR-30c-5p	0.442378	0.111358	0.706597	1085	725	657	273.5	358	728	988.5	676	602.5	206.5	212	686.5	755.667	368.333	3.24631	1.8817	1.88428	0.578027	0.588889	1.93517	2.33743	1.03403	0.336742	0.754746
17853	hsa-miR-30d-3p	N/A	N/A	N/A	72.5	40.5	51	56	89.5	53	-21	-7.5	-1	-12	-70.5	10	-9.83333	-24.1667	N/A	N/A	N/A	N/A	N/A	0.0281889	N/A	0.0281889	N/A	N/A
19596	hsa-miR-30d-5p	7.2656	0.18118	0.706597	949	338.5	589.5	4327.5	9231	580	861	290.5	534.5	4261	9044	537.5	562	4614.17	2.82759	0.808629	1.67162	11.9272	25.1222	1.51515	1.76928	12.8549	0.572559	0.92034
145676	hsa-miR-30e-3p	1.07999	0.882819	0.959598	609	1231.5	342	1271.5	878.5	382.5	506	1184	286	1200	724	337	658.667	753.667	1.66174	3.29576	0.894449	3.35899	2.01111	0.949965	1.95065	2.10669	0.628737	0.573105
28191	hsa-miR-30e-5p	0.905684	0.841457	0.939386	632.5	192	477	211.5	631.5	537	525.5	142	418.5	143	480.5	486.5	362	370	1.72578	0.395268	1.30884	0.40028	1.33472	1.37139	1.14329	1.03546	0.595234	0.53154
147881	hsa-miR-3115	N/A	N/A	N/A	70	41	40	39.5	84	37	-22	-5.5	-11.5	-28.5	-65	-4	-13	-32.5	N/A	N/A	N/A	N/A	N/A	N/A	N/A	N/A	N/A	N/A
146066	hsa-miR-3116	0.393596	N/A	N/A	168	54.5	115.5	42.5	71	63.5	63.5	6.5	61.5	-27	-63	19.5	43.8333	-23.5	0.208539	0.0180932	0.192338	N/A	N/A	0.0549683	0.139657	0.0549683	0.756055	N/A
147819	hsa-miR-3117-3p	N/A	N/A	N/A	69.5	47.5	50	38.5	77	42	-33.5	-2.5	-8	-29	-81	-2	-14.6667	-37.3333	N/A	N/A	N/A	N/A	N/A	N/A	N/A	N/A	N/A	N/A
168920	hsa-miR-3117-5p	N/A	N/A	N/A	64	41	36.5	37	69	32	-40.5	-4	-16	-33.5	-90	-12.5	-20.1667	-45.3333	N/A	N/A	N/A	N/A	N/A	N/A	N/A	N/A	N/A	N/A
147867	hsa-miR-3118	N/A	N/A	N/A	72.5	43.5	47	43	70.5	43.5	-28.5	-5.5	-8	-24.5	-86.5	2	-14	-36.3333	N/A	N/A	N/A	N/A	N/A	0.00563777	N/A	0.00563777	N/A	N/A
147837	hsa-miR-3119	0.711792	0.788996	0.91766	111.5	120	65.5	89.5	112.5	69	0.5	71	12	19.5	-41	20.5	27.8333	-0.333333	0.00164204	0.197634	0.0375293	0.0545836	N/A	0.0577872	0.0789351	0.0561854	1.32198	0.0403174
147572	hsa-miR-3120-3p	N/A	N/A	N/A	71.5	49	40	40	63.5	39.5	-39	2.5	-12.5	-28.5	-89.5	-4	-16.3333	-40.6667	N/A	0.00695894	N/A	N/A	N/A	N/A	0.00695894	N/A	N/A	N/A
168790	hsa-miR-3120-5p	4.23887	0.380251	0.725322	151.5	80	153.5	103.5	960.5	141	48	32.5	98.5	32	717.5	97.5	59.6667	282.333	0.157635	0.0904662	0.308053	0.0895731	1.99306	0.274841	0.185385	0.785823	0.600998	1.33566
147828	hsa-miR-3121-3p	N/A	N/A	N/A	66	44	47	36.5	53.5	40	-30.5	-3.5	-7.5	-30.5	-84	0.5	-13.8333	-38	N/A	N/A	N/A	N/A	N/A	0.00140944	N/A	0.00140944	N/A	N/A
168650	hsa-miR-3121-5p	1.14553	0.916802	0.976411	104	147	64.5	239	153.5	70	-0.5	101	11.5	164.5	3.5	26.5	37.3333	64.8333	N/A	0.281141	0.0359656	0.460462	0.00972222	0.0747005	0.158553	0.181628	1.09342	1.34149
147886	hsa-miR-3122	1.08502	N/A	N/A	71.5	54	52.5	37.5	72.5	56	-37.5	7	-1	-36.5	-92.5	7.5	-10.5	-40.5	N/A	0.019485	N/A	N/A	N/A	0.0211416	0.019485	0.0211416	N/A	N/A
147651	hsa-miR-3123	2.00473	N/A	N/A	89	57.5	54	60	106.5	57	-20.5	11	1	-15	-72.5	12	-2.83333	-25.1667	N/A	0.0306193	0.00312744	N/A	N/A	0.0338266	0.0168734	0.0338266	1.15209	N/A
169380	hsa-miR-3124-3p	0.92457	0.794125	0.918308	1795	2821.5	2063	1645.5	3523	1593.5	1687.5	2773.5	2009	1571.5	3350.5	1548.5	2156.67	2156.83	5.54187	7.72025	6.28303	4.39888	9.30694	4.36505	6.51505	6.02362	0.170001	0.472056
56873	hsa-miR-3124-5p	3.96589	N/A	N/A	77.5	44.5	61	41	66	55.5	-25.5	-4.5	2.5	-29.5	-79.5	11	-9.16667	-32.6667	N/A	N/A	0.00781861	N/A	N/A	0.0310078	0.00781861	0.0310078	N/A	N/A
147935	hsa-miR-3125	3.23634	0.183959	0.706597	119.5	50	77.5	64	236	77	35	3	20.5	-1	107	38	19.5	48	0.114943	0.00835073	0.0641126	N/A	0.297222	0.107118	0.0624686	0.20217	0.853467	0.664907
147916	hsa-miR-3126-3p	1.22921	0.773016	0.912226	101	95	266	132.5	393	273.5	-4	49	214.5	58.5	246	227.5	86.5	177.333	N/A	0.136395	0.670837	0.163751	0.683333	0.641297	0.403616	0.496127	0.936304	0.581731
147925	hsa-miR-3126-5p	1.1641	N/A	N/A	126	196.5	102	63	75	134	34	147	46	-4	-80	91.5	75.6667	2.5	0.111658	0.409186	0.143862	N/A	N/A	0.257928	0.221569	0.257928	0.736913	N/A
168698	hsa-miR-3127-3p	0.636184	0.268109	0.706597	161	164	196	121.5	246.5	114	51	116.5	143.5	50	94.5	69.5	103.667	71.3333	0.167488	0.324287	0.448788	0.139958	0.2625	0.195913	0.313521	0.199457	0.4496	0.307574
147996	hsa-miR-3127-5p	2.16533	N/A	N/A	90.5	54	96	53.5	106	82.5	10	5	35	-15.5	-53	40	16.6667	-9.5	0.0328407	0.0139179	0.109461	N/A	N/A	0.112755	0.052073	0.112755	0.971551	N/A
147545	hsa-miR-3128	12.6586	N/A	N/A	81	48.5	53	42	73.5	53.5	-2	1	0	-24.5	-69.5	12.5	-0.333333	-27.1667	N/A	0.00278358	N/A	N/A	N/A	0.0352361	0.00278358	0.0352361	N/A	N/A
168649	hsa-miR-3129-3p	N/A	N/A	N/A	57.5	38	34	37	66.5	33	-45.5	-10	-18.5	-34	-73	-9.5	-24.6667	-38.8333	N/A	N/A	N/A	N/A	N/A	N/A	N/A	N/A	N/A	N/A
146005	hsa-miR-3129-5p	8.58569	N/A	N/A	106.5	68.5	71	45	139.5	158.5	3	19	16	-23.5	-24	114.5	12.6667	22.3333	0.00985222	0.052888	0.0500391	N/A	N/A	0.322763	0.0375931	0.322763	0.640184	N/A
147827	hsa-miR-3130-3p	N/A	N/A	N/A	72.5	39.5	43	45	120	46	-38	-10.5	-12.5	-26	-47.5	-4	-20.3333	-25.8333	N/A	N/A	N/A	N/A	N/A	N/A	N/A	N/A	N/A	N/A
147857	hsa-miR-3130-5p	2.02537	N/A	N/A	73	49.5	51.5	46	63.5	45.5	-21	2.5	-2.5	-20.5	-79.5	5	-7	-31.6667	N/A	0.00695894	N/A	N/A	N/A	0.0140944	0.00695894	0.0140944	N/A	N/A
147921	hsa-miR-3131	0.394336	N/A	N/A	77	40	63	39.5	68	45	-29.5	-7	8	-26.5	-73	3.5	-9.5	-32	N/A	N/A	0.0250195	N/A	N/A	0.0098661	0.0250195	0.0098661	N/A	N/A
147879	hsa-miR-3132	80.9354	0.32451	0.706597	310	116.5	49	9497.5	27322	47	196.5	69	-5.5	9424	27098.5	3	86.6667	12175.2	0.64532	0.192067	N/A	26.3793	75.2736	0.00845666	0.418694	33.8871	0.765473	1.12698
147820	hsa-miR-3133	1.45119	0.519706	0.781953	158	145	115.5	119	379.5	124	56	97	55	48	201	76.5	69.3333	108.5	0.183908	0.270007	0.172009	0.13436	0.558333	0.215645	0.208641	0.302779	0.256306	0.743172
147866	hsa-miR-3134	N/A	N/A	N/A	58	38	44	37	65.5	39.5	-39.5	-10	-12.5	-30	-72.5	-1	-20.6667	-34.5	N/A	N/A	N/A	N/A	N/A	N/A	N/A	N/A	N/A	N/A
147988	hsa-miR-3135a	1.89976	N/A	N/A	173.5	71	232.5	54.5	141.5	248.5	93.5	22.5	175	-15	-27.5	206	97	54.5	0.307061	0.0626305	0.547303	N/A	N/A	0.580691	0.305665	0.580691	0.792827	N/A
168976	hsa-miR-3135b	1.12365	0.837826	0.939386	132.5	249.5	159.5	187.5	95.5	192	26	203	107.5	115	-47.5	148	112.167	71.8333	0.0853859	0.565066	0.3362	0.321903	N/A	0.417195	0.328884	0.369549	0.729509	0.182334
169319	hsa-miR-3136-3p	1.03794	0.958046	0.982962	905	3418	452.5	2223.5	2448	509.5	804.5	3370	398.5	2158	2307	469.5	1524.33	1644.83	2.64204	9.38065	1.24629	6.04059	6.40833	1.32347	4.42299	4.5908	0.983454	0.617661
147897	hsa-miR-3136-5p	N/A	N/A	N/A	73	39.5	44	36.5	89	35.5	-26	-9.5	-7.5	-30.5	-77.5	-5	-14.3333	-37.6667	N/A	N/A	N/A	N/A	N/A	N/A	N/A	N/A	N/A	N/A
147894	hsa-miR-3137	N/A	N/A	N/A	77.5	42.5	44.5	41	106.5	44.5	-28	-5	-9.5	-34.5	-67.5	0.5	-14.1667	-33.8333	N/A	N/A	N/A	N/A	N/A	0.00140944	N/A	0.00140944	N/A	N/A
147654	hsa-miR-3138	3.58679	0.0448786	0.706597	176	146	320.5	816	468	647	62.5	100	264.5	745.5	334.5	598	142.333	559.333	0.205255	0.278358	0.827209	2.08677	0.929167	1.68569	0.43694	1.56721	0.778031	0.375079
147905	hsa-miR-3139	N/A	N/A	N/A	54	43	47	52.5	96	46	-21.5	-6	-8.5	-19	-62.5	4	-12	-25.8333	N/A	N/A	N/A	N/A	N/A	0.0112755	N/A	0.0112755	N/A	N/A
46320	hsa-miR-31-3p	2.03614	N/A	N/A	266	160	208	49.5	72.5	353.5	153	112	152	-19	-76.5	310.5	139	71.6667	0.502463	0.311761	0.475371	N/A	N/A	0.875264	0.429865	0.875264	0.240016	N/A
147978	hsa-miR-3140-3p	N/A	N/A	N/A	63.5	41	41	243	422	40	-26.5	-6	-12.5	176	271	-0.5	-15	148.833	N/A	N/A	N/A	0.492652	0.752778	N/A	N/A	0.622715	N/A	0.295378
168671	hsa-miR-3140-5p	N/A	N/A	N/A	69	39.5	40	45.5	98.5	38.5	-32.5	-9	-14.5	-24.5	-65	-5.5	-18.6667	-31.6667	N/A	N/A	N/A	N/A	N/A	N/A	N/A	N/A	N/A	N/A
147798	hsa-miR-3141	N/A	N/A	N/A	64	43	56.5	51	113.5	46	-13	-4.5	-2.5	-19	-52.5	2	-6.66667	-23.1667	N/A	N/A	N/A	N/A	N/A	0.00563777	N/A	0.00563777	N/A	N/A
147923	hsa-miR-3142	2.59322	N/A	N/A	151.5	63.5	165.5	44	106.5	229	62.5	15.5	114	-21.5	-60.5	185.5	64	34.5	0.205255	0.0431454	0.356529	N/A	N/A	0.522903	0.201643	0.522903	0.77723	N/A
147835	hsa-miR-3143	N/A	N/A	N/A	79.5	46.5	43.5	42	55	39	-22	-0.5	-9	-29.5	-87	-5.5	-10.5	-40.6667	N/A	N/A	N/A	N/A	N/A	N/A	N/A	N/A	N/A	N/A
147930	hsa-miR-3144-3p	1.74717	N/A	N/A	403.5	188.5	624.5	62.5	108	703	313.5	141.5	572.5	-1.5	-28	664	342.5	211.5	1.02956	0.393876	1.79046	N/A	N/A	1.87174	1.0713	1.87174	0.652692	N/A
147843	hsa-miR-3144-5p	1.21522	N/A	N/A	88.5	53	53	52	80	51.5	-15	7.5	-3	-20.5	-86	9	-3.5	-32.5	N/A	0.0208768	N/A	N/A	N/A	0.02537	0.0208768	0.02537	N/A	N/A
147613	hsa-miR-3145-3p	2.88609	N/A	N/A	207.5	131	172	64	115	355	92.5	83	118.5	-10	-43.5	309	98	85.1667	0.303777	0.231037	0.370602	N/A	N/A	0.871036	0.301805	0.871036	0.231286	N/A
169198	hsa-miR-3145-5p	5.18908	0.285939	0.706597	97.5	60	53	150.5	291.5	53.5	12	13.5	-1	77	129	9	8.16667	71.6667	0.0394089	0.0375783	N/A	0.215535	0.358333	0.02537	0.0384936	0.199746	0.0336268	0.836273
147823	hsa-miR-3146	0.343809	0.0998395	0.706597	520	364	277	138	162	215.5	408.5	317	223	66	-3.5	172	316.167	78.1667	1.34154	0.882394	0.69742	0.184745	N/A	0.484848	0.973786	0.334797	0.340573	0.633834
147887	hsa-miR-3147	N/A	N/A	N/A	79.5	45.5	56	52.5	103.5	48	-11	-5	-4	-17.5	-34	-1	-6.66667	-17.5	N/A	N/A	N/A	N/A	N/A	N/A	N/A	N/A	N/A	N/A
147904	hsa-miR-3148	2.60391	0.194232	0.706597	124.5	63.5	68.5	125	256.5	68	36.5	16.5	15.5	59	113.5	27.5	22.8333	66.6667	0.119869	0.045929	0.0484754	0.16515	0.315278	0.0775194	0.0714243	0.185983	0.587661	0.646514
147806	hsa-miR-3149	3.12149	0.198624	0.706597	248.5	351.5	160	620.5	1283	244.5	151	305.5	106.5	545	1135.5	199.5	187.667	626.667	0.495895	0.850383	0.333073	1.52554	3.15417	0.562368	0.559783	1.74736	0.472516	0.749737
147979	hsa-miR-3150a-3p	N/A	N/A	N/A	67.5	40.5	47.5	44	69	36	-33.5	-7	-6	-23.5	-73	-4.5	-15.5	-33.6667	N/A	N/A	N/A	N/A	N/A	N/A	N/A	N/A	N/A	N/A
169140	hsa-miR-3150a-5p	N/A	N/A	N/A	62.5	41.5	47	132.5	213.5	36	-14.5	-6.5	-10	61	58.5	-6.5	-10.3333	37.6667	N/A	N/A	N/A	0.170749	0.1625	N/A	N/A	0.166624	N/A	0.0350055
148273	hsa-miR-3150b-3p	6.28493	N/A	N/A	76.5	44	52.5	76.5	143	51.5	-19.5	-4	1	8.5	1.5	11	-7.5	7	N/A	N/A	0.00312744	0.0237929	0.00416667	0.0310078	0.00312744	0.0196558	N/A	0.706692
168594	hsa-miR-3150b-5p	0.637731	0.294875	0.706597	168.5	153.5	180.5	98	239	122	54.5	106	129.5	26.5	99	75	96.6667	66.8333	0.178982	0.295059	0.405004	0.0741777	0.275	0.211416	0.293015	0.186865	0.385731	0.549262
147917	hsa-miR-3151-5p	N/A	N/A	N/A	63.5	41.5	49	42	88	43.5	-4	-8.5	-9	-28	-61	1.5	-7.16667	-29.1667	N/A	N/A	N/A	N/A	N/A	0.00422833	N/A	0.00422833	N/A	N/A
147892	hsa-miR-3152-3p	N/A	N/A	N/A	72.5	39	41	39	73.5	41	-26.5	-9.5	-12	-28.5	-71.5	-3	-16	-34.3333	N/A	N/A	N/A	N/A	N/A	N/A	N/A	N/A	N/A	N/A
168909	hsa-miR-3152-5p	0.521617	0.712122	0.889503	116.5	210.5	57	117.5	79	58.5	6.5	164.5	4	48	-74	13	58.3333	-4.33333	0.0213465	0.457898	0.0125098	0.13436	N/A	0.0366455	0.163918	0.0855026	1.55341	0.808096
147826	hsa-miR-3153	0.787738	N/A	N/A	99	63	101.5	67	89	73.5	-16	17.5	48.5	-8	-62	28	16.6667	-14	N/A	0.0487126	0.151681	N/A	N/A	0.0789288	0.100197	0.0789288	0.726667	N/A
147707	hsa-miR-3154	N/A	N/A	N/A	74	42.5	46	197	488	45.5	-27.5	-5	-6	129.5	340.5	4	-12.8333	158	N/A	N/A	N/A	0.362491	0.945833	0.0112755	N/A	0.439867	N/A	1.07319
147863	hsa-miR-3155a	N/A	N/A	N/A	74.5	39.5	42.5	39	71.5	39	-44.5	-7	-10.5	-30.5	-79	-5	-20.6667	-38.1667	N/A	N/A	N/A	N/A	N/A	N/A	N/A	N/A	N/A	N/A
169337	hsa-miR-3155a/hsa-miR-3155b	N/A	N/A	N/A	74	40.5	40	40	77.5	36.5	-26.5	-6.5	-13.5	-32	-92	-7.5	-15.5	-43.8333	N/A	N/A	N/A	N/A	N/A	N/A	N/A	N/A	N/A	N/A
169232	hsa-miR-3156-3p	0.27235	0.0991202	0.706597	352	745.5	294	261	182	157	262	701	241.5	196.5	34	116	401.5	115.5	0.860427	1.95129	0.755278	0.550035	0.0944444	0.326991	1.189	0.323823	0.556984	0.703506
147799	hsa-miR-3156-5p	N/A	N/A	N/A	89	44	57.5	36.5	81.5	43.5	-17	-5	2	-33.5	-76	-2	-6.66667	-37.1667	N/A	N/A	0.00625489	N/A	N/A	N/A	0.00625489	N/A	N/A	N/A
46863	hsa-miR-3157-3p	0.202537	N/A	N/A	86.5	61.5	53	46.5	95.5	46.5	-21	12.5	-3.5	-20.5	-51	2.5	-4	-23	N/A	0.0347947	N/A	N/A	N/A	0.00704722	0.0347947	0.00704722	N/A	N/A
46710	hsa-miR-3157-5p	N/A	N/A	N/A	72.5	39.5	44.5	37.5	66	37.5	-30.5	-9.5	-13	-33.5	-78.5	-6.5	-17.6667	-39.5	N/A	N/A	N/A	N/A	N/A	N/A	N/A	N/A	N/A	N/A
147862	hsa-miR-3158-3p	0.440991	N/A	N/A	85	60	66.5	42.5	79	50.5	-19.5	13	15	-31	-90.5	6.5	2.83333	-38.3333	N/A	0.0361865	0.0469116	N/A	N/A	0.0183228	0.0415491	0.0183228	0.182527	N/A
168653	hsa-miR-3158-5p	0.704178	0.548642	0.800076	85	126	101.5	60.5	186.5	111.5	-8	79.5	48.5	-7	22.5	71	40	28.8333	N/A	0.221294	0.151681	N/A	0.0625	0.200141	0.186488	0.13132	0.263954	0.74114
147814	hsa-miR-3159	N/A	N/A	N/A	64.5	37.5	37.5	37	74.5	34.5	-36.5	-12	-15.5	-30	-72.5	-8	-21.3333	-36.8333	N/A	N/A	N/A	N/A	N/A	N/A	N/A	N/A	N/A	N/A
11052	hsa-miR-31-5p	1.10508	0.77599	0.912226	910	645.5	537	590.5	1367	648	809.5	595.5	485	523.5	1178.5	605.5	630	769.167	2.65846	1.65762	1.51681	1.46536	3.27361	1.70684	1.9443	2.1486	0.320155	0.45692
147941	hsa-miR-3160-3p	N/A	N/A	N/A	74	42	42	41.5	60.5	38.5	-39	-5	-10	-32.5	-85	-8	-18	-41.8333	N/A	N/A	N/A	N/A	N/A	N/A	N/A	N/A	N/A	N/A
169359	hsa-miR-3160-5p	2.52916	N/A	N/A	150	74	83.5	55.5	94	137	51.5	25.5	28	-11.5	-56.5	98	35	10	0.16913	0.0709812	0.0875684	N/A	N/A	0.276251	0.109226	0.276251	0.480987	N/A
147739	hsa-miR-3161	0.518057	0.296598	0.706597	482	645	469	159	189	695	397.5	596	411.5	91.5	37	654	468.333	260.833	1.30542	1.65901	1.28694	0.256123	0.102778	1.84355	1.41712	0.734151	0.147965	1.31284
169049	hsa-miR-3162-3p	0.347522	0.363371	0.725322	89.5	68.5	114.5	72	120	65.5	-3.5	22	62	6.5	-36	25	26.8333	-1.5	N/A	0.0612387	0.193901	0.0181945	N/A	0.0704722	0.12757	0.0443334	0.735335	0.833816
147816	hsa-miR-3162-5p	3.66928	N/A	N/A	83	47	60.5	70.5	206.5	62	-23.5	-3	4.5	2.5	36	17	-7.33333	18.5	N/A	N/A	0.0140735	0.0069979	0.1	0.0479211	0.0140735	0.0516397	N/A	0.902648
147633	hsa-miR-3163	N/A	N/A	N/A	73.5	41.5	50	39.5	168	45	-35	-7.5	-5.5	-28.5	-2	1	-16	-9.83333	N/A	N/A	N/A	N/A	N/A	0.00281889	N/A	0.00281889	N/A	N/A
146110	hsa-miR-3164	N/A	N/A	N/A	68	41	42	40.5	110.5	41.5	-29	-7	-8	-25.5	-58	-0.5	-14.6667	-28	N/A	N/A	N/A	N/A	N/A	N/A	N/A	N/A	N/A	N/A
147792	hsa-miR-3165	1.82533	N/A	N/A	122	93	101	52.5	90	125.5	39.5	43.5	43.5	-15	-66	83.5	42.1667	0.833333	0.129721	0.121086	0.136044	N/A	N/A	0.235377	0.12895	0.235377	0.0582305	N/A
147931	hsa-miR-3166	N/A	N/A	N/A	66.5	39	38.5	37	75.5	32	-45.5	-9.5	-16.5	-35	-106	-13	-23.8333	-51.3333	N/A	N/A	N/A	N/A	N/A	N/A	N/A	N/A	N/A	N/A
147543	hsa-miR-3167	N/A	N/A	N/A	63.5	38	36	38.5	94.5	37	-51	-9	-17	-36	-87.5	-8.5	-25.6667	-44	N/A	N/A	N/A	N/A	N/A	N/A	N/A	N/A	N/A	N/A
147596	hsa-miR-3168	5.31923	N/A	N/A	87	44.5	53.5	50	90.5	46.5	1	-2	2	-15.5	-50	9	0.333333	-18.8333	0.00328407	N/A	0.00625489	N/A	N/A	0.02537	0.00476948	0.02537	0.440443	N/A
147821	hsa-miR-3169	1.37235	0.45434	0.753999	106.5	57.5	74.5	67.5	167.5	66	-19	10.5	18	-5.5	25	17	3.16667	12.1667	N/A	0.0292276	0.056294	N/A	0.0694444	0.0479211	0.0427608	0.0586828	0.44758	0.259349
146085	hsa-miR-3170	8.56272	N/A	N/A	98	49.5	59	56	102	69	-17	-1.5	2	-14.5	-48	19	-5.5	-14.5	N/A	N/A	0.00625489	N/A	N/A	0.0535588	0.00625489	0.0535588	N/A	N/A
147952	hsa-miR-3171	23.0063	N/A	N/A	78.5	48	50.5	112.5	275.5	51.5	-24	2.5	-2	38.5	126.5	7.5	-7.83333	57.5	N/A	0.00695894	N/A	0.107768	0.351389	0.0211416	0.00695894	0.160099	N/A	1.06952
147845	hsa-miR-3173-3p	N/A	N/A	N/A	67	42.5	53	53	150	54.5	-37.5	-6	-5	-19	-35.5	5.5	-16.1667	-16.3333	N/A	N/A	N/A	N/A	N/A	0.0155039	N/A	0.0155039	N/A	N/A
169135	hsa-miR-3173-5p	N/A	N/A	N/A	92	49	50	63	121.5	42.5	-18.5	3.5	-1.5	-9.5	-24.5	-2.5	-5.5	-12.1667	N/A	0.00974252	N/A	N/A	N/A	N/A	0.00974252	N/A	N/A	N/A
147915	hsa-miR-3174	0.984369	0.956571	0.982962	220.5	187	129.5	231.5	228	162.5	108	139.5	75.5	159	67	118	107.667	114.667	0.35468	0.388309	0.236122	0.445066	0.186111	0.332629	0.32637	0.321269	0.244954	0.404182
147891	hsa-miR-3175	1.04604	0.966785	0.985041	944	194.5	1916.5	90.5	124	2244.5	842	148	1861	23	-17	2203	950.333	736.333	2.76519	0.411969	5.82017	0.0643807	N/A	6.21001	2.99911	3.13719	0.904161	1.38519
46567	hsa-miR-3176	0.235645	N/A	N/A	218.5	61.5	109	43	75	62.5	106.5	11	50.5	-25	-74	15	56	-28	0.349754	0.0306193	0.157936	N/A	N/A	0.0422833	0.179436	0.0422833	0.895303	N/A
147670	hsa-miR-3177-3p	N/A	N/A	N/A	81	42.5	53	109.5	253	49.5	-26.5	-5	-3	35.5	66	4.5	-11.5	35.3333	N/A	N/A	N/A	0.0993702	0.183333	0.012685	N/A	0.0984628	N/A	0.866599
168567	hsa-miR-3177-5p	1.53037	N/A	N/A	104	56	52	37.5	60.5	55	8.5	8.5	-3.5	-29	-84	14	4.5	-33	0.0279146	0.0236604	N/A	N/A	N/A	0.0394644	0.0257875	0.0394644	0.116653	N/A
147595	hsa-miR-3178	2.12413	N/A	N/A	581.5	176.5	522	57	87.5	897	478	125.5	466.5	-15	-55	848.5	356.667	259.5	1.56979	0.349339	1.45895	N/A	N/A	2.39183	1.12603	2.39183	0.599373	N/A
146152	hsa-miR-3179	N/A	N/A	N/A	89	44.5	53	39.5	91.5	50.5	-21.5	-3.5	-1.5	-31	-62.5	0.5	-8.83333	-31	N/A	N/A	N/A	N/A	N/A	0.00140944	N/A	0.00140944	N/A	N/A
147967	hsa-miR-3180/hsa-miR-3180-3p	3.78562	N/A	N/A	72	42	62.5	42	83	59	-27	-6.5	2.5	-29	-71	10.5	-10.3333	-29.8333	N/A	N/A	0.00781861	N/A	N/A	0.0295983	0.00781861	0.0295983	N/A	N/A
147779	hsa-miR-3180-3p	N/A	N/A	N/A	63	39.5	46	40	70.5	39	-36.5	-10	-12	-28	-77.5	-5.5	-19.5	-37	N/A	N/A	N/A	N/A	N/A	N/A	N/A	N/A	N/A	N/A
147871	hsa-miR-3180-5p	1.07769	0.849955	0.93943	124.5	159	179	135	274.5	155	27	109	119.5	64.5	121.5	109	85.1667	98.3333	0.08867	0.30341	0.373729	0.180546	0.3375	0.307259	0.25527	0.275101	0.581745	0.302695
147703	hsa-miR-3181	N/A	N/A	N/A	65	40	43.5	39	64	38.5	-34	-8	-9	-27	-75	-4	-17	-35.3333	N/A	N/A	N/A	N/A	N/A	N/A	N/A	N/A	N/A	N/A
147667	hsa-miR-3182	0.600218	0.461908	0.757718	1460	1560	1287.5	259	310	2386	1357.5	1513	1233	185	145	2340.5	1367.83	890.167	4.45813	4.21155	3.85614	0.517845	0.402778	6.5976	4.17527	2.50608	0.0724816	1.4141
147805	hsa-miR-3183	7.17618	0.50619	0.774318	107.5	51	74	78	376.5	55	0	2	18	7.5	221	11	6.66667	79.8333	N/A	0.00556715	0.056294	0.0209937	0.613889	0.0310078	0.0309306	0.221963	1.15967	1.52933
169123	hsa-miR-3184-3p	3.66873	0.187974	0.706597	192	157	225	492	1115.5	200	100	109.5	175	424.5	968	161	128.167	517.833	0.328407	0.304802	0.547303	1.18824	2.68889	0.453841	0.393504	1.44366	0.339807	0.78911
169397	hsa-miR-3184-5p	1.72982	0.510145	0.774318	98	96	59	134	230	56.5	-17.5	49.5	6.5	64.5	69	13.5	12.8333	49	N/A	0.137787	0.0203284	0.180546	0.191667	0.038055	0.0790577	0.136756	1.05057	0.626358
147709	hsa-miR-3185	1.0189	N/A	N/A	67	47	64	37.5	66	56	-30	-2	11.5	-29.5	-72	13	-6.83333	-29.5	N/A	N/A	0.0359656	N/A	N/A	0.0366455	0.0359656	0.0366455	N/A	N/A
147795	hsa-miR-3186-3p	1.17083	N/A	N/A	138.5	80.5	96.5	42.5	78	89.5	20.5	33.5	44.5	-30	-75	41.5	32.8333	-21.1667	0.0673235	0.0932498	0.139171	N/A	N/A	0.116984	0.0999148	0.116984	0.364156	N/A
147610	hsa-miR-3186-5p	0.969365	N/A	N/A	79.5	42	82	38.5	72.5	71.5	-21.5	-5.5	26.5	-34	-95	28.5	-0.166667	-33.5	N/A	N/A	0.0828772	N/A	N/A	0.0803383	0.0828772	0.0803383	N/A	N/A
46274	hsa-miR-3187-3p	N/A	N/A	N/A	87.5	39	48	38	68.5	41.5	-17	-8	-8	-32	-87.5	-4	-11	-41.1667	N/A	N/A	N/A	N/A	N/A	N/A	N/A	N/A	N/A	N/A
169210	hsa-miR-3187-5p	N/A	N/A	N/A	74	40.5	49	47.5	78.5	39.5	-14	-6	-6	-22.5	-76	-3.5	-8.66667	-34	N/A	N/A	N/A	N/A	N/A	N/A	N/A	N/A	N/A	N/A
147683	hsa-miR-3188	N/A	N/A	N/A	65	43	51.5	42.5	80	41.5	-31	-5	-4	-27.5	-69	-3	-13.3333	-33.1667	N/A	N/A	N/A	N/A	N/A	N/A	N/A	N/A	N/A	N/A
147731	hsa-miR-3189-3p	0.517295	N/A	N/A	75	72.5	58	56	135	53.5	2.5	22.5	-0.5	-15.5	-26.5	6.5	8.16667	-11.8333	0.00821018	0.0626305	N/A	N/A	N/A	0.0183228	0.0354203	0.0183228	1.08641	N/A
168697	hsa-miR-3189-5p	0.777996	0.749765	0.905997	114	91.5	119	78	208.5	135.5	12.5	43	63	7.5	14	77.5	39.5	33	0.0410509	0.119694	0.197029	0.0209937	0.0388889	0.218464	0.119258	0.0927821	0.65396	1.17707
147977	hsa-miR-3190-3p	N/A	N/A	N/A	72	43.5	53	39	68	44	-22	-4.5	-1.5	-26	-74	3	-9.33333	-32.3333	N/A	N/A	N/A	N/A	N/A	0.00845666	N/A	0.00845666	N/A	N/A
168633	hsa-miR-3190-5p	0.375706	N/A	N/A	88	77.5	94	60	121.5	59	-17.5	27.5	35.5	-12	-39.5	12.5	15.1667	-13	N/A	0.0765484	0.111024	N/A	N/A	0.0352361	0.0937863	0.0352361	0.259933	N/A
147883	hsa-miR-3191-3p	N/A	N/A	N/A	73	38	41	38	65	34.5	-25	-8.5	-13	-31.5	-94.5	-9	-15.5	-45	N/A	N/A	N/A	N/A	N/A	N/A	N/A	N/A	N/A	N/A
168850	hsa-miR-3191-5p	73.5528	0.20651	0.706597	514.5	198.5	110.5	13370.5	39624.5	121	423.5	151	59.5	13303	39398	79.5	211.333	17593.5	1.3908	0.42032	0.186083	37.2372	109.439	0.224101	0.665736	48.9667	0.959475	1.13432
147939	hsa-miR-3192-5p	4.23045	N/A	N/A	84.5	48.5	57.5	52	114.5	54	-20.5	1.5	2.5	-21	-51	9	-5.5	-21	N/A	0.00417537	0.00781861	N/A	N/A	0.02537	0.00599699	0.02537	0.429576	N/A
147902	hsa-miR-3193	1.44923	N/A	N/A	127.5	54.5	82.5	43.5	73	79.5	33	5	29	-26	-80	36.5	22.3333	-23.1667	0.108374	0.0139179	0.0906959	N/A	N/A	0.102889	0.070996	0.102889	0.707296	N/A
169333	hsa-miR-3194-3p	N/A	N/A	N/A	81	43	52	42	133	62.5	-11.5	-7	-4	-28.5	-71	6.5	-7.5	-31	N/A	N/A	N/A	N/A	N/A	0.0183228	N/A	0.0183228	N/A	N/A
147838	hsa-miR-3194-5p	N/A	N/A	N/A	66	38.5	40.5	36	93.5	35.5	-19	-7.5	-14	-29	-50	-5	-13.5	-28	N/A	N/A	N/A	N/A	N/A	N/A	N/A	N/A	N/A	N/A
148000	hsa-miR-3195	1.20783	N/A	N/A	283	117	221	51	82	237.5	199	68.5	165.5	-21	-70.5	194.5	144.333	34.3333	0.65353	0.190675	0.517592	N/A	N/A	0.548273	0.453932	0.548273	0.524095	N/A
147817	hsa-miR-3196	1.91062	0.660322	0.861859	111.5	54	394.5	49.5	151	532.5	4.5	6	337	-18.5	2.5	488	115.833	157.333	0.0147783	0.0167015	1.05395	N/A	0.00694444	1.37562	0.361809	0.691281	1.6567	1.40001
147679	hsa-miR-3197	2.35987	N/A	N/A	71	44	88	37.5	68	118.5	-22	-6	27.5	-32.5	-81	72	-0.166667	-13.8333	N/A	N/A	0.0860047	N/A	N/A	0.20296	0.0860047	0.20296	N/A	N/A
147786	hsa-miR-3198	2.81124	N/A	N/A	104.5	51.5	85.5	53.5	159.5	80.5	6.5	2.5	27.5	-14	-4	38	12.1667	6.66667	0.0213465	0.00695894	0.0860047	N/A	N/A	0.107118	0.0381034	0.107118	1.10496	N/A
148628	hsa-miR-3199	N/A	N/A	N/A	64	40.5	47.5	54.5	120.5	39.5	-39.5	-9	-10.5	-16	-27.5	-5.5	-19.6667	-16.3333	N/A	N/A	N/A	N/A	N/A	N/A	N/A	N/A	N/A	N/A
147856	hsa-miR-3200-3p	N/A	N/A	N/A	76	42	48	40.5	74.5	41.5	-21.5	-4	-5	-33	-76.5	-3.5	-10.1667	-37.6667	N/A	N/A	N/A	N/A	N/A	N/A	N/A	N/A	N/A	N/A
147684	hsa-miR-3200-5p	N/A	N/A	N/A	112	40.5	55	36.5	70.5	39.5	1.5	-8.5	0.5	-38	-102	-4.5	-2.16667	-48.1667	0.00492611	N/A	0.00156372	N/A	N/A	N/A	0.00324492	N/A	0.732705	N/A
147851	hsa-miR-3201	2.32071	0.149356	0.706597	148	125.5	112	231	364.5	109	36.5	78	60.5	155.5	220	62	58.3333	145.833	0.119869	0.217119	0.18921	0.435269	0.611111	0.174771	0.175399	0.40705	0.285489	0.53933
146158	hsa-miR-3202	1.17695	0.766221	0.910804	390.5	1985.5	592.5	1389.5	1508	762	290.5	1938.5	537.5	1320	1347.5	714.5	922.167	1127.33	0.954023	5.39596	1.681	3.69489	3.74306	2.01409	2.677	3.15068	0.890022	0.312506
27533	hsa-miR-320a	3.71101	0.173455	0.706597	2061.5	504	823.5	6585	6478.5	726.5	1972.5	457.5	771	6518	6312.5	686	1067	4505.5	6.47783	1.27349	2.41126	18.2449	17.5347	1.93376	3.38753	12.5711	0.807692	0.733353
46324	hsa-miR-320b	4.49712	0.181137	0.706597	1165	530.5	607	3783.5	6534.5	558.5	1064	481	555	3717.5	6362.5	518.5	700	3532.83	3.49425	1.3389	1.73573	10.4059	17.6736	1.46159	2.18963	9.84703	0.523892	0.82466
169363	hsa-miR-320c	3.16843	0.255682	0.706597	1177.5	347.5	719	1783	5009.5	801.5	1077.5	299	662.5	1714.5	4853	757	679.667	2441.5	3.53859	0.832289	2.07193	4.79916	13.4806	2.1339	2.1476	6.80454	0.630813	0.871947
168864	hsa-miR-320d	9.9193	0.11078	0.706597	160.5	55	321.5	1104.5	2485.5	486	61.5	8	269.5	1031.5	2321	443.5	113	1265.33	0.20197	0.0222686	0.842846	2.88733	6.44722	1.25018	0.355695	3.52824	1.21269	0.753106
168748	hsa-miR-320e	10.7836	0.152859	0.706597	164	91.5	151	815.5	1782.5	176.5	70.5	45	93.5	749.5	1627.5	135.5	69.6667	837.5	0.231527	0.125261	0.292416	2.09797	4.52083	0.381959	0.216401	2.33359	0.39093	0.891105
42957	hsa-miR-323a-3p	0.315186	0.228295	0.706597	98	110	82.5	71	131.5	65	18.5	60.5	27.5	1	-24.5	22.5	35.5	-0.333333	0.0607553	0.168406	0.0860047	0.00279916	N/A	0.0634249	0.105055	0.0331121	0.535882	1.29466
42457	hsa-miR-323a-5p	0.467361	N/A	N/A	76.5	47	66	38.5	59	48	-16	-0.5	13.5	-25	-78.5	7	-1	-32.1667	N/A	N/A	0.0422205	N/A	N/A	0.0197322	0.0422205	0.0197322	N/A	N/A
147880	hsa-miR-323b-3p	2.09423	0.447374	0.748237	104	102.5	59.5	150	228.5	46	0.5	56	8	77	58	2	21.5	45.6667	0.00164204	0.15588	0.0250195	0.215535	0.161111	0.00563777	0.0608473	0.127428	1.36616	0.854814
42672	hsa-miR-323b-5p	19.202	0.228406	0.706597	296	58	88	1303	4145	78.5	197	8.5	28.5	1236	3974.5	31.5	78	1747.33	0.646962	0.0236604	0.0891321	3.45976	11.0403	0.0887949	0.253252	4.86294	1.35253	1.15341
29575	hsa-miR-32-3p	2.3938	0.162039	0.706597	296	439	207	772.5	1134	294	209	391	155	706.5	979.5	252	251.667	646	0.686371	1.08838	0.484754	1.97761	2.72083	0.710359	0.753168	1.80293	0.408018	0.563834
145708	hsa-miR-324-3p	0.639921	0.309433	0.706597	135	123	168.5	95.5	220.5	116	46.5	73.5	114.5	26.5	62.5	74.5	78.1667	54.5	0.152709	0.204593	0.358092	0.0741777	0.173611	0.210007	0.238465	0.152599	0.44786	0.460753
42477	hsa-miR-324-5p	1.08166	N/A	N/A	811.5	229	677.5	64.5	124.5	658	711.5	181.5	625	-9.5	-39	613.5	506	188.333	2.33662	0.505219	1.95465	N/A	N/A	1.72939	1.59883	1.72939	0.604291	N/A
11058	hsa-miR-325	1.22278	N/A	N/A	128.5	75.5	94.5	56	81.5	85.5	24.5	29.5	42	-14.5	-66.5	42.5	32	-12.8333	0.0804598	0.0821155	0.131353	N/A	N/A	0.119803	0.097976	0.119803	0.295143	N/A
11053	hsa-miR-32-5p	2.40845	N/A	N/A	334.5	191	342	51	92	634	239	141	286.5	-16	-69.5	590.5	222.167	168.333	0.784893	0.392484	0.896013	N/A	N/A	1.66455	0.69113	1.66455	0.382757	N/A
168945	hsa-miR-326	0.850314	N/A	N/A	82.5	51	64.5	52.5	86.5	48	-12.5	2	12	-14.5	-49	6.5	0.5	-19	N/A	0.00556715	0.0375293	N/A	N/A	0.0183228	0.0215482	0.0183228	1.04884	N/A
145640	hsa-miR-328-3p	1.42933	0.237606	0.706597	83.5	57.5	69	84.5	158.5	53.5	-2.5	10.5	14	18	23.5	14.5	7.33333	18.6667	N/A	0.0292276	0.0437842	0.0503849	0.0652778	0.0408739	0.0365059	0.0521788	0.281957	0.235737
148550	hsa-miR-328-5p	N/A	N/A	N/A	74.5	42.5	47.5	55	102	41	-8	-5	-5.5	-19.5	-40.5	-3	-6.16667	-21	N/A	N/A	N/A	N/A	N/A	N/A	N/A	N/A	N/A	N/A
148509	hsa-miR-328-5p	1.87505	N/A	N/A	83.5	50.5	71.5	72	139	65	-10.5	3	18	-2.5	-14.5	21.5	3.5	1.5	N/A	0.00835073	0.056294	N/A	N/A	0.0606061	0.0323224	0.0606061	1.04884	N/A
11061	hsa-miR-329-3p	N/A	N/A	N/A	83	42	46.5	48	74.5	42	-15	-8.5	-9.5	-19.5	-62.5	-3.5	-11	-28.5	N/A	N/A	N/A	N/A	N/A	N/A	N/A	N/A	N/A	N/A
11063	hsa-miR-330-3p	0.620641	0.112825	0.706597	97.5	55	61.5	70.5	104	45.5	10.5	8	9	5.5	-30.5	7	9.16667	-6	0.0344828	0.0222686	0.028147	0.0153954	N/A	0.0197322	0.0282995	0.0175638	0.215852	0.174598
145843	hsa-miR-330-5p	N/A	N/A	N/A	86.5	48	50.5	45.5	78	50.5	-23.5	-1	-5	-23.5	-72.5	5	-9.83333	-30.3333	N/A	N/A	N/A	N/A	N/A	0.0140944	N/A	0.0140944	N/A	N/A
42887	hsa-miR-331-3p	0.348075	0.298646	0.706597	574.5	114.5	304	79	208	299.5	491	65	246.5	8	55	254.5	267.5	105.833	1.61248	0.180932	0.770915	0.0223933	0.152778	0.717407	0.854776	0.297526	0.841681	1.24166
17866	hsa-miR-331-5p	1.31591	N/A	N/A	140.5	69	85	47	98	88	40	19.5	29	-22	-51.5	43	29.5	-10.1667	0.131363	0.0542797	0.0906959	N/A	N/A	0.121212	0.0921128	0.121212	0.418629	N/A
145745	hsa-miR-335-3p	0.677859	0.514961	0.779468	671.5	1494	405.5	1031.5	439.5	477.5	558	1443.5	350.5	959	294.5	428	784	560.5	1.83251	4.01809	1.09617	2.68439	0.818056	1.20648	2.31559	1.56964	0.656283	0.627367
11065	hsa-miR-335-5p	0.935605	N/A	N/A	314	99.5	122	56.5	140.5	157	203.5	50.5	66.5	-13.5	-12	112.5	106.833	29	0.668309	0.140571	0.207975	N/A	N/A	0.317125	0.338951	0.317125	0.847366	N/A
42673	hsa-miR-337-3p	43.6604	0.14032	0.706597	108.5	54	76.5	1011	1875.5	88	25	6.5	23.5	945	1727	50	18.3333	907.333	0.0821018	0.0180932	0.0734949	2.64521	4.79722	0.140944	0.0578967	2.52779	0.600006	0.921895
17944	hsa-miR-337-5p	9.62051	N/A	N/A	62	48	53	37	63.5	48.5	-16	1	-1	-28.5	-70.5	9.5	-5.33333	-29.8333	N/A	0.00278358	N/A	N/A	N/A	0.0267794	0.00278358	0.0267794	N/A	N/A
42592	hsa-miR-338-3p	2.49984	N/A	N/A	88	49.5	60.5	54.5	130.5	56.5	11.5	0.5	1	-13	-35.5	12.5	4.33333	-12	0.0377668	0.00139179	0.00312744	N/A	N/A	0.0352361	0.0140954	0.0352361	1.45569	N/A
17825	hsa-miR-338-5p	14.5749	0.32392	0.706597	120	53	67	105	565	60.5	13	4.5	10.5	34.5	409	18	9.33333	153.833	0.0426929	0.0125261	0.0328382	0.096571	1.13611	0.05074	0.0293524	0.427807	0.524064	1.43484
42912	hsa-miR-339-3p	1.8577	N/A	N/A	105.5	47.5	67.5	42	78	62	2	-0.5	11	-29.5	-59.5	13.5	4.16667	-25.1667	0.00656814	N/A	0.0344019	N/A	N/A	0.038055	0.020485	0.038055	0.960772	N/A
42739	hsa-miR-339-5p	1.01676	0.983252	0.992853	336.5	70.5	213	117.5	531.5	152.5	266.5	21.5	153.5	47.5	359.5	109	147.167	172	0.875205	0.0598469	0.480063	0.13296	0.998611	0.307259	0.471705	0.47961	0.864404	0.954607
145757	hsa-miR-33a-3p	3.77819	N/A	N/A	84.5	57	56	48.5	75.5	59.5	-0.5	8.5	1.5	-18	-73	19	3.16667	-24	N/A	0.0236604	0.00469116	N/A	N/A	0.0535588	0.0141758	0.0535588	0.946211	N/A
145859	hsa-miR-33a-5p	0.771909	0.71626	0.891014	520	433.5	410	77	71.5	684.5	404.5	387.5	360	6	-65.5	639	384	193.167	1.32841	1.07864	1.12588	0.016795	N/A	1.80127	1.17764	0.909032	0.112672	1.38809
145734	hsa-miR-33b-3p	N/A	N/A	N/A	97	45.5	44	38.5	61.5	43.5	-7.5	-1.5	-8	-30.5	-90	0.5	-5.66667	-40	N/A	N/A	N/A	N/A	N/A	0.00140944	N/A	0.00140944	N/A	N/A
145950	hsa-miR-33b-5p	0.327632	0.137229	0.706597	1647	798	667	184.5	489.5	651.5	1542.5	752	614	115	339	607	969.5	353.667	5.06568	2.09325	1.92025	0.321903	0.941667	1.71106	3.02639	0.991545	0.584257	0.701857
42738	hsa-miR-340-3p	10.5685	0.182361	0.706597	148.5	161	143	968.5	2072	95.5	51.5	113.5	87	899.5	1920	53.5	84	957.667	0.16913	0.315936	0.272088	2.51784	5.33333	0.15081	0.252384	2.66733	0.298593	0.972693
29872	hsa-miR-340-5p	2.39736	0.394109	0.725322	1296	326.5	886.5	458	4702	1421.5	1199	277.5	833	392	4521.5	1376.5	769.833	2096.67	3.9376	0.772443	2.60516	1.09727	12.5597	3.8802	2.4384	5.84573	0.65172	1.02274
32884	hsa-miR-342-3p	5.48655	0.20868	0.706597	90.5	61	68	90.5	270	68	1.5	13.5	15	25.5	122.5	28	10	58.6667	0.00492611	0.0375783	0.0469116	0.0713786	0.340278	0.0789288	0.0298053	0.163528	0.739654	0.936327
42576	hsa-miR-342-5p	3.40359	0.139202	0.706597	111.5	50	65	62	196	57	12.5	1	8	-3	39.5	16.5	7.16667	17.6667	0.0410509	0.00278358	0.0250195	N/A	0.109722	0.0465116	0.0229513	0.0781169	0.837307	0.572176
169076	hsa-miR-345-3p	1.09363	N/A	N/A	68	54.5	112.5	41.5	81	86	-26.5	6.5	58.5	-25.5	-71	39	12.8333	-19.1667	N/A	0.0180932	0.182955	N/A	N/A	0.109937	0.100524	0.109937	1.15967	N/A
42934	hsa-miR-345-5p	0.355309	N/A	N/A	114	52	73.5	52.5	79.5	48	22	4	19	-15.5	-73.5	6	15	-27.6667	0.0722496	0.0111343	0.0594214	N/A	N/A	0.0169133	0.0476018	0.0169133	0.677002	N/A
145732	hsa-miR-346	2.45136	0.360415	0.725322	115.5	52	75	75.5	211.5	63	2	6.5	20.5	6	52	20	9.66667	26	0.00656814	0.0180932	0.0641126	0.016795	0.144444	0.0563777	0.0295913	0.072539	1.0289	0.900775
148595	hsa-miR-34a-3p	2.51997	N/A	N/A	94.5	55	58.5	41.5	147.5	58.5	-12.5	7	4.5	-28.5	-26	15	-0.333333	-13.1667	N/A	0.019485	0.0140735	N/A	N/A	0.0422833	0.0167793	0.0422833	0.228052	N/A
168586	hsa-miR-34a-5p	0.64027	0.636251	0.852301	2086.5	482.5	1216	137.5	132	1703	1998	434.5	1161	66.5	-34	1660.5	1197.83	564.333	6.56158	1.20946	3.63096	0.186144	N/A	4.68076	3.80067	2.43345	0.705163	1.30603
148640	hsa-miR-34b-3p	N/A	N/A	N/A	80.5	43.5	38	38.5	60	38	-31.5	-3	-14.5	-35.5	-79	-10.5	-16.3333	-41.6667	N/A	N/A	N/A	N/A	N/A	N/A	N/A	N/A	N/A	N/A
11073	hsa-miR-34b-5p	N/A	N/A	N/A	61	39	39	36	84	41	-29	-8	-13.5	-30	-80	-0.5	-16.8333	-36.8333	N/A	N/A	N/A	N/A	N/A	N/A	N/A	N/A	N/A	N/A
42729	hsa-miR-34c-3p	N/A	N/A	N/A	70	44.5	39.5	42	66	42.5	-26	-3	-12.5	-34	-88	-2	-13.8333	-41.3333	N/A	N/A	N/A	N/A	N/A	N/A	N/A	N/A	N/A	N/A
11074	hsa-miR-34c-5p	2.53171	N/A	N/A	74	50	53.5	45	79	51.5	-32.5	1	-5	-21.5	-72	2.5	-12.1667	-30.3333	N/A	0.00278358	N/A	N/A	N/A	0.00704722	0.00278358	0.00704722	N/A	N/A
169368	hsa-miR-3529-3p	N/A	N/A	N/A	72.5	39.5	35.5	46.5	78	33	-28	-10.5	-16.5	-20.5	-59	-10	-18.3333	-29.8333	N/A	N/A	N/A	N/A	N/A	N/A	N/A	N/A	N/A	N/A
169055	hsa-miR-3529-5p	2.68979	N/A	N/A	101	55.5	85	38	63	88	11.5	7.5	29	-29.5	-82	47.5	16	-21.3333	0.0377668	0.0208768	0.0906959	N/A	N/A	0.133897	0.0497798	0.133897	0.731757	N/A
148215	hsa-miR-3591-3p	0.560753	N/A	N/A	89.5	73.5	44.5	71	177	52	-20.5	25	-10.5	-0.5	21.5	6.5	-2	9.16667	N/A	0.0695894	N/A	N/A	0.0597222	0.0183228	0.0695894	0.0390225	N/A	0.750179
168994	hsa-miR-3591-5p	2.50772	0.396258	0.725537	177.5	754.5	120.5	555.5	1720.5	213	98	706	62	486	1578.5	169	288.667	744.5	0.321839	1.96521	0.193901	1.36039	4.38472	0.476392	0.826982	2.07384	1.19447	0.988273
148593	hsa-miR-3605-3p	2.64759	N/A	N/A	107	52.5	73.5	42	89	70	2.5	5	20.5	-25.5	-58.5	27	9.33333	-19	0.00821018	0.0139179	0.0641126	N/A	N/A	0.0761099	0.0287469	0.0761099	1.07004	N/A
148165	hsa-miR-3605-5p	N/A	N/A	N/A	71.5	41.5	42	44	73.5	41	-28.5	-8	-12	-23.5	-78	-3	-16.1667	-34.8333	N/A	N/A	N/A	N/A	N/A	N/A	N/A	N/A	N/A	N/A
148335	hsa-miR-3606-5p	0.792436	0.791315	0.917975	366	2964	959	1412	136.5	925.5	268	2912	903.5	1341	-85	882	1361.17	712.667	0.880131	8.10578	2.82565	3.75367	N/A	2.48626	3.93718	3.11997	0.94963	0.287246
148420	hsa-miR-3607-3p	0.363566	0.2894	0.706597	8212	2095	4451.5	208.5	299.5	5716	8106	2046	4394.5	139.5	138	5666	4848.83	1981.17	26.6207	5.6952	13.7435	0.390483	0.383333	15.9718	15.3531	5.58188	0.687494	1.61199
148418	hsa-miR-3607-5p	0.816926	0.828124	0.939386	200	322.5	111	89	87.5	271	90.5	276	58	14.5	-82.5	226.5	141.5	52.8333	0.297209	0.768267	0.181392	0.0405878	N/A	0.638478	0.415622	0.339533	0.747893	1.24516
148382	hsa-miR-3609	N/A	N/A	N/A	80.5	47	46.5	41	76.5	46.5	-30	-4.5	-11.5	-27.5	-67	1.5	-15.3333	-31	N/A	N/A	N/A	N/A	N/A	0.00422833	N/A	0.00422833	N/A	N/A
148208	hsa-miR-3610	19.8295	N/A	N/A	69	41.5	55.5	41	126	55	-29.5	-7	0.5	-35	-64.5	11	-12	-29.5	N/A	N/A	0.00156372	N/A	N/A	0.0310078	0.00156372	0.0310078	N/A	N/A
148465	hsa-miR-3611	0.53653	0.404563	0.72602	213.5	492.5	154.5	235.5	206	181.5	108.5	441.5	97	167	59	135.5	215.667	120.5	0.356322	1.22895	0.303362	0.46746	0.163889	0.381959	0.629544	0.337769	0.825636	0.463439
148307	hsa-miR-3612	N/A	N/A	N/A	71	44	51.5	157.5	381.5	49	-19.5	-3	0	91.5	215.5	9.5	-7.5	105.5	N/A	N/A	N/A	0.256123	0.598611	0.0267794	N/A	0.293838	N/A	0.979368
148493	hsa-miR-3613-3p	1.36944	0.103055	0.706597	455	525	549	831	850.5	551	355	476	495.5	764.5	702.5	511.5	442.167	659.5	1.16585	1.32498	1.54965	2.13996	1.95139	1.44186	1.34683	1.8444	0.143175	0.195801
147334	hsa-miR-3613-5p	1.45875	N/A	N/A	103	49.5	93	50.5	101.5	110.5	0	-1	38	-21	-55	61.5	12.3333	-4.83333	N/A	N/A	0.118843	N/A	N/A	0.173362	0.118843	0.173362	N/A	N/A
168689	hsa-miR-361-3p	1.23105	0.466369	0.757885	243.5	410	311	446.5	566	271.5	144.5	363	258	370.5	412.5	226.5	255.167	336.5	0.474548	1.01044	0.80688	1.03709	1.14583	0.638478	0.763956	0.940467	0.354093	0.284032
148413	hsa-miR-3614-3p	0.108155	0.274757	0.706597	459	1228	192.5	84.5	71.5	148	371.5	1180.5	139	17.5	-71	109	563.667	18.5	1.22003	3.28601	0.434715	0.0489853	N/A	0.307259	1.64692	0.178122	0.894277	1.02529
169317	hsa-miR-3614-5p	N/A	N/A	N/A	85.5	43	55	63.5	136.5	43.5	-14.5	-5	-0.5	-6	-33	-3	-6.66667	-14	N/A	N/A	N/A	N/A	N/A	N/A	N/A	N/A	N/A	N/A
148272	hsa-miR-3615	N/A	N/A	N/A	98.5	46	54	53.5	103	45	-14	-1.5	-0.5	-19.5	-70	0	-5.33333	-29.8333	N/A	N/A	N/A	N/A	N/A	N/A	N/A	N/A	N/A	N/A
14301	hsa-miR-361-5p	1.58866	0.130222	0.706597	992.5	872.5	634	1431.5	1902.5	956	891.5	824	581	1362	1732	907.5	765.5	1333.83	2.92775	2.29367	1.81704	3.81246	4.81111	2.55814	2.34615	3.72724	0.237499	0.302879
147276	hsa-miR-3616-3p	N/A	N/A	N/A	71.5	40.5	43	39.5	71.5	39	-22	-9.5	-14.5	-31	-78	-6.5	-15.3333	-38.5	N/A	N/A	N/A	N/A	N/A	N/A	N/A	N/A	N/A	N/A
148290	hsa-miR-3616-5p	N/A	N/A	N/A	61.5	38	41	37.5	70.5	35.5	-18.5	-11.5	-15.5	-30.5	-85	-7	-15.1667	-40.8333	N/A	N/A	N/A	N/A	N/A	N/A	N/A	N/A	N/A	N/A
148601	hsa-miR-3617-5p	N/A	N/A	N/A	60.5	38	35	34.5	48	36	-37	-11	-19	-33.5	-99.5	-5.5	-22.3333	-46.1667	N/A	N/A	N/A	N/A	N/A	N/A	N/A	N/A	N/A	N/A
168786	hsa-miR-3618	0.759514	N/A	N/A	66	50	52.5	43	64.5	47	-38	4	0	-27.5	-61	3	-11.3333	-28.5	N/A	0.0111343	N/A	N/A	N/A	0.00845666	0.0111343	0.00845666	N/A	N/A
168665	hsa-miR-3619-3p	5.39915	0.321815	0.706597	121.5	53.5	60	78	257.5	62	5	8	7.5	6	98	16.5	6.83333	40.1667	0.0164204	0.0222686	0.0234558	0.016795	0.272222	0.0465116	0.0207149	0.111843	0.181815	1.24894
148102	hsa-miR-3619-5p	N/A	N/A	N/A	70	40	46	39.5	93	40.5	-21	-7.5	-9	-32	-65	-1.5	-12.5	-32.8333	N/A	N/A	N/A	N/A	N/A	N/A	N/A	N/A	N/A	N/A
148371	hsa-miR-3620-3p	N/A	N/A	N/A	71.5	45.5	50	46	70	41	-25	-2	-4	-22.5	-74.5	1	-10.3333	-32	N/A	N/A	N/A	N/A	N/A	0.00281889	N/A	0.00281889	N/A	N/A
148317	hsa-miR-3621	1.39358	N/A	N/A	321.5	98	409	47.5	102.5	366	215.5	49.5	352.5	-23.5	-49	321	205.833	82.8333	0.707718	0.137787	1.10242	N/A	N/A	0.904863	0.649309	0.904863	0.746891	N/A
148132	hsa-miR-3622a-3p	1.00728	N/A	N/A	132.5	79.5	76.5	52	88	72.5	22	31.5	20	-22	-84.5	26.5	24.5	-26.6667	0.0722496	0.0876827	0.0625489	N/A	N/A	0.0747005	0.0741604	0.0747005	0.170919	N/A
148474	hsa-miR-3622a-5p	N/A	N/A	N/A	66.5	37.5	40	51	80	35.5	-34	-12	-12	-16	-60	-7	-19.3333	-27.6667	N/A	N/A	N/A	N/A	N/A	N/A	N/A	N/A	N/A	N/A
148547	hsa-miR-3622b-3p	0.871331	N/A	N/A	156	82.5	78	48.5	86	82	73.5	34	26	-17.5	-55.5	43	44.5	-10	0.241379	0.0946416	0.0813135	N/A	N/A	0.121212	0.139111	0.121212	0.638458	N/A
148445	hsa-miR-3622b-5p	N/A	N/A	N/A	84	42	46.5	48	110	50.5	-14	-5	-8	-27	-51	4.5	-9	-24.5	N/A	N/A	N/A	N/A	N/A	0.012685	N/A	0.012685	N/A	N/A
17893	hsa-miR-362-3p	3.33571	N/A	N/A	93.5	56.5	57	42.5	79	68	-9	9	5.5	-26.5	-73	25	1.83333	-24.8333	N/A	0.0250522	0.0172009	N/A	N/A	0.0704722	0.0211266	0.0704722	0.262782	N/A
14279	hsa-miR-362-5p	N/A	N/A	N/A	69	42	44.5	36	109.5	44	-29	-6.5	-10	-33.5	-64	1.5	-15.1667	-32	N/A	N/A	N/A	N/A	N/A	0.00422833	N/A	0.00422833	N/A	N/A
11077	hsa-miR-363-3p	1.5579	0.374544	0.725322	137	60	95	107.5	259	78	28	10	40.5	36	71.5	30	26.1667	45.8333	0.091954	0.0278358	0.126661	0.10077	0.198611	0.0845666	0.0821504	0.127982	0.610307	0.4821
27544	hsa-miR-363-5p	1.47818	N/A	N/A	239	214	111.5	47.5	98	236	145	166.5	59	-18	-60.5	196.5	123.5	39.3333	0.47619	0.463466	0.184519	N/A	N/A	0.553911	0.374725	0.553911	0.439912	N/A
148481	hsa-miR-3646	0.725948	0.553274	0.803997	538	1335.5	585	1026	337	654.5	428.5	1288	530.5	951	162	609	749	574	1.40722	3.58525	1.65911	2.662	0.45	1.7167	2.21719	1.60957	0.537366	0.689555
148384	hsa-miR-3648	0.69577	N/A	N/A	93.5	46	83	38.5	96.5	67	-4.5	-4	28.5	-28	-77	22	6.66667	-27.6667	N/A	N/A	0.0891321	N/A	N/A	0.0620155	0.0891321	0.0620155	N/A	N/A
148241	hsa-miR-3649	1.26073	N/A	N/A	219	117.5	163.5	56.5	88.5	178	107.5	70	109	-13.5	-57	132.5	95.5	20.6667	0.353038	0.19485	0.340891	N/A	N/A	0.373502	0.29626	0.373502	0.297148	N/A
148221	hsa-miR-3650	10.9382	0.168063	0.706597	142.5	68	72.5	418	898	76.5	50	21	20.5	352	738.5	35.5	30.5	375.333	0.164204	0.0584551	0.0641126	0.985304	2.05139	0.10007	0.0955904	1.04559	0.622322	0.934455
148327	hsa-miR-3651	1.00571	N/A	N/A	1061.5	388	575.5	66	75	728	954	339.5	523	-12.5	-75.5	679.5	605.5	197.167	3.133	0.945024	1.63565	N/A	N/A	1.91543	1.90456	1.91543	0.587276	N/A
148363	hsa-miR-3652	1.25211	N/A	N/A	95.5	54	100	45.5	80	77	-0.5	5	44.5	-22	-57.5	34	16.3333	-15.1667	N/A	0.0139179	0.139171	N/A	N/A	0.0958421	0.0765446	0.0958421	1.15707	N/A
148377	hsa-miR-3653-3p	0.348479	0.303254	0.706597	1336	153	1084.5	78.5	195	922.5	1259	105.5	1026	9.5	56	879.5	796.833	315	4.13465	0.293667	3.20876	0.026592	0.155556	2.47921	2.54569	0.887119	0.78741	1.55593
148379	hsa-miR-3654	0.601529	0.421738	0.732568	1286.5	836	1225	185	120.5	1313	1187	786.5	1172.5	117.5	-31.5	1271	1048.67	452.333	3.89819	2.18928	3.66693	0.328901	N/A	3.5828	3.25147	1.95585	0.285138	1.1764
148331	hsa-miR-3655	3.41957	N/A	N/A	130	53.5	148.5	41	82	201	21.5	7.5	94.5	-31.5	-85	156.5	41.1667	13.3333	0.0706076	0.0208768	0.295543	N/A	N/A	0.441156	0.129009	0.441156	1.13442	N/A
148228	hsa-miR-3656	1.46992	0.791214	0.917975	109	80	789.5	72.5	130	886	6.5	33	735.5	0.5	-38.5	838.5	258.333	266.833	0.0213465	0.091858	2.30023	0.00139958	N/A	2.36364	0.80448	1.18252	1.61078	1.41254
148358	hsa-miR-3657	1.83467	N/A	N/A	90	56	50.5	45.5	84.5	49.5	3	7.5	-2	-21	-55.5	10	2.83333	-22.1667	0.00985222	0.0208768	N/A	N/A	N/A	0.0281889	0.0153645	0.0281889	0.507375	N/A
148168	hsa-miR-3658	0.197497	N/A	N/A	257	56.5	100	40	68	58	165.5	8	45	-27	-86	16.5	72.8333	-32.1667	0.543514	0.0222686	0.140735	N/A	N/A	0.0465116	0.235506	0.0465116	1.16023	N/A
148449	hsa-miR-3659	N/A	N/A	N/A	64.5	42.5	49.5	39.5	77.5	41	-14	-7	-8	-31	-74.5	-2.5	-9.66667	-36	N/A	N/A	N/A	N/A	N/A	N/A	N/A	N/A	N/A	N/A
11078	hsa-miR-365a-3p/hsa-miR-365b-3p	0.53168	0.444886	0.746207	1860.5	815	1441	145	209.5	2235	1761	768.5	1390	72	54	2189.5	1306.5	771.833	5.78325	2.13918	4.34715	0.20154	0.15	6.17195	4.08986	2.1745	0.44882	1.59209
148514	hsa-miR-365a-5p	1.06035	N/A	N/A	112	45.5	72	44	79.5	70	21	-3.5	14.5	-24.5	-62	21.5	10.6667	-21.6667	0.0689655	N/A	0.0453479	N/A	N/A	0.0606061	0.0571567	0.0606061	0.292182	N/A
146029	hsa-miR-365b-5p	1.15615	N/A	N/A	449	103	617.5	50.5	108.5	467	367	53.5	561	-17	-44.5	425	327.167	121.167	1.20525	0.148921	1.7545	N/A	N/A	1.19803	1.03622	1.19803	0.787498	N/A
147318	hsa-miR-3660	0.402955	0.11413	0.706597	409	225.5	290.5	106.5	197.5	267.5	300.5	176.5	238.5	41	54	224	238.5	106.333	0.986864	0.491301	0.745895	0.114766	0.15	0.631431	0.741353	0.298732	0.33427	0.966296
148162	hsa-miR-3661	N/A	N/A	N/A	67.5	41.5	46.5	41.5	83.5	37.5	-17	-6.5	-8	-24.5	-64.5	-3	-10.5	-30.6667	N/A	N/A	N/A	N/A	N/A	N/A	N/A	N/A	N/A	N/A
148042	hsa-miR-3662	2.94763	N/A	N/A	114	51	66	44.5	118.5	75	12.5	2.5	8.5	-26.5	-60.5	26	7.83333	-20.3333	0.0410509	0.00695894	0.0265833	N/A	N/A	0.0732911	0.0248644	0.0732911	0.688168	N/A
148082	hsa-miR-3663-3p	N/A	N/A	N/A	58	39	41.5	37	59.5	34	-26	-9.5	-12	-29.5	-75	-5	-15.8333	-36.5	N/A	N/A	N/A	N/A	N/A	N/A	N/A	N/A	N/A	N/A
169404	hsa-miR-3663-5p	0.901339	N/A	N/A	86	42	54.5	43.5	95.5	43	-0.5	-4	2	-23.5	-57.5	2	-0.833333	-26.3333	N/A	N/A	0.00625489	N/A	N/A	0.00563777	0.00625489	0.00563777	N/A	N/A
168796	hsa-miR-3664-3p	3.137	0.0911737	0.706597	163	96.5	115	145.5	424	288	65	45.5	57.5	76.5	263.5	243	56	194.333	0.213465	0.126653	0.179828	0.214136	0.731944	0.684989	0.173315	0.54369	0.252551	0.526709
148206	hsa-miR-3664-5p	70.4318	N/A	N/A	81	50	49.5	100.5	208	55	-18	0.5	-3.5	31.5	65.5	8.5	-7	35.1667	N/A	0.00139179	N/A	0.0881735	0.181944	0.0239605	0.00139179	0.0980262	N/A	0.810513
148264	hsa-miR-3665	0.0783773	N/A	N/A	92.5	44.5	65	41	72	49	-18.5	-2.5	11.5	-32	-78	1	-3.16667	-36.3333	N/A	N/A	0.0359656	N/A	N/A	0.00281889	0.0359656	0.00281889	N/A	N/A
148566	hsa-miR-3666	0.310339	N/A	N/A	87.5	78	50	40	74	54	-20.5	31	-4	-34	-98	9.5	2.16667	-40.8333	N/A	0.0862909	N/A	N/A	N/A	0.0267794	0.0862909	0.0267794	N/A	N/A
148062	hsa-miR-3667-3p	0.65281	N/A	N/A	111	53	72	41	82.5	52	9	3.5	18.5	-25	-66.5	7.5	10.3333	-28	0.0295567	0.00974252	0.0578577	N/A	N/A	0.0211416	0.0323856	0.0211416	0.74669	N/A
148234	hsa-miR-3667-5p	0.338844	0.509954	0.774318	522.5	3479	452.5	866.5	79	224	423	3431	398	798.5	-67.5	183.5	1417.33	304.833	1.38916	9.55045	1.24472	2.23513	N/A	0.517266	4.06145	1.3762	1.17056	0.882659
148072	hsa-miR-3668	N/A	N/A	N/A	65	39	34.5	41.5	74.5	34	-32.5	-9	-17.5	-26.5	-80.5	-6	-19.6667	-37.6667	N/A	N/A	N/A	N/A	N/A	N/A	N/A	N/A	N/A	N/A
148167	hsa-miR-3670	1.61795	N/A	N/A	98.5	61	53.5	108.5	193.5	52	-9	15.5	-2.5	36.5	31	7.5	1.33333	25	N/A	0.0431454	N/A	0.102169	0.0861111	0.0211416	0.0431454	0.0698074	N/A	0.614602
148018	hsa-miR-3671	9.61856	N/A	N/A	94.5	53	74	38.5	60	159	-1	3.5	19	-29.5	-93	118	7.16667	-1.5	N/A	0.00974252	0.0594214	N/A	N/A	0.332629	0.034582	0.332629	1.0158	N/A
148058	hsa-miR-3672	N/A	N/A	N/A	62	39.5	40.5	38.5	77.5	36.5	-43	-8.5	-15	-31	-74.5	-6.5	-22.1667	-37.3333	N/A	N/A	N/A	N/A	N/A	N/A	N/A	N/A	N/A	N/A
14280	hsa-miR-367-3p	N/A	N/A	N/A	81.5	46	47.5	41.5	73.5	41.5	-10.5	-1	-5	-31	-80.5	-0.5	-5.5	-37.3333	N/A	N/A	N/A	N/A	N/A	N/A	N/A	N/A	N/A	N/A
148489	hsa-miR-3674	N/A	N/A	N/A	81	40.5	44.5	38	93	40.5	-34	-7	-8	-35	-59.5	-4	-16.3333	-32.8333	N/A	N/A	N/A	N/A	N/A	N/A	N/A	N/A	N/A	N/A
148214	hsa-miR-3675-3p	0.836464	0.758677	0.910094	704.5	1088.5	408.5	1250.5	401	401.5	583.5	1038.5	348	1173.5	235	352.5	656.667	587	1.91626	2.89074	1.08835	3.28481	0.652778	0.993658	1.96512	1.64375	0.459102	0.870806
148289	hsa-miR-3675-5p	1.14938	0.895662	0.964858	92.5	70	63.5	81	160	92	-19.5	22.5	10.5	9.5	3	46	4.5	19.5	N/A	0.0626305	0.0328382	0.026592	0.00833333	0.129669	0.0477343	0.0548647	0.441325	1.19243
145697	hsa-miR-367-5p	N/A	N/A	N/A	107.5	40.5	37	37	89.5	38.5	-3	-7.5	-16	-32.5	-59	-12	-8.83333	-34.5	N/A	N/A	N/A	N/A	N/A	N/A	N/A	N/A	N/A	N/A
148388	hsa-miR-3677-3p	N/A	N/A	N/A	80.5	38	40.5	39.5	85.5	34.5	-35.5	-8.5	-11.5	-31	-74	-9.5	-18.5	-38.1667	N/A	N/A	N/A	N/A	N/A	N/A	N/A	N/A	N/A	N/A
168691	hsa-miR-3677-5p	N/A	N/A	N/A	75.5	44	42.5	38.5	55.5	42.5	-23	-3.5	-12	-27	-88	2	-12.8333	-37.6667	N/A	N/A	N/A	N/A	N/A	0.00563777	N/A	0.00563777	N/A	N/A
148106	hsa-miR-3678-3p	N/A	N/A	N/A	78.5	42.5	50.5	46	78.5	39	-30	-5.5	-6.5	-26.5	-92	-5.5	-14	-41.3333	N/A	N/A	N/A	N/A	N/A	N/A	N/A	N/A	N/A	N/A
148452	hsa-miR-3678-5p	N/A	N/A	N/A	54.5	38	36.5	39	71	32.5	-30	-8	-16.5	-28	-67	-7	-18.1667	-34	N/A	N/A	N/A	N/A	N/A	N/A	N/A	N/A	N/A	N/A
148038	hsa-miR-3679-3p	0.895892	0.735742	0.903498	400	501.5	348.5	594	373	304	275.5	455	296	523	209.5	258.5	342.167	330.333	0.904762	1.26653	0.925723	1.46396	0.581944	0.728682	1.03234	0.924862	0.196724	0.510998
147376	hsa-miR-3679-5p	N/A	N/A	N/A	80	42.5	44.5	57.5	112.5	43	-27.5	-3.5	-9.5	-11.5	-34.5	-1	-13.5	-15.6667	N/A	N/A	N/A	N/A	N/A	N/A	N/A	N/A	N/A	N/A
148262	hsa-miR-3680-3p	N/A	N/A	N/A	59.5	43	44	42.5	83	41.5	-29.5	-6	-12	-27.5	-72	-4.5	-15.8333	-34.6667	N/A	N/A	N/A	N/A	N/A	N/A	N/A	N/A	N/A	N/A
148599	hsa-miR-3680-5p	0.738285	N/A	N/A	83	74	54	60	78	52	-14	25.5	0.5	-5.5	-67	9.5	4	-21	N/A	0.0709812	0.00156372	N/A	N/A	0.0267794	0.0362725	0.0267794	1.35325	N/A
148189	hsa-miR-3681-3p	N/A	N/A	N/A	65.5	40	36	40.5	70.5	36.5	-34	-8.5	-16.5	-27.5	-90.5	-6	-19.6667	-41.3333	N/A	N/A	N/A	N/A	N/A	N/A	N/A	N/A	N/A	N/A
148353	hsa-miR-3681-5p	0.504698	N/A	N/A	808	202	421	51.5	94.5	273	696	152.5	363	-25	-89	229.5	403.833	38.5	2.28571	0.424495	1.13526	N/A	N/A	0.646934	1.28182	0.646934	0.732726	N/A
148454	hsa-miR-3682-3p	N/A	N/A	N/A	75.5	44	47	38	73	44.5	-24	-4	-6.5	-30.5	-86.5	2.5	-11.5	-38.1667	N/A	N/A	N/A	N/A	N/A	0.00704722	N/A	0.00704722	N/A	N/A
169243	hsa-miR-3682-5p	1.45403	0.355066	0.725322	110	87	66	87.5	172	83	12.5	39.5	14.5	21.5	39	41.5	22.1667	34	0.0410509	0.109951	0.0453479	0.0601819	0.108333	0.116984	0.06545	0.0951664	0.589748	0.32159
148256	hsa-miR-3683	N/A	N/A	N/A	61.5	43	44.5	40.5	93.5	36.5	-23	-4	-10.5	-34	-62.5	-7	-12.5	-34.5	N/A	N/A	N/A	N/A	N/A	N/A	N/A	N/A	N/A	N/A
148406	hsa-miR-3684	N/A	N/A	N/A	77.5	40	39.5	52.5	78	33.5	-28.5	-6.5	-15	-19.5	-101.5	-11	-16.6667	-44	N/A	N/A	N/A	N/A	N/A	N/A	N/A	N/A	N/A	N/A
148032	hsa-miR-3685	0.368826	0.446635	0.748008	341.5	2524	282.5	635.5	153	568	248.5	2476.5	230	570	11	526	985	369	0.816092	6.89353	0.719312	1.59552	0.0305556	1.48273	2.80964	1.03627	1.25891	0.84225
148156	hsa-miR-3686	0.187927	0.319355	0.706597	429.5	3127	360.5	331	166	466	337	3079.5	307.5	266	18.5	427	1241.33	237.167	1.10673	8.57203	0.961689	0.744577	0.0513889	1.20366	3.54682	0.666543	1.22718	0.870292
148085	hsa-miR-3687	0.608599	0.508757	0.774318	1019.5	424.5	591.5	170.5	118	772.5	925	375.5	534.5	102.5	-38	726.5	611.667	263.667	3.03777	1.04523	1.67162	0.286914	N/A	2.04792	1.91821	1.16742	0.531172	1.06665
147311	hsa-miR-3688-3p	N/A	N/A	N/A	68.5	40	43	37.5	88	39.5	-24.5	-8	-9.5	-30	-69.5	-3	-14	-34.1667	N/A	N/A	N/A	N/A	N/A	N/A	N/A	N/A	N/A	N/A
168692	hsa-miR-3688-5p	3.6714	N/A	N/A	109	53.5	73	44.5	74.5	82	2.5	7	19.5	-28.5	-96	38.5	9.66667	-28.6667	0.00821018	0.019485	0.0609851	N/A	N/A	0.108527	0.0295601	0.108527	0.940207	N/A
148243	hsa-miR-3689a-3p	N/A	N/A	N/A	71.5	44	51.5	50	94	41	-17	-5	-4.5	-16	-48.5	0	-8.83333	-21.5	N/A	N/A	N/A	N/A	N/A	N/A	N/A	N/A	N/A	N/A
148251	hsa-miR-3689a-5p/hsa-miR-3689b-5p/hsa-miR-3689e	1.0199	N/A	N/A	126	96	84	60	73	83	30	48	30.5	-5.5	-66	39.5	36.1667	-10.6667	0.0985222	0.133612	0.095387	N/A	N/A	0.111346	0.109174	0.111346	0.194387	N/A
148065	hsa-miR-3689b-3p/hsa-miR-3689c	10.0696	0.316941	0.706597	112	61.5	83	120	674	77.5	14.5	13	27	51	523.5	34.5	18.1667	203	0.047619	0.0361865	0.084441	0.142757	1.45417	0.0972516	0.0560822	0.564725	0.449624	1.36458
168883	hsa-miR-3689d	N/A	N/A	N/A	69	38.5	40.5	37	68	36	-32	-10	-11	-27.5	-76.5	-3.5	-17.6667	-35.8333	N/A	N/A	N/A	N/A	N/A	N/A	N/A	N/A	N/A	N/A
168759	hsa-miR-3689f	N/A	N/A	N/A	66.5	38.5	40.5	41.5	63.5	35.5	-28	-9	-11	-24	-83	-4	-16	-37	N/A	N/A	N/A	N/A	N/A	N/A	N/A	N/A	N/A	N/A
148077	hsa-miR-3690	0.614234	0.695197	0.881058	98.5	245	86.5	130	93.5	84	15.5	198	30	59	-49.5	42.5	81.1667	17.3333	0.0509031	0.551148	0.0938233	0.16515	N/A	0.119803	0.231958	0.142477	1.19529	0.22506
169098	hsa-miR-3691-3p	N/A	N/A	N/A	63.5	37.5	39.5	39.5	81	36	-40	-11.5	-15.5	-31	-73	-7.5	-22.3333	-37.1667	N/A	N/A	N/A	N/A	N/A	N/A	N/A	N/A	N/A	N/A
147389	hsa-miR-3691-5p	N/A	N/A	N/A	86.5	42.5	53	40.5	88	40.5	-32	-4.5	-2	-33.5	-79.5	-3	-12.8333	-38.6667	N/A	N/A	N/A	N/A	N/A	N/A	N/A	N/A	N/A	N/A
148434	hsa-miR-3692-3p	1.82937	N/A	N/A	108.5	63.5	55.5	43.5	84	72.5	-1	15.5	0	-24	-71.5	28	4.83333	-22.5	N/A	0.0431454	N/A	N/A	N/A	0.0789288	0.0431454	0.0789288	N/A	N/A
148332	hsa-miR-3692-5p	N/A	N/A	N/A	78.5	40	50	44.5	90	60	-25.5	-9	-5.5	-27	-69	12	-13.3333	-28	N/A	N/A	N/A	N/A	N/A	0.0338266	N/A	0.0338266	N/A	N/A
29529	hsa-miR-369-3p	3.64951	N/A	N/A	138	68	72	57.5	84	127.5	22	21.5	20	-12.5	-61	84	21.1667	3.5	0.0722496	0.0598469	0.0625489	N/A	N/A	0.236786	0.0648818	0.236786	0.100524	N/A
145641	hsa-miR-369-5p	1.14615	N/A	N/A	246	143	222.5	42.5	79.5	220	143	96	169	-28.5	-63	171.5	136	26.6667	0.469622	0.267223	0.528538	N/A	N/A	0.483439	0.421795	0.483439	0.324958	N/A
169329	hsa-miR-370-3p	0.402499	N/A	N/A	154.5	55.5	93	41	84.5	54.5	42.5	8.5	38.5	-32.5	-87	13.5	29.8333	-35.3333	0.139573	0.0236604	0.120407	N/A	N/A	0.038055	0.0945467	0.038055	0.657166	N/A
148300	hsa-miR-370-5p	N/A	N/A	N/A	73.5	48.5	50	70.5	124.5	41	-33	2.5	-3	-2	-35.5	-3.5	-11.1667	-13.6667	N/A	0.00695894	N/A	N/A	N/A	N/A	0.00695894	N/A	N/A	N/A
148063	hsa-miR-3713	N/A	N/A	N/A	77	42.5	44	44.5	91	44.5	-34	-8	-12	-21.5	-54.5	-1.5	-18	-25.8333	N/A	N/A	N/A	N/A	N/A	N/A	N/A	N/A	N/A	N/A
148282	hsa-miR-3714	0.693412	0.412987	0.731122	153.5	170	233.5	125	244.5	156.5	55	122	179	54.5	99	114	118.667	89.1667	0.180624	0.339596	0.559812	0.152554	0.275	0.321353	0.360011	0.249636	0.528919	0.349353
11083	hsa-miR-371a-3p	560.591	0.233364	0.706597	111	50	55.5	1195	4508	50	2	3.5	3.5	1124.5	4361	6.5	3	1830.67	0.00656814	0.00974252	0.0109461	3.14766	12.1139	0.0183228	0.00908557	5.09329	0.248931	1.23263
145769	hsa-miR-371a-5p	1.21236	N/A	N/A	94.5	55	130	43.5	74	100	-9	9	76	-28	-86	56.5	25.3333	-19.1667	N/A	0.0250522	0.237686	N/A	N/A	0.159267	0.131369	0.159267	1.14452	N/A
169083	hsa-miR-371b-3p	0.436963	0.0145355	0.706597	676.5	655.5	686	334.5	301.5	486	570.5	609	628.5	264.5	154.5	443	602.667	287.333	1.87356	1.6952	1.9656	0.740378	0.429167	1.24877	1.84479	0.806104	0.0745222	0.513252
168978	hsa-miR-371b-5p	0.439522	0.308674	0.706597	350.5	580	942	152.5	165	726.5	259.5	532.5	891	85.5	29.5	684.5	561	266.5	0.852217	1.48225	2.78655	0.239328	0.0819444	1.92953	1.70701	0.750267	0.577946	1.36524
11084	hsa-miR-372-3p	0.856272	N/A	N/A	88.5	49	64	47.5	93	55.5	-19.5	0	10	-24.5	-60.5	9.5	-3.16667	-25.1667	N/A	N/A	0.0312744	N/A	N/A	0.0267794	0.0312744	0.0267794	N/A	N/A
17892	hsa-miR-372-5p	0.734509	0.70907	0.889503	143.5	260	208.5	91.5	82	232.5	35.5	214.5	153.5	19.5	-75	188	134.5	44.1667	0.116585	0.597077	0.480063	0.0545836	N/A	0.529951	0.397908	0.292267	0.629693	1.1501
11085	hsa-miR-373-3p	N/A	N/A	N/A	64.5	42	41.5	40.5	80	42.5	-21.5	-6	-11	-27.5	-58.5	1.5	-12.8333	-28.1667	N/A	N/A	N/A	N/A	N/A	0.00422833	N/A	0.00422833	N/A	N/A
27545	hsa-miR-373-5p	1.48582	N/A	N/A	88	61	107.5	42.5	109	95.5	-5.5	13.5	53.5	-23.5	-51	54	20.5	-6.83333	N/A	0.0375783	0.167318	N/A	N/A	0.15222	0.102448	0.15222	0.895476	N/A
29577	hsa-miR-374a-3p	3.17382	0.00438127	0.706597	118.5	62.5	76	67	238	107	17.5	12.5	20	-1.5	54.5	62.5	16.6667	38.5	0.0574713	0.0347947	0.0625489	N/A	0.151389	0.17618	0.0516049	0.163785	0.286364	0.107032
145844	hsa-miR-374a-5p	0.951652	0.952604	0.982962	640	354	520	71	99.5	954	521.5	308.5	468.5	0.5	-57	908	432.833	283.833	1.71264	0.858733	1.46521	0.00139958	N/A	2.55955	1.34553	1.28047	0.32653	1.41267
42476	hsa-miR-374b-3p	0.110615	0.3825	0.725322	222	3629	130.5	284.5	226	187.5	126.5	3581	79	218.5	56.5	144.5	1262.17	139.833	0.415435	9.96799	0.247068	0.611617	0.156944	0.407329	3.5435	0.391963	1.57032	0.580986
148098	hsa-miR-374b-5p	1.06697	N/A	N/A	770.5	178	509	69	116	552	687.5	129.5	451.5	0	-46	508.5	422.833	154.167	2.2578	0.360473	1.41204	N/A	N/A	1.4334	1.34344	1.4334	0.707529	N/A
148052	hsa-miR-374c-3p	1.30568	0.777768	0.912297	226.5	1721	158	1631	972	205	127.5	1674.5	103.5	1560	805	160.5	635.167	841.833	0.418719	4.6611	0.32369	4.36669	2.23611	0.452431	1.80117	2.35174	1.37534	0.833292
148430	hsa-miR-374c-5p	2.29683	N/A	N/A	308.5	151	267	47	81	492.5	206.5	101.5	212	-23	-83	441	173.333	111.667	0.678161	0.282533	0.663018	N/A	N/A	1.24313	0.541237	1.24313	0.414185	N/A
46918	hsa-miR-375	1.61186	N/A	N/A	364	145.5	145	63.5	131	317.5	273	95.5	90.5	-4	-26	275.5	153	81.8333	0.896552	0.265832	0.283034	N/A	N/A	0.776603	0.481806	0.776603	0.745702	N/A
146009	hsa-miR-376a-3p	N/A	N/A	N/A	83.5	39.5	40	42	65	41.5	-22	-7.5	-13.5	-29	-76.5	-6	-14.3333	-37.1667	N/A	N/A	N/A	N/A	N/A	N/A	N/A	N/A	N/A	N/A
42885	hsa-miR-376a-5p	3.11921	0.182768	0.706597	130	79.5	58	154.5	264	59	15.5	32.5	5	82.5	81.5	11.5	17.6667	58.5	0.0509031	0.0904662	0.0156372	0.230931	0.226389	0.0324172	0.0523355	0.163246	0.71529	0.69419
169406	hsa-miR-376b-3p	1.85613	N/A	N/A	99.5	51	71	47	66.5	64.5	-1.5	5.5	15.5	-24	-90	21	6.5	-31	N/A	0.0153097	0.0484754	N/A	N/A	0.0591966	0.0318925	0.0591966	0.735335	N/A
42453	hsa-miR-376b-5p/hsa-miR-376c-5p	2.99171	N/A	N/A	81	48	49	65	166.5	50.5	2	-0.5	-8	-2	4	10	-2.16667	4	0.00656814	N/A	N/A	N/A	0.0111111	0.0281889	0.00656814	0.01965	N/A	0.614545
42629	hsa-miR-376c-3p	3.15469	N/A	N/A	83	46	58	48.5	97.5	51.5	-19.5	-3	2	-19.5	-54	7	-6.83333	-22.1667	N/A	N/A	0.00625489	N/A	N/A	0.0197322	0.00625489	0.0197322	N/A	N/A
11091	hsa-miR-377-3p	3.15873	N/A	N/A	124.5	101	67	65.5	119.5	133.5	18.5	53.5	10	-8	-60.5	90	27.3333	7.16667	0.0607553	0.148921	0.0312744	N/A	N/A	0.2537	0.080317	0.2537	0.762159	N/A
42899	hsa-miR-377-5p	2.6026	0.460867	0.757718	248.5	737	156	1663	119	126.5	141.5	689.5	100	1590.5	-41.5	80.5	310.333	543.167	0.464696	1.91928	0.312744	4.45206	N/A	0.22692	0.898906	2.33949	0.986674	1.27704
148668	hsa-miR-378a-3p	2.16359	0.399878	0.725537	903	1097.5	416.5	1022.5	3878	631	824.5	1049	360.5	953	3705	587.5	744.667	1748.5	2.70772	2.91997	1.12744	2.6676	10.2917	1.6561	2.25171	4.87179	0.434963	0.969033
11092	hsa-miR-378a-5p	1.22466	N/A	N/A	108	51.5	72.5	46	83.5	66.5	29.5	1	14.5	-25.5	-76	21	15	-26.8333	0.0968801	0.00278358	0.0453479	N/A	N/A	0.0591966	0.0483372	0.0591966	0.974807	N/A
147530	hsa-miR-378b	1.44479	0.715577	0.891014	153.5	94	172	72	149.5	270.5	59	45	116	4.5	-7	228.5	73.3333	75.3333	0.19376	0.125261	0.362783	0.0125962	N/A	0.644116	0.227268	0.328356	0.537933	1.35996
147755	hsa-miR-378c	1.38193	0.520067	0.781953	219	82.5	226.5	234.5	249.5	303	117.5	37	176	160.5	94	257.5	110.167	170.667	0.385878	0.102992	0.55043	0.449265	0.261111	0.725863	0.346434	0.478747	0.653262	0.488305
169266	hsa-miR-378d	1.82718	0.390001	0.725322	312.5	111.5	208.5	174	688.5	285.5	216	61.5	151.5	106	540	240.5	143	295.5	0.70936	0.17119	0.473808	0.296711	1.5	0.677942	0.451452	0.824884	0.597583	0.745505
168635	hsa-miR-378e	0.991845	0.99172	0.996538	168.5	91	181.5	136.5	158	238	64	44.5	129.5	64.5	0.5	195.5	79.3333	86.8333	0.210181	0.123869	0.405004	0.180546	0.00138889	0.551092	0.246351	0.244342	0.584594	1.14736
168680	hsa-miR-378f	1.50436	0.644901	0.855586	95.5	61	81.5	80.5	158	90.5	3	12	25	9.5	8.5	47	13.3333	21.6667	0.00985222	0.0334029	0.0781861	0.026592	0.0236111	0.132488	0.0404804	0.0608969	0.85751	1.0184
169303	hsa-miR-378g	12.3556	0.222898	0.706597	104.5	42.5	77	290	482.5	65	5.5	-5	22	222.5	330.5	24.5	7.5	192.5	0.0180624	N/A	0.0688038	0.622813	0.918056	0.0690627	0.0434331	0.536644	0.826088	0.803151
169065	hsa-miR-378h	4.85754	N/A	N/A	94.5	102.5	79	42.5	168.5	184.5	3	55	27.5	-24.5	-8	143	28.5	36.8333	0.00985222	0.153097	0.0860047	N/A	N/A	0.403101	0.0829845	0.403101	0.863655	N/A
168645	hsa-miR-378i	N/A	N/A	N/A	44.5	39	44	258	392	42	-35	-8	-10	191.5	253.5	1.5	-17.6667	148.833	N/A	N/A	N/A	0.536039	0.704167	0.00422833	N/A	0.414811	N/A	0.880827
42889	hsa-miR-379-3p	0.569635	N/A	N/A	74.5	53	49.5	50.5	91	49	-17.5	8	-3	-23	-61	4.5	-4.16667	-26.5	N/A	0.0222686	N/A	N/A	N/A	0.012685	0.0222686	0.012685	N/A	N/A
11093	hsa-miR-379-5p	N/A	N/A	N/A	71.5	39.5	43.5	141.5	1315.5	43.5	-24.5	-9	-12	72	1156.5	-2.5	-15.1667	408.667	N/A	N/A	N/A	0.20154	3.2125	N/A	N/A	1.70702	N/A	1.24724
27546	hsa-miR-380-3p	N/A	N/A	N/A	62.5	38.5	37	37	70.5	35.5	-35.5	-10.5	-15.5	-26	-69.5	-5.5	-20.5	-33.6667	N/A	N/A	N/A	N/A	N/A	N/A	N/A	N/A	N/A	N/A
13170	hsa-miR-380-5p	N/A	N/A	N/A	68.5	37.5	35.5	38	88.5	32.5	-29.5	-10	-18	-26.5	-75	-9	-19.1667	-36.8333	N/A	N/A	N/A	N/A	N/A	N/A	N/A	N/A	N/A	N/A
148306	hsa-miR-381-3p	2.14411	N/A	N/A	86.5	59	63	37	61.5	63.5	-8.5	11.5	7	-32	-72	20.5	3.33333	-27.8333	N/A	0.0320111	0.0218921	N/A	N/A	0.0577872	0.0269516	0.0577872	0.265484	N/A
17932	hsa-miR-381-5p	2.52584	N/A	N/A	95	50	59	40.5	86.5	49.5	-1	2	5	-25.5	-74.5	9.5	2	-30.1667	N/A	0.00556715	0.0156372	N/A	N/A	0.0267794	0.0106022	0.0267794	0.671617	N/A
148657	hsa-miR-381-5p	2.30975	N/A	N/A	238	206.5	190	73.5	96.5	403.5	135.5	160	135	0	-68	358.5	143.5	96.8333	0.444992	0.445372	0.422205	N/A	N/A	1.01057	0.437523	1.01057	0.0303236	N/A
169132	hsa-miR-382-3p	0.982347	N/A	N/A	96.5	48.5	52.5	57	72	44	-12.5	1.5	0.5	-16.5	-79	1	-3.5	-31.5	N/A	0.00417537	0.00156372	N/A	N/A	0.00281889	0.00286954	0.00281889	0.643556	N/A
145643	hsa-miR-382-5p	20.7578	0.228822	0.706597	272.5	90.5	334.5	2388.5	8905	341	165.5	40.5	277	2320.5	8739	296	161	3785.17	0.543514	0.112735	0.866302	6.49545	24.275	0.83439	0.507517	10.5349	0.744943	1.16102
146024	hsa-miR-383-5p	1.02757	0.978236	0.991822	104	62	80	69.5	118.5	80.5	-3.5	12.5	27	5	-22	38.5	12	7.16667	N/A	0.0347947	0.084441	0.0139958	N/A	0.108527	0.0596178	0.0612615	0.588837	1.09112
145687	hsa-miR-384	N/A	N/A	N/A	68.5	39	40	36.5	62.5	34.5	-31	-8.5	-15.5	-29.5	-76.5	-6.5	-18.3333	-37.5	N/A	N/A	N/A	N/A	N/A	N/A	N/A	N/A	N/A	N/A
148216	hsa-miR-3907	0.609999	N/A	N/A	643.5	189	367	39.5	72.5	267.5	525	141.5	313.5	-35.5	-90.5	223.5	326.667	32.5	1.72414	0.393876	0.980453	N/A	N/A	0.630021	1.03282	0.630021	0.645489	N/A
148398	hsa-miR-3908	1.89018	N/A	N/A	82	51	57.5	46	66	55	-33.5	4	5.5	-23.5	-87.5	9.5	-8	-33.8333	N/A	0.0111343	0.0172009	N/A	N/A	0.0267794	0.0141676	0.0267794	0.302786	N/A
147469	hsa-miR-3909	N/A	N/A	N/A	74	42	44	39	75.5	39	-27	-8	-12	-26.5	-77.5	-4.5	-15.6667	-36.1667	N/A	N/A	N/A	N/A	N/A	N/A	N/A	N/A	N/A	N/A
148499	hsa-miR-3910	N/A	N/A	N/A	72.5	46	46.5	38	73	58.5	-27.5	-3.5	-8	-29	-89	17	-13	-33.6667	N/A	N/A	N/A	N/A	N/A	0.0479211	N/A	0.0479211	N/A	N/A
148361	hsa-miR-3911	1.32143	0.0554597	0.706597	152	120	100	151.5	240.5	136.5	67.5	74	48.5	86.5	90	97	63.3333	91.1667	0.221675	0.205985	0.151681	0.242127	0.25	0.273432	0.193114	0.255186	0.190195	0.0638123
148585	hsa-miR-3912-3p	3.37562	N/A	N/A	83	48.5	52.5	65	123	51	-27	1.5	-2.5	-7.5	-42	5	-9.33333	-14.8333	N/A	0.00417537	N/A	N/A	N/A	0.0140944	0.00417537	0.0140944	N/A	N/A
169310	hsa-miR-3913-3p	42.0901	N/A	N/A	88.5	44	46.5	102	172	37.5	0.5	-3	-5	34	15.5	-2.5	-2.5	15.6667	0.00164204	N/A	N/A	0.0951714	0.0430556	N/A	0.00164204	0.0691135	N/A	0.533203
148380	hsa-miR-3913-5p	1.7133	N/A	N/A	101	55	64.5	49.5	117.5	58.5	-4	7	8.5	-21	-31.5	14	3.83333	-12.8333	N/A	0.019485	0.0265833	N/A	N/A	0.0394644	0.0230342	0.0394644	0.217903	N/A
148524	hsa-miR-3914	1.32449	N/A	N/A	112	176.5	87	62	77.5	121.5	14.5	127	32	-5	-69.5	78.5	57.8333	1.33333	0.047619	0.353514	0.100078	N/A	N/A	0.221283	0.16707	0.221283	0.979117	N/A
148495	hsa-miR-3915	0.752292	0.565561	0.810992	173	253.5	154.5	140	164.5	170.5	69	201	100	71	-7.5	125	123.333	62.8333	0.226601	0.559499	0.312744	0.19874	N/A	0.352361	0.366281	0.275551	0.47173	0.394215
148239	hsa-miR-3916	4.41772	N/A	N/A	106	49.5	65.5	38	73.5	70	1	3	12.5	-32	-72.5	26.5	5.5	-26	0.00328407	0.00835073	0.039093	N/A	N/A	0.0747005	0.0169093	0.0747005	1.146	N/A
148554	hsa-miR-3917	1.7796	N/A	N/A	93	53.5	71	46	91	67.5	-11.5	6.5	16.5	-28	-90.5	22	3.83333	-32.1667	N/A	0.0180932	0.0516028	N/A	N/A	0.0620155	0.034848	0.0620155	0.679948	N/A
148231	hsa-miR-3918	N/A	N/A	N/A	69	45	47	38.5	81.5	54	-28	-4	-7.5	-27	-71	8	-13.1667	-30	N/A	N/A	N/A	N/A	N/A	0.0225511	N/A	0.0225511	N/A	N/A
148590	hsa-miR-3919	N/A	N/A	N/A	71.5	40	45.5	37	60	36.5	-32	-9.5	-12.5	-32.5	-87.5	-7.5	-18	-42.5	N/A	N/A	N/A	N/A	N/A	N/A	N/A	N/A	N/A	N/A
148402	hsa-miR-3920	47.2059	0.316248	0.706597	103	55.5	64	135.5	919	61	3	5.5	7.5	66	745.5	14	5.33333	275.167	0.00985222	0.0153097	0.0234558	0.184745	2.07083	0.0394644	0.0162059	0.765014	0.422435	1.48128
148080	hsa-miR-3921	N/A	N/A	N/A	69	39	42.5	130	189	38	-37	-8.5	-14	59	38	-7	-19.8333	30	N/A	N/A	N/A	0.16515	0.105556	N/A	N/A	0.135353	N/A	0.311334
148154	hsa-miR-3922-3p	0.490009	N/A	N/A	63	65	58	42	83	51	-7.5	15.5	-0.5	-30.5	-72	7.5	2.5	-31.6667	N/A	0.0431454	N/A	N/A	N/A	0.0211416	0.0431454	0.0211416	N/A	N/A
169062	hsa-miR-3922-5p	N/A	N/A	N/A	62.5	39	41	37.5	58	36	-26.5	-10	-10.5	-27	-76	-1	-15.6667	-34.6667	N/A	N/A	N/A	N/A	N/A	N/A	N/A	N/A	N/A	N/A
148024	hsa-miR-3923	N/A	N/A	N/A	59.5	39.5	38.5	36	88.5	38	-32.5	-8	-12.5	-31	-57.5	-2.5	-17.6667	-30.3333	N/A	N/A	N/A	N/A	N/A	N/A	N/A	N/A	N/A	N/A
148049	hsa-miR-3924	0.551448	0.298132	0.706597	326	531	154.5	188	302.5	238.5	231	485	103.5	120.5	159.5	199	273.167	159.667	0.758621	1.35003	0.32369	0.337299	0.443056	0.560958	0.810782	0.447104	0.635382	0.250243
169072	hsa-miR-3925-3p	1.65477	N/A	N/A	96	83.5	87	54	81.5	103	-5	36	35.5	-20.5	-67	62	22.1667	-8.5	N/A	0.100209	0.111024	N/A	N/A	0.174771	0.105617	0.174771	0.07241	N/A
148039	hsa-miR-3925-5p	N/A	N/A	N/A	60.5	42.5	40	36	56.5	37.5	-35.5	-5.5	-13.5	-31.5	-88.5	-4.5	-18.1667	-41.5	N/A	N/A	N/A	N/A	N/A	N/A	N/A	N/A	N/A	N/A
148064	hsa-miR-3926	1.28275	0.773623	0.912226	187	148	146.5	78.5	144.5	284.5	81	98	88	7.5	-13	239.5	89	78	0.26601	0.272791	0.275215	0.0209937	N/A	0.675123	0.271338	0.348059	0.0175842	1.32891
146190	hsa-miR-3927-3p	1.98295	N/A	N/A	73.5	47.5	56.5	41.5	67.5	47	-26.5	-1	2.5	-23.5	-69	5.5	-8.33333	-29	N/A	N/A	0.00781861	N/A	N/A	0.0155039	0.00781861	0.0155039	N/A	N/A
46762	hsa-miR-3928-3p	N/A	N/A	N/A	80.5	39	44.5	37.5	70.5	39	-28	-7.5	-9.5	-32	-77.5	-3	-15	-37.5	N/A	N/A	N/A	N/A	N/A	N/A	N/A	N/A	N/A	N/A
148346	hsa-miR-3929	0.615204	N/A	N/A	91	46.5	60	43	74	49	13	-1.5	1	-28.5	-74.5	5	4.16667	-32.6667	0.0426929	N/A	0.00312744	N/A	N/A	0.0140944	0.0229102	0.0140944	1.22116	N/A
147997	hsa-miR-3934-5p	1.41724	N/A	N/A	199	82.5	189	40.5	97.5	185.5	101.5	34.5	136.5	-27	-61	143.5	90.8333	18.5	0.333333	0.0960334	0.426896	N/A	N/A	0.40451	0.285421	0.40451	0.597558	N/A
148265	hsa-miR-3935	0.534051	0.376868	0.725322	247	227	149.5	69.5	102.5	211	157.5	179	93	0.5	-46.5	164.5	143.167	39.5	0.517241	0.49826	0.290852	0.00139958	N/A	0.463707	0.435451	0.232553	0.288403	1.4057
148374	hsa-miR-3936	N/A	N/A	N/A	81	40	54.5	40.5	78	44	-26	-6.5	0.5	-31	-85.5	-1.5	-10.6667	-39.3333	N/A	N/A	0.00156372	N/A	N/A	N/A	0.00156372	N/A	N/A	N/A
148466	hsa-miR-3937	N/A	N/A	N/A	78.5	38.5	41	40	74.5	37.5	-33.5	-9.5	-13.5	-34	-84.5	-11.5	-18.8333	-43.3333	N/A	N/A	N/A	N/A	N/A	N/A	N/A	N/A	N/A	N/A
148349	hsa-miR-3938	1.34711	N/A	N/A	105.5	74.5	68.5	73	104.5	74	-2	27.5	15	-1	-67.5	29.5	13.5	-13	N/A	0.0765484	0.0469116	N/A	N/A	0.0831572	0.06173	0.0831572	0.339484	N/A
148467	hsa-miR-3939	N/A	N/A	N/A	75.5	38.5	40.5	35.5	60	36	-29.5	-9	-13	-36	-85	-9	-17.1667	-43.3333	N/A	N/A	N/A	N/A	N/A	N/A	N/A	N/A	N/A	N/A
147268	hsa-miR-3940-3p	N/A	N/A	N/A	67	47.5	52.5	43	84	52.5	-16.5	-2	-4	-28.5	-70	7	-7.5	-30.5	N/A	N/A	N/A	N/A	N/A	0.0197322	N/A	0.0197322	N/A	N/A
168637	hsa-miR-3940-5p	0.682782	0.700045	0.883781	608.5	842.5	2313	160.5	273.5	2486.5	504.5	795	2258.5	90	116	2444.5	1186	883.5	1.65681	2.21294	7.06333	0.251924	0.322222	6.89077	3.64436	2.4883	0.816039	1.53229
148285	hsa-miR-3941	0.41738	0.571573	0.810992	127	147.5	63.5	81.5	78.5	73	12	100.5	9.5	9	-74	25.5	40.6667	-13.1667	0.0394089	0.279749	0.0297107	0.0251924	N/A	0.0718816	0.11629	0.048537	1.21802	0.680186
168581	hsa-miR-3942-3p	N/A	N/A	N/A	60	40.5	38	36.5	59	33.5	-39	-8	-19	-30.5	-90.5	-8.5	-22	-43.1667	N/A	N/A	N/A	N/A	N/A	N/A	N/A	N/A	N/A	N/A
148387	hsa-miR-3942-5p	N/A	N/A	N/A	69	42.5	39	38.5	65.5	44	-36	-4	-13	-32.5	-91.5	-1	-17.6667	-41.6667	N/A	N/A	N/A	N/A	N/A	N/A	N/A	N/A	N/A	N/A
148577	hsa-miR-3943	0.769692	0.523339	0.783871	146.5	146.5	158.5	95	253	133	46.5	100	104.5	23	96	89.5	83.6667	69.5	0.152709	0.278358	0.326818	0.0643807	0.266667	0.25229	0.252628	0.194446	0.355703	0.580464
147493	hsa-miR-3944-3p	0.676004	N/A	N/A	75.5	40.5	56	43	84.5	44	-25	-6.5	2	-30.5	-81	1.5	-9.83333	-36.6667	N/A	N/A	0.00625489	N/A	N/A	0.00422833	0.00625489	0.00422833	N/A	N/A
169240	hsa-miR-3944-5p	0.928978	N/A	N/A	115.5	269	97	63.5	56.5	130.5	23.5	221	43.5	-2	-91	91	96	-0.666667	0.0771757	0.61517	0.136044	N/A	N/A	0.256519	0.27613	0.256519	1.06866	N/A
148351	hsa-miR-3945	1.94638	N/A	N/A	97	58	91	53	106	91	-5	10.5	36.5	-15.5	-42	49.5	14	-2.66667	N/A	0.0292276	0.114152	N/A	N/A	0.139535	0.0716896	0.139535	0.837645	N/A
169024	hsa-miR-3960	0.839855	0.839717	0.939386	1105.5	1831.5	4470.5	697.5	819	5346.5	1008.5	1782.5	4413.5	630.5	658	5303	2401.5	2197.17	3.31199	4.96173	13.803	1.76487	1.82778	14.9486	7.35889	6.1804	0.766605	1.22864
169074	hsa-miR-3972	0.429916	0.326452	0.708265	129.5	95	163	78	160.5	112	25.5	49.5	110	5	14.5	67	61.6667	28.8333	0.0837438	0.137787	0.344019	0.0139958	0.0402778	0.188865	0.188517	0.0810463	0.7286	1.16346
169027	hsa-miR-3973	N/A	N/A	N/A	54	38.5	33.5	36	60.5	33	-40	-7.5	-18.5	-31.5	-82.5	-7	-22	-40.3333	N/A	N/A	N/A	N/A	N/A	N/A	N/A	N/A	N/A	N/A
169365	hsa-miR-3974	2.01287	N/A	N/A	66.5	51.5	56	38	75	49.5	-30.5	4	4.5	-28	-67	9	-7.33333	-28.6667	N/A	0.0111343	0.0140735	N/A	N/A	0.02537	0.0126039	0.02537	0.164895	N/A
168947	hsa-miR-3975	N/A	N/A	N/A	59	40.5	41.5	40.5	63	33	-24	-6.5	-11	-26.5	-68.5	-5.5	-13.8333	-33.5	N/A	N/A	N/A	N/A	N/A	N/A	N/A	N/A	N/A	N/A
169316	hsa-miR-3976	0.360655	0.243247	0.706597	659.5	1870	378	435	462	385.5	562.5	1820.5	325.5	369.5	307	345.5	902.833	340.667	1.84729	5.0675	1.01798	1.03429	0.852778	0.973925	2.64426	0.953664	0.808984	0.0969278
169069	hsa-miR-3977	N/A	N/A	N/A	53.5	41	42.5	91	131	35.5	-10	-7.5	-14.5	22	-7.5	-5	-10.6667	3.16667	N/A	N/A	N/A	0.0615815	N/A	N/A	N/A	0.0615815	N/A	N/A
168894	hsa-miR-3978	N/A	N/A	N/A	71.5	38	34.5	38	66	33	-33	-8.5	-17.5	-36.5	-82.5	-14	-19.6667	-44.3333	N/A	N/A	N/A	N/A	N/A	N/A	N/A	N/A	N/A	N/A
11240	hsa-miR-409-3p	4.39002	0.317945	0.706597	203	52	99.5	231.5	674	57	88	2.5	42.5	159.5	512.5	4.5	44.3333	225.5	0.288998	0.00695894	0.132916	0.446466	1.42361	0.012685	0.142958	0.627587	0.988316	1.15154
42925	hsa-miR-409-5p	N/A	N/A	N/A	65.5	47	52	46.5	76	43.5	-17.5	0	-3.5	-26	-77	0	-7	-34.3333	N/A	N/A	N/A	N/A	N/A	N/A	N/A	N/A	N/A	N/A
11102	hsa-miR-410-3p	N/A	N/A	N/A	70	47	49	51.5	127	42	-21.5	-1	-2.5	-18	-41	2.5	-8.33333	-18.8333	N/A	N/A	N/A	N/A	N/A	0.00704722	N/A	0.00704722	N/A	N/A
148187	hsa-miR-410-5p	59.891	0.324545	0.706597	105	50	63	460.5	1349.5	58.5	8	0	7.5	392.5	1195.5	17	5.16667	535	0.0262726	N/A	0.0234558	1.09867	3.32083	0.0479211	0.0248642	1.48914	0.0801049	1.12214
148559	hsa-miR-411-3p	0.542376	0.262567	0.706597	192.5	343.5	153	148.5	253.5	130	97.5	296	100	83	110	89.5	164.5	94.1667	0.320197	0.823939	0.312744	0.23233	0.305556	0.25229	0.485627	0.263392	0.603366	0.143717
17482	hsa-miR-411-5p	1.01185	N/A	N/A	91	54.5	57	48.5	110.5	52.5	14	4.5	0	-21	-46.5	10.5	6.16667	-19	0.045977	0.0125261	N/A	N/A	N/A	0.0295983	0.0292516	0.0295983	0.808619	N/A
42764	hsa-miR-412-3p	N/A	N/A	N/A	63	40	44.5	36.5	84.5	39	-25	-7.5	-9	-29	-74	-1.5	-13.8333	-34.8333	N/A	N/A	N/A	N/A	N/A	N/A	N/A	N/A	N/A	N/A
147957	hsa-miR-412-5p	N/A	N/A	N/A	70.5	38.5	40.5	42	109.5	37	-37.5	-10	-16.5	-27.5	-43.5	-7	-21.3333	-26	N/A	N/A	N/A	N/A	N/A	N/A	N/A	N/A	N/A	N/A
148192	hsa-miR-421	8.43904	N/A	N/A	75.5	56.5	53	145.5	281.5	57.5	-21.5	9	-0.5	78	134	15.5	-4.33333	75.8333	N/A	0.0250522	N/A	0.218334	0.372222	0.0436927	0.0250522	0.211416	N/A	0.777489
11104	hsa-miR-422a	0.900836	0.892824	0.964858	193.5	196	220.5	68.5	109.5	317.5	113.5	147.5	166	1.5	-37.5	276	142.333	80	0.372742	0.410578	0.519156	0.00419874	N/A	0.778013	0.434158	0.391106	0.175055	1.39903
42730	hsa-miR-423-3p	1.03592	0.958782	0.982962	716.5	202	285	260	900	281.5	606	152	228.5	189	734.5	238	328.833	387.167	1.99015	0.423104	0.714621	0.529041	2.04028	0.670895	1.04262	1.08007	0.799353	0.77271
27565	hsa-miR-423-5p	21.3184	0.29515	0.706597	1254.5	329.5	564.5	5818	40970.5	962.5	1154	281	508.5	5748.5	40567.5	919.5	647.833	15745.2	3.78982	0.782185	1.5903	16.091	112.688	2.59197	2.0541	43.7901	0.757768	1.37125
42603	hsa-miR-424-3p	1.98685	0.178339	0.706597	184.5	81	193.5	246	446.5	165	87.5	36	139	175.5	288	121.5	87.5	195	0.287356	0.100209	0.434715	0.491253	0.8	0.342495	0.274093	0.544582	0.611642	0.428527
42965	hsa-miR-424-5p	1.01033	0.985711	0.993718	471	439.5	477	207	63.5	768.5	346.5	393.5	425.5	129.5	-68.5	723	388.5	261.333	1.13793	1.09534	1.33073	0.362491	N/A	2.03805	1.188	1.20027	0.105579	0.987111
147715	hsa-miR-4251	1.74858	N/A	N/A	119	77	291	49	100.5	225.5	18	26.5	232	-24	-71	177.5	92.1667	27.5	0.0591133	0.0737648	0.725567	N/A	N/A	0.500352	0.286148	0.500352	1.33014	N/A
147793	hsa-miR-4252	0.405074	N/A	N/A	101.5	59	50	45.5	76	49.5	-9.5	12.5	-4	-25.5	-72.5	5	-0.333333	-31	N/A	0.0347947	N/A	N/A	N/A	0.0140944	0.0347947	0.0140944	N/A	N/A
147562	hsa-miR-4253	N/A	N/A	N/A	72	39	45.5	43	69	41	-31	-9.5	-6.5	-24	-68	-4	-15.6667	-32	N/A	N/A	N/A	N/A	N/A	N/A	N/A	N/A	N/A	N/A
11108	hsa-miR-425-3p	16.4113	0.130697	0.706597	127	51	79.5	408.5	689	67	17.5	4.5	26	337.5	529.5	24	16	297	0.0574713	0.0125261	0.0813135	0.944717	1.47083	0.0676533	0.050437	0.827734	0.692529	0.856394
147556	hsa-miR-4254	0.171377	N/A	N/A	89	78.5	52.5	45.5	83	47.5	-12.5	32.5	-2	-26	-95.5	5.5	6	-38.6667	N/A	0.0904662	N/A	N/A	N/A	0.0155039	0.0904662	0.0155039	N/A	N/A
147706	hsa-miR-4255	3.96432	0.152451	0.706597	162	467.5	239	1282.5	1436.5	216	40.5	421.5	184.5	1205	1303.5	167.5	215.5	892	0.133005	1.17328	0.577013	3.37299	3.62083	0.472163	0.627765	2.48866	0.831505	0.703483
17608	hsa-miR-425-5p	0.485899	0.375632	0.725322	506.5	174	418.5	93.5	184.5	474.5	400	125.5	365	25	28	431	296.833	161.333	1.31363	0.349339	1.14152	0.069979	0.0777778	1.21494	0.934828	0.454232	0.550154	1.45037
147569	hsa-miR-4256	1.80268	N/A	N/A	69	44.5	56	38	58	46.5	-26	-2.5	3	-27	-85.5	6	-8.5	-35.5	N/A	N/A	0.00938233	N/A	N/A	0.0169133	0.00938233	0.0169133	N/A	N/A
147768	hsa-miR-4257	N/A	N/A	N/A	78	41.5	49	38.5	69.5	43	-16.5	-5	-7	-29.5	-73.5	4	-9.5	-33	N/A	N/A	N/A	N/A	N/A	0.0112755	N/A	0.0112755	N/A	N/A
147631	hsa-miR-4258	0.864159	0.599797	0.827816	187	287.5	192	206.5	330	156	102.5	240	139	139.5	189.5	116	160.5	148.333	0.336617	0.668058	0.434715	0.390483	0.526389	0.326991	0.479797	0.414621	0.354853	0.245687
147606	hsa-miR-4259	N/A	N/A	N/A	72	45.5	48.5	42	107.5	45.5	-24	-2	-4	-25	-54.5	6	-10	-24.5	N/A	N/A	N/A	N/A	N/A	0.0169133	N/A	0.0169133	N/A	N/A
147797	hsa-miR-4260	N/A	N/A	N/A	67.5	41.5	47	49.5	88.5	45	-24	-5	-7	-16.5	-52.5	4.5	-12	-21.5	N/A	N/A	N/A	N/A	N/A	0.012685	N/A	0.012685	N/A	N/A
147618	hsa-miR-4261	N/A	N/A	N/A	55	43	45	38	61.5	38.5	-28	-5.5	-7	-28.5	-82	-4.5	-13.5	-38.3333	N/A	N/A	N/A	N/A	N/A	N/A	N/A	N/A	N/A	N/A
147673	hsa-miR-4262	N/A	N/A	N/A	87.5	48	42	55	109.5	44	-29	2.5	-10	-16	-29.5	-0.5	-12.1667	-15.3333	N/A	0.00695894	N/A	N/A	N/A	N/A	0.00695894	N/A	N/A	N/A
147523	hsa-miR-4263	N/A	N/A	N/A	76.5	40	39.5	37.5	66.5	37	-36.5	-6	-13.5	-37.5	-90.5	-8	-18.6667	-45.3333	N/A	N/A	N/A	N/A	N/A	N/A	N/A	N/A	N/A	N/A
147537	hsa-miR-4264	2.06013	N/A	N/A	110.5	58.5	57	52.5	90	64	-9.5	12.5	5.5	-20.5	-65.5	19	2.83333	-22.3333	N/A	0.0347947	0.0172009	N/A	N/A	0.0535588	0.0259978	0.0535588	0.478528	N/A
147742	hsa-miR-4265	N/A	N/A	N/A	67	41.5	49	40	79	40	-22	-7.5	-10.5	-29	-77.5	-1.5	-13.3333	-36	N/A	N/A	N/A	N/A	N/A	N/A	N/A	N/A	N/A	N/A
147564	hsa-miR-4266	N/A	N/A	N/A	66	39	46	37	53.5	33.5	-30.5	-8.5	-9.5	-30	-92	-8	-16.1667	-43.3333	N/A	N/A	N/A	N/A	N/A	N/A	N/A	N/A	N/A	N/A
147780	hsa-miR-4267	N/A	N/A	N/A	70.5	39	42.5	36.5	70.5	33	-33.5	-9	-12	-33	-76.5	-7.5	-18.1667	-39	N/A	N/A	N/A	N/A	N/A	N/A	N/A	N/A	N/A	N/A
147942	hsa-miR-4268	0.376383	0.0058821	0.706597	2222.5	2125	1573.5	798.5	896	931.5	2141.5	2075.5	1512.5	728.5	745.5	884	1909.83	786	7.03284	5.77731	4.73026	2.03919	2.07083	2.4919	5.8468	2.20064	0.197178	0.114845
147868	hsa-miR-4269	N/A	N/A	N/A	67.5	43.5	43.5	39.5	62.5	41.5	-30	-6	-14	-31	-88	-7	-16.6667	-42	N/A	N/A	N/A	N/A	N/A	N/A	N/A	N/A	N/A	N/A
147818	hsa-miR-4270	2.11991	0.223755	0.706597	102	47	65.5	85.5	183	58	10.5	-0.5	12	22	42	18	7.33333	27.3333	0.0344828	N/A	0.0375293	0.0615815	0.116667	0.05074	0.036006	0.0763294	0.0598301	0.46314
147570	hsa-miR-4271	N/A	N/A	N/A	79.5	43	43.5	40	113	36	-34.5	-4	-9.5	-31.5	-65.5	-9.5	-16	-35.5	N/A	N/A	N/A	N/A	N/A	N/A	N/A	N/A	N/A	N/A
147763	hsa-miR-4272	N/A	N/A	N/A	60	36.5	36.5	35	60	35.5	-47.5	-11	-17	-37	-84.5	-7.5	-25.1667	-43	N/A	N/A	N/A	N/A	N/A	N/A	N/A	N/A	N/A	N/A
147554	hsa-miR-4273	1.73535	N/A	N/A	152	82	88	65.5	94.5	109.5	32.5	35.5	34	-7	-51	64	34	2	0.106732	0.098817	0.106333	N/A	N/A	0.180409	0.103961	0.180409	0.0428926	N/A
147751	hsa-miR-4274	0.896367	0.822806	0.935076	187	185	320	133.5	342	260	86	136	265.5	65	193.5	219	162.5	159.167	0.28243	0.378566	0.830336	0.181945	0.5375	0.617336	0.497111	0.445594	0.588515	0.520181
147743	hsa-miR-4275	5.20439	0.184588	0.706597	175	126.5	94	395.5	826	100	68.5	77.5	38	326	664	55	61.3333	348.333	0.224959	0.215727	0.118843	0.912526	1.84444	0.155039	0.18651	0.97067	0.315172	0.871772
147770	hsa-miR-4276	N/A	N/A	N/A	65	39.5	44	40	78	38.5	-28.5	-8.5	-8.5	-28.5	-65.5	-2.5	-15.1667	-32.1667	N/A	N/A	N/A	N/A	N/A	N/A	N/A	N/A	N/A	N/A
147666	hsa-miR-4277	7.37	N/A	N/A	104.5	46.5	58.5	37	62	61.5	0.5	-2.5	4	-29	-76	18.5	0.666667	-28.8333	0.00164204	N/A	0.0125098	N/A	N/A	0.0521494	0.0070759	0.0521494	1.08603	N/A
147621	hsa-miR-4278	1.12391	N/A	N/A	118	102	98	66.5	94.5	87.5	14.5	52.5	41.5	-2.5	-52.5	43	36.1667	-4	0.047619	0.146138	0.129789	N/A	N/A	0.121212	0.107849	0.121212	0.489547	N/A
147767	hsa-miR-4279	0.446054	0.108097	0.706597	2786.5	3472.5	5222.5	1944	722	3081.5	2675.5	3424.5	5169.5	1866	578	3034.5	3756.5	1826.17	8.78654	9.53236	16.1673	5.22323	1.60556	8.55391	11.4954	5.12757	0.353458	0.677742
147911	hsa-miR-4280	2.05627	N/A	N/A	87	49	62.5	41.5	91	53	-20.5	1	7	-32.5	-90.5	9	-4.16667	-38	N/A	0.00278358	0.0218921	N/A	N/A	0.02537	0.0123378	0.02537	1.09515	N/A
147694	hsa-miR-4281	N/A	N/A	N/A	94.5	44	47	38	70	42.5	-16	-2.5	-4	-33	-77	-3.5	-7.5	-37.8333	N/A	N/A	N/A	N/A	N/A	N/A	N/A	N/A	N/A	N/A
147933	hsa-miR-4282	0.946902	N/A	N/A	122	72	86.5	55	72	71.5	23	24.5	34	-20	-85.5	28	27.1667	-25.8333	0.0755337	0.0681976	0.106333	N/A	N/A	0.0789288	0.0833548	0.0789288	0.242758	N/A
147591	hsa-miR-4283	1.33709	0.732624	0.903498	128.5	118	121	86.5	100	194.5	32	71.5	67.5	11	-56.5	152	57	35.5	0.10509	0.199026	0.211102	0.0307908	N/A	0.428471	0.171739	0.229631	0.337924	1.22458
169129	hsa-miR-4284	0.600096	0.440185	0.744056	1602	957.5	1166	197.5	116	1473	1513	908.5	1108.5	128	-45	1429	1176.67	504	4.9688	2.52888	3.46677	0.358293	N/A	4.02819	3.65482	2.19324	0.336756	1.18318
147604	hsa-miR-4285	2.40959	0.177318	0.706597	122.5	177	295.5	234	633.5	392	10	128	241	161.5	477	346.5	126.333	328.333	0.0328407	0.356298	0.753714	0.452064	1.325	0.976744	0.380951	0.917936	0.947808	0.478714
147744	hsa-miR-4286	0.363737	0.259693	0.706597	2596	790.5	1418	163	259	1752.5	2489	744.5	1363	90	80.5	1703.5	1532.17	624.667	8.17406	2.07237	4.26271	0.251924	0.223611	4.80197	4.83638	1.75917	0.639121	1.49797
147963	hsa-miR-4286	0.322636	0.171198	0.706597	1038	302.5	765.5	126.5	248.5	576.5	934	254.5	712.5	59	95.5	534.5	633.667	229.667	3.06732	0.70842	2.2283	0.16515	0.265278	1.50669	2.00135	0.645708	0.597455	1.15736
147938	hsa-miR-4287	1.80289	N/A	N/A	138.5	63.5	140.5	43	66	135	36.5	14.5	89	-24	-68.5	93.5	46.6667	0.333333	0.119869	0.0403619	0.278342	N/A	N/A	0.263566	0.146191	0.263566	0.828739	N/A
147588	hsa-miR-4288	3.41917	0.194494	0.706597	1685	382.5	1418	3669.5	7991	1402.5	1591	335	1365	3604	7821	1361	1097	4262	5.22496	0.932498	4.26896	10.0882	21.725	3.8365	3.47547	11.8832	0.648418	0.763962
147735	hsa-miR-4289	9.54701	0.129001	0.706597	173	124.5	152.5	598	1739	390	65.5	74.5	95	528	1590.5	345.5	78.3333	821.333	0.215107	0.207376	0.297107	1.47796	4.41806	0.973925	0.239863	2.28998	0.207305	0.812287
13171	hsa-miR-429	N/A	N/A	N/A	78.5	40.5	38.5	37	76.5	34	-29.5	-6.5	-14.5	-36.5	-92.5	-9.5	-16.8333	-46.1667	N/A	N/A	N/A	N/A	N/A	N/A	N/A	N/A	N/A	N/A
169282	hsa-miR-4290	0.556855	0.156807	0.706597	1874	2605.5	3682.5	1798	962	2316	1764	2556.5	3627	1724.5	821.5	2269	2649.17	1605	5.7931	7.11621	11.3432	4.82715	2.28194	6.39605	8.08418	4.50172	0.358591	0.461218
147616	hsa-miR-4291	4.14661	N/A	N/A	156.5	101	201.5	52.5	65.5	444	63.5	53.5	148.5	-12.5	-82.5	403	88.5	102.667	0.208539	0.148921	0.464425	N/A	N/A	1.13601	0.273962	1.13601	0.61183	N/A
147600	hsa-miR-4292	0.561484	0.070921	0.706597	221.5	289.5	194.5	152	267	139.5	122	242	141.5	82.5	123	99	168.5	101.5	0.400657	0.673626	0.442533	0.230931	0.341667	0.27907	0.505605	0.283889	0.290758	0.195587
147652	hsa-miR-4293	N/A	N/A	N/A	54	40.5	45	40	73.5	37.5	-22.5	-8	-13.5	-29	-79.5	-6	-14.6667	-38.1667	N/A	N/A	N/A	N/A	N/A	N/A	N/A	N/A	N/A	N/A
147627	hsa-miR-4294	N/A	N/A	N/A	68	40	42.5	98.5	222.5	39	-33.5	-8.5	-10	33	71	-1.5	-17.3333	34.1667	N/A	N/A	N/A	0.0923723	0.197222	N/A	N/A	0.144797	N/A	0.512027
147852	hsa-miR-4295	2.48941	N/A	N/A	87	40.5	68.5	38.5	73.5	73	-19	-8	10.5	-34	-80	29	-5.5	-28.3333	N/A	N/A	0.0328382	N/A	N/A	0.0817477	0.0328382	0.0817477	N/A	N/A
147660	hsa-miR-4296	N/A	N/A	N/A	66.5	40	45	37	65.5	40.5	-32.5	-8	-8.5	-28.5	-76	-1	-16.3333	-35.1667	N/A	N/A	N/A	N/A	N/A	N/A	N/A	N/A	N/A	N/A
147632	hsa-miR-4297	3.83229	0.375976	0.725322	420.5	311	360.5	466	3364.5	307.5	346	261	303.5	396.5	3210.5	265.5	303.5	1290.83	1.13629	0.726514	0.949179	1.10987	8.91806	0.748414	0.937327	3.59211	0.218861	1.28502
148639	hsa-miR-4298	9.65816	0.25765	0.706597	98.5	54.5	77.5	124	439	131.5	0	6.5	20.5	54.5	283.5	89	9	142.333	N/A	0.0180932	0.0641126	0.152554	0.7875	0.250881	0.0411029	0.396978	0.791686	0.860894
147614	hsa-miR-4299	0.676518	0.740415	0.903761	243.5	1592	266	598.5	85	384.5	149	1543.5	210	530.5	-59	344	634.167	271.833	0.489327	4.29645	0.656763	1.48495	N/A	0.969697	1.81418	1.22733	1.18585	0.296859
147603	hsa-miR-4300	1.12017	0.8498	0.93943	153.5	167.5	143	113.5	131	214	51	123	89.5	39	-32	170.5	87.8333	59.1667	0.167488	0.34238	0.279906	0.109167	N/A	0.48062	0.263258	0.294894	0.336654	0.890683
169407	hsa-miR-4301	0.139785	0.0383774	0.706597	3284	1596.5	1885.5	311.5	219	747.5	3180.5	1546.5	1830	241	74	703	2185.67	339.333	10.445	4.3048	5.72322	0.674598	0.205556	1.98168	6.82434	0.953943	0.471076	0.964861
147752	hsa-miR-4302	N/A	N/A	N/A	62.5	40.5	53	48.5	131	43.5	-28	-9	-6	-21.5	-31.5	-2	-14.3333	-18.3333	N/A	N/A	N/A	N/A	N/A	N/A	N/A	N/A	N/A	N/A
147772	hsa-miR-4303	2.77332	N/A	N/A	92	49.5	62.5	39.5	120.5	61.5	-6	2.5	8.5	-29	-50	16.5	1.66667	-20.8333	N/A	0.00695894	0.0265833	N/A	N/A	0.0465116	0.0167711	0.0465116	0.827405	N/A
147623	hsa-miR-4304	3.20451	N/A	N/A	118	43.5	50	39	63.5	76.5	7.5	-3.5	-3.5	-31	-76	28	0.166667	-26.3333	0.0246305	N/A	N/A	N/A	N/A	0.0789288	0.0246305	0.0789288	N/A	N/A
147611	hsa-miR-4305	0.777074	N/A	N/A	189	126	148	63.5	76	117.5	88.5	76.5	93	-4	-61.5	73	86	2.5	0.29064	0.212944	0.290852	N/A	N/A	0.205779	0.264812	0.205779	0.169628	N/A
147722	hsa-miR-4306	0.784024	0.748898	0.905831	575.5	2568	471	1651.5	715.5	676	481	2518.5	414.5	1580.5	563	625.5	1138	923	1.57964	7.01044	1.29633	4.42407	1.56389	1.76321	3.29547	2.58373	0.977214	0.618061
147608	hsa-miR-4307	0.615302	N/A	N/A	161	101	88.5	59	86	75.5	58	53.5	36.5	-8.5	-58.5	33	49.3333	-11.3333	0.190476	0.148921	0.114152	N/A	N/A	0.0930233	0.151183	0.0930233	0.252756	N/A
147947	hsa-miR-4308	0.871207	0.781991	0.915314	845	1639	1043.5	1855	344	1162.5	722.5	1591.5	988	1779.5	178	1115	1100.67	1024.17	2.37274	4.43006	3.08991	4.98111	0.494444	3.14306	3.29757	2.87287	0.316676	0.785104
147535	hsa-miR-4309	1.56275	N/A	N/A	74	55.5	69.5	51.5	88.5	61.5	-26	6	16	-15	-55.5	18.5	-1.33333	-17.3333	N/A	0.0167015	0.0500391	N/A	N/A	0.0521494	0.0333703	0.0521494	0.706415	N/A
147540	hsa-miR-4310	N/A	N/A	N/A	68.5	42.5	45.5	45	71	37	-30.5	-4.5	-10.5	-21.5	-76.5	-2.5	-15.1667	-33.5	N/A	N/A	N/A	N/A	N/A	N/A	N/A	N/A	N/A	N/A
147664	hsa-miR-4311	1.07947	0.877796	0.955883	215.5	145.5	197	196	195.5	302	127	97.5	143	129.5	47	260	122.5	145.5	0.417077	0.271399	0.447224	0.362491	0.130556	0.732911	0.378567	0.408652	0.248375	0.743466
147907	hsa-miR-4312	0.623233	0.449144	0.750185	4645.5	5927	4733.5	1807	403	8228	4536.5	5877.5	4678	1738.5	252.5	8170.5	5030.67	3387.17	14.8982	16.3605	14.6302	4.86634	0.701389	23.0317	15.2963	9.53315	0.0608846	1.24556
147846	hsa-miR-4313	0.652555	0.471963	0.757885	101	98.5	109	89.5	170.5	72.5	5	50	54.5	20.5	26	29.5	36.5	25.3333	0.0164204	0.139179	0.170446	0.0573828	0.0722222	0.0831572	0.108682	0.0709207	0.749121	0.182406
42674	hsa-miR-431-3p	1.23493	N/A	N/A	125	51	75	47.5	101	63.5	19.5	4.5	21.5	-26	-75.5	21	15.1667	-26.8333	0.0640394	0.0125261	0.06724	N/A	N/A	0.0591966	0.0479352	0.0591966	0.640592	N/A
147544	hsa-miR-4314	0.735956	N/A	N/A	81.5	45	108	39.5	71	90.5	-21	-4	54.5	-26	-65.5	44.5	9.83333	-15.6667	N/A	N/A	0.170446	N/A	N/A	0.12544	0.170446	0.12544	N/A	N/A
148006	hsa-miR-4315	N/A	N/A	N/A	82	44	49	42.5	79	45	-33.5	-3	-4	-31	-99.5	-0.5	-13.5	-43.6667	N/A	N/A	N/A	N/A	N/A	N/A	N/A	N/A	N/A	N/A
145705	hsa-miR-431-5p	289.939	0.175123	0.706597	128	61	77	6207.5	14518	63	26.5	12.5	24	6140	14342	20.5	21	6834.17	0.0870279	0.0347947	0.0750586	17.1868	39.8389	0.0577872	0.0656271	19.0278	0.416963	1.04869
147760	hsa-miR-4316	N/A	N/A	N/A	65	39.5	44.5	37.5	78.5	40	-35	-10	-7.5	-28.5	-62.5	-3.5	-17.5	-31.5	N/A	N/A	N/A	N/A	N/A	N/A	N/A	N/A	N/A	N/A
147776	hsa-miR-4317	3.58546	0.130061	0.706597	1289.5	1169.5	1726	4699.5	9132.5	2186	1179	1123	1674	4625.5	8961	2136.5	1325.33	5241	3.87192	3.12596	5.23534	12.9475	24.8917	6.02255	4.07774	14.6206	0.262314	0.652858
147954	hsa-miR-4318	N/A	N/A	N/A	63.5	39	40.5	77	104.5	41	-38	-10.5	-14.5	7.5	-46.5	-1	-21	-13.3333	N/A	N/A	N/A	0.0209937	N/A	N/A	N/A	0.0209937	N/A	N/A
147516	hsa-miR-4319	N/A	N/A	N/A	64	41.5	41.5	38.5	83	37	-16	-6	-11.5	-28	-74	-2	-11.1667	-34.6667	N/A	N/A	N/A	N/A	N/A	N/A	N/A	N/A	N/A	N/A
147705	hsa-miR-4320	1.82628	N/A	N/A	101.5	54.5	75.5	39.5	63.5	68	7.5	8	23.5	-25.5	-72	26	13	-23.8333	0.0246305	0.0222686	0.0734949	N/A	N/A	0.0732911	0.0401314	0.0732911	0.720579	N/A
148674	hsa-miR-4321	1.10498	N/A	N/A	163.5	129.5	68	45	96.5	108	71.5	82.5	13	-27	-70.5	66	55.6667	-10.5	0.234811	0.229645	0.0406568	N/A	N/A	0.186047	0.168371	0.186047	0.657084	N/A
147906	hsa-miR-4322	N/A	N/A	N/A	85	42	47.5	42.5	103.5	40	-22	-5.5	-8	-30.5	-67.5	-5	-11.8333	-34.3333	N/A	N/A	N/A	N/A	N/A	N/A	N/A	N/A	N/A	N/A
147671	hsa-miR-4323	1.13428	0.713179	0.889503	146	152	156.5	133	283.5	136.5	42.5	105	105	66.5	146	96	84.1667	102.833	0.139573	0.292276	0.328382	0.186144	0.405556	0.270613	0.25341	0.287438	0.395505	0.385019
42584	hsa-miR-432-3p	0.934261	N/A	N/A	113.5	52.5	68.5	42	57	52.5	14.5	4.5	15.5	-24.5	-84.5	12	11.5	-32.3333	0.047619	0.0125261	0.0484754	N/A	N/A	0.0338266	0.0362068	0.0338266	0.566539	N/A
168980	hsa-miR-4324	0.265361	0.142561	0.706597	269	466.5	230.5	78.5	91	173.5	181.5	420	176.5	11.5	-69.5	134	259.333	25.3333	0.596059	1.1691	0.551994	0.0321903	N/A	0.377731	0.772385	0.204961	0.445727	1.1921
147981	hsa-miR-4325	26.1489	0.147824	0.706597	193.5	77	143.5	1884	3689.5	178.5	68	29	89	1811.5	3528	127	62	1822.17	0.223317	0.0807237	0.278342	5.07068	9.8	0.357999	0.194128	5.07623	0.525384	0.930022
11111	hsa-miR-432-5p	80.0865	0.278712	0.706597	76.5	52	63.5	209.5	1094	56	5	2.5	4.5	140	923	15.5	4	359.5	0.0164204	0.00695894	0.0140735	0.391882	2.56389	0.0436927	0.0124843	0.999821	0.394645	1.36591
147832	hsa-miR-4326	0.336703	0.248177	0.706597	122.5	89	83.5	77	132	67.5	10	43	29.5	1	-8	18.5	27.5	3.83333	0.0328407	0.119694	0.0922596	0.00279916	N/A	0.0521494	0.081598	0.0274743	0.544097	1.27013
147796	hsa-miR-4327	6.90558	N/A	N/A	89.5	45.5	60	102.5	285.5	49	-16	-1.5	7	30.5	130	2.5	-3.5	54.3333	N/A	N/A	0.0218921	0.0853744	0.361111	0.00704722	0.0218921	0.151178	N/A	1.2302
147926	hsa-miR-4329	0.569378	0.43722	0.741243	148	170	153	81	109	151	46.5	123.5	100	4.5	-59.5	104.5	90	16.5	0.152709	0.343772	0.312744	0.0125962	N/A	0.294574	0.269742	0.153585	0.380117	1.29823
147865	hsa-miR-4330	N/A	N/A	N/A	68	42.5	41	39	82	47.5	-35	-6	-13.5	-32.5	-71	-2	-18.1667	-35.1667	N/A	N/A	N/A	N/A	N/A	N/A	N/A	N/A	N/A	N/A
168831	hsa-miR-433-3p	1.14787	N/A	N/A	67	43.5	65.5	79.5	166.5	56.5	-28	-3	13.5	13.5	22.5	16	-5.83333	17.3333	N/A	N/A	0.0422205	0.0377887	0.0625	0.0451022	0.0422205	0.0484636	N/A	0.261928
11245	hsa-miR-433-5p	0.359534	0.04344	0.706597	3558.5	4274	2488.5	1445.5	310.5	2436	3461.5	4227	2434	1379	160.5	2394	3374.17	1311.17	11.3678	11.7662	7.6122	3.86004	0.445833	6.74841	10.2487	3.68476	0.223635	0.856214
169358	hsa-miR-4417	1.92851	N/A	N/A	245.5	93.5	173.5	48.5	63	264.5	141.5	46.5	122	-17	-63	222.5	103.333	47.5	0.464696	0.129436	0.381548	N/A	N/A	0.627202	0.325227	0.627202	0.536801	N/A
169125	hsa-miR-4418	N/A	N/A	N/A	73	41.5	43	41	63.5	42	-24.5	-9	-12	-29	-80.5	-4	-15.1667	-37.8333	N/A	N/A	N/A	N/A	N/A	N/A	N/A	N/A	N/A	N/A
169226	hsa-miR-4419a	15.1798	N/A	N/A	89	44.5	65	209.5	447.5	66	-2	-4	9	142	294	24	1	153.333	N/A	N/A	0.028147	0.397481	0.816667	0.0676533	0.028147	0.427267	N/A	0.878594
169272	hsa-miR-4419b	0.5607	0.440678	0.744056	7539	7551.5	4074	1131.5	213	10428.5	7433.5	7502	4016.5	1061	71.5	10384	6317.33	3838.83	24.4122	20.8824	12.5614	2.96991	0.198611	29.2713	19.2853	10.8133	0.315508	1.48383
169235	hsa-miR-4420	N/A	N/A	N/A	78	42	48.5	51.5	120	48	-17	-8	-6	-16	-28	7	-10.3333	-12.3333	N/A	N/A	N/A	N/A	N/A	0.0197322	N/A	0.0197322	N/A	N/A
169381	hsa-miR-4421	2.53047	0.285938	0.706597	209	537.5	191	631.5	1362.5	221	117.5	489.5	134	565	1220.5	182	247	655.833	0.385878	1.36256	0.419077	1.58153	3.39028	0.513037	0.722506	1.82828	0.767541	0.795504
169054	hsa-miR-4422	N/A	N/A	N/A	69.5	43.5	41.5	36.5	59.5	37.5	-31	-4.5	-11	-34	-100.5	-6	-15.5	-46.8333	N/A	N/A	N/A	N/A	N/A	N/A	N/A	N/A	N/A	N/A
169141	hsa-miR-4423-3p	2.62328	N/A	N/A	102	84.5	72.5	61	88	94	6	37.5	16.5	-5.5	-58	54.5	20	-3	0.0197044	0.104384	0.0516028	N/A	N/A	0.153629	0.0585638	0.153629	0.730261	N/A
168768	hsa-miR-4423-5p	1.10349	0.929162	0.980861	449	2527	199.5	2810.5	589	204	329	2480.5	143.5	2735	432.5	159.5	984.333	1109	1.08046	6.90466	0.448788	7.6557	1.20139	0.449612	2.8113	3.10223	1.26596	1.27692
168892	hsa-miR-4424	0.920623	N/A	N/A	82.5	51.5	47.5	44	79	50	-25.5	5.5	-5	-29	-91.5	5	-8.33333	-38.5	N/A	0.0153097	N/A	N/A	N/A	0.0140944	0.0153097	0.0140944	N/A	N/A
168758	hsa-miR-4425	0.456106	0.68405	0.873361	136.5	1884	119.5	69	59	626.5	45	1836.5	67	3.5	-82.5	586.5	649.5	169.167	0.147783	5.11204	0.209539	0.00979706	N/A	1.65328	1.82312	0.831537	1.56241	1.39755
168727	hsa-miR-4426	0.495563	0.209424	0.706597	498	736	726	155	93	580.5	403	689	672.5	87.5	-52.5	539.5	588.167	191.5	1.32348	1.91788	2.10321	0.244927	N/A	1.52079	1.78152	0.882858	0.228656	1.02188
169386	hsa-miR-4427	7.30306	N/A	N/A	94	52.5	54	36.5	89.5	65.5	0	4	1.5	-29.5	-77	20.5	1.83333	-28.6667	N/A	0.0111343	0.00469116	N/A	N/A	0.0577872	0.00791274	0.0577872	0.575779	N/A
168574	hsa-miR-4428	26.3298	N/A	N/A	82.5	50	51.5	40	69.5	56	-15.5	0.5	-1	-26	-76.5	13	-5.33333	-29.8333	N/A	0.00139179	N/A	N/A	N/A	0.0366455	0.00139179	0.0366455	N/A	N/A
168709	hsa-miR-4429	5.08616	0.136992	0.706597	300.5	186	261	1283	1899	236	212.5	139.5	208.5	1218	1757.5	195	186.833	1056.83	0.697865	0.388309	0.652072	3.40938	4.88194	0.549683	0.579415	2.947	0.288359	0.747482
169378	hsa-miR-4430	2.17824	N/A	N/A	75.5	43.5	66	45.5	95.5	57	0	-5	6	-22	-52.5	14.5	0.333333	-20	N/A	N/A	0.0187647	N/A	N/A	0.0408739	0.0187647	0.0408739	N/A	N/A
168928	hsa-miR-4431	0.414175	0.153203	0.706597	1023.5	1238.5	587.5	699.5	118.5	201	929	1188	531.5	631.5	-27.5	158.5	882.833	254.167	3.0509	3.30689	1.66224	1.76767	N/A	0.446794	2.67334	1.10723	0.331027	0.843546
168685	hsa-miR-4432	0.236721	N/A	N/A	196.5	69.5	107.5	59	69.5	60.5	103.5	22	54.5	-15	-90	16	60	-29.6667	0.339901	0.0612387	0.170446	N/A	N/A	0.0451022	0.190529	0.0451022	0.736964	N/A
168675	hsa-miR-4433a-3p	2.66173	N/A	N/A	91	47.5	69	94	227	65	-17.5	-1	12	23	70.5	14	-2.16667	35.8333	N/A	N/A	0.0375293	0.0643807	0.195833	0.0394644	0.0375293	0.0998928	N/A	0.841059
169298	hsa-miR-4433a-5p	0.653611	0.362675	0.725322	171	118.5	204.5	106.5	243.5	135.5	63.5	72	148	36	75.5	92	94.5	67.8333	0.208539	0.200418	0.462862	0.10077	0.209722	0.259338	0.290606	0.189943	0.513524	0.427039
168792	hsa-miR-4434	0.45405	0.222451	0.706597	151.5	125	145.5	72	114.5	116	59.5	79	90.5	1.5	-51	73.5	76.3333	8	0.195402	0.219903	0.283034	0.00419874	N/A	0.207188	0.232779	0.105693	0.194229	1.35803
168764	hsa-miR-4435	N/A	N/A	N/A	56.5	38.5	38	42.5	68.5	33	-28.5	-9.5	-14.5	-25	-63.5	-6	-17.5	-31.5	N/A	N/A	N/A	N/A	N/A	N/A	N/A	N/A	N/A	N/A
168960	hsa-miR-4436a	3.68108	N/A	N/A	97	59	75.5	47.5	73	99	13	11	21	-17.5	-58.5	60.5	15	-5.16667	0.0426929	0.0306193	0.0656763	N/A	N/A	0.170543	0.0463295	0.170543	0.384402	N/A
169260	hsa-miR-4436b-3p	2.78456	N/A	N/A	135	90	160	66.5	94.5	238	47.5	41.5	104	-1.5	-50	196.5	64.3333	48.3333	0.155993	0.115518	0.325254	N/A	N/A	0.553911	0.198922	0.553911	0.559329	N/A
169171	hsa-miR-4436b-5p	0.567187	0.385286	0.725322	4309.5	5751.5	3750.5	1380.5	201.5	6987.5	4199	5703.5	3694	1310.5	49.5	6943.5	4532.17	2767.83	13.7898	15.8761	11.5528	3.6683	0.1375	19.5729	13.7396	7.79291	0.157364	1.32857
169192	hsa-miR-4437	N/A	N/A	N/A	65	38	37.5	37	60	33	-44.5	-8.5	-17	-32.5	-90.5	-11	-23.3333	-44.6667	N/A	N/A	N/A	N/A	N/A	N/A	N/A	N/A	N/A	N/A
168659	hsa-miR-4438	N/A	N/A	N/A	56.5	40.5	42.5	42	54.5	40.5	-18	-8	-13	-30.5	-78	-1	-13	-36.5	N/A	N/A	N/A	N/A	N/A	N/A	N/A	N/A	N/A	N/A
168903	hsa-miR-4439	N/A	N/A	N/A	77	45	50	45	95	51.5	-17.5	-2.5	-0.5	-20.5	-62	10.5	-6.83333	-24	N/A	N/A	N/A	N/A	N/A	0.0295983	N/A	0.0295983	N/A	N/A
169224	hsa-miR-4440	N/A	N/A	N/A	84.5	44	51	43	100.5	46.5	-21	-3	-3	-30	-76	3	-9	-34.3333	N/A	N/A	N/A	N/A	N/A	0.00845666	N/A	0.00845666	N/A	N/A
168863	hsa-miR-4441	5.32943	0.175632	0.706597	167.5	151.5	268.5	552.5	1721.5	361	89	103	209	481.5	1557	318	133.667	785.5	0.292282	0.286708	0.653636	1.3478	4.325	0.896406	0.410876	2.18973	0.511724	0.85075
168663	hsa-miR-4442	8.67317	N/A	N/A	83.5	47.5	54	92	209	55	-13	-1	3	24	50	13.5	-3.66667	29.1667	N/A	N/A	0.00938233	0.0671798	0.138889	0.038055	0.00938233	0.0813746	N/A	0.637718
169188	hsa-miR-4443	0.132901	0.0818703	0.706597	2928.5	2963.5	589	211.5	417.5	514.5	2840.5	2915	535.5	146	285.5	475	2097	302.167	9.32841	8.11413	1.67475	0.408677	0.793056	1.33897	6.37243	0.846901	0.645494	0.551987
169367	hsa-miR-4444	0.135201	N/A	N/A	85.5	45	62.5	59	75	43	-8	-1.5	10	-9	-77.5	1.5	0.166667	-28.3333	N/A	N/A	0.0312744	N/A	N/A	0.00422833	0.0312744	0.00422833	N/A	N/A
169172	hsa-miR-4445-3p	N/A	N/A	N/A	78	45	37	45.5	69.5	36.5	-31.5	-3	-15	-31	-73.5	-12.5	-16.5	-39	N/A	N/A	N/A	N/A	N/A	N/A	N/A	N/A	N/A	N/A
169360	hsa-miR-4445-5p	4.11539	0.313255	0.706597	1517.5	4215	533	5578.5	19924.5	1005	1404.5	4169	481	5505.5	19731.5	961.5	2018.17	8732.83	4.61248	11.6047	1.5043	15.4108	54.8097	2.71036	5.90717	24.3103	0.875747	1.11747
168912	hsa-miR-4446-3p	N/A	N/A	N/A	79	47.5	50.5	183	220	49.5	-29	-1	-2	112.5	55	6	-10.6667	57.8333	N/A	N/A	N/A	0.314906	0.152778	0.0169133	N/A	0.161532	N/A	0.923586
169325	hsa-miR-4446-5p	2.16139	N/A	N/A	112	59	82	65	138	83	12.5	11	26.5	-4.5	-13.5	39.5	16.6667	7.16667	0.0410509	0.0306193	0.0828772	N/A	N/A	0.111346	0.0515158	0.111346	0.536846	N/A
168989	hsa-miR-4447	0.853011	0.833826	0.939386	439	216.5	944.5	157.5	513.5	920.5	334.5	168	891	87	359	877	464.5	441	1.09852	0.467641	2.78655	0.243527	0.997222	2.47216	1.45091	1.23764	0.826342	0.915941
168765	hsa-miR-4448	1.40991	N/A	N/A	267.5	99	385.5	45	74.5	326	164	50	327	-26.5	-73.5	283.5	180.333	61.1667	0.538588	0.139179	1.02267	N/A	N/A	0.799154	0.566814	0.799154	0.780545	N/A
168971	hsa-miR-4449	1.55646	N/A	N/A	277	112.5	140.5	44.5	74.5	232.5	179.5	64	85.5	-22.5	-81	190.5	109.667	29	0.589491	0.178149	0.267396	N/A	N/A	0.536998	0.345012	0.536998	0.627156	N/A
168964	hsa-miR-4450	0.380082	0.478537	0.762342	475	3363.5	285	1341	154	276	376	3313.5	232	1274	9	234	1307.17	505.667	1.23481	9.22338	0.725567	3.56613	0.025	0.659619	3.72792	1.41692	1.27847	1.33256
169167	hsa-miR-4451	0.648223	0.444157	0.746207	249.5	417	248.5	138.5	85	291.5	144.5	368.5	196	75	-57	249.5	236.333	89.1667	0.474548	1.02575	0.612979	0.209937	N/A	0.703312	0.704425	0.456625	0.407073	0.764017
168714	hsa-miR-4452	N/A	N/A	N/A	74.5	39	37	36.5	54.5	35.5	-24	-7.5	-16.5	-35	-112	-8	-16	-51.6667	N/A	N/A	N/A	N/A	N/A	N/A	N/A	N/A	N/A	N/A
168599	hsa-miR-4453	N/A	N/A	N/A	71.5	40.5	44.5	94.5	310.5	40.5	-17.5	-6.5	-8.5	27.5	173	1	-10.8333	67.1667	N/A	N/A	N/A	0.0769769	0.480556	0.00281889	N/A	0.186784	N/A	1.37647
169015	hsa-miR-4454	0.43725	0.315161	0.706597	6078.5	1901.5	3850.5	447	527.5	4992.5	5980	1855.5	3798	373	379	4946	3877.83	1899.33	19.6388	5.16493	11.878	1.04409	1.05278	13.9422	12.2272	5.34636	0.592385	1.39239
169305	hsa-miR-4455	1.541	0.156693	0.706597	450.5	588	298.5	570.5	981.5	601	362.5	542	246	504	846	562	383.5	637.333	1.19048	1.5087	0.769351	1.41078	2.35	1.58421	1.15618	1.78166	0.320769	0.28051
168919	hsa-miR-4456	15.0279	0.177773	0.706597	414.5	1278	301	9077	19105.5	323.5	314.5	1229.5	244.5	9003.5	18883	280	596.167	9388.83	1.03284	3.42241	0.76466	25.2022	52.4528	0.789288	1.73997	26.1481	0.840929	0.988398
168840	hsa-miR-4457	N/A	N/A	N/A	48.5	40	43.5	41	75.5	36.5	-24	-8.5	-15.5	-28.5	-70.5	-4.5	-16	-34.5	N/A	N/A	N/A	N/A	N/A	N/A	N/A	N/A	N/A	N/A
169270	hsa-miR-4458	1.34317	N/A	N/A	153.5	95	122	57.5	99	124	49	49	68	-15	-75	81	55.3333	-3	0.16092	0.136395	0.212666	N/A	N/A	0.22833	0.169994	0.22833	0.229048	N/A
169143	hsa-miR-4459	1.371	0.532224	0.791333	234	385.5	644.5	424.5	570	858.5	133	338	592	350	414.5	814.5	354.333	526.333	0.436782	0.940849	1.85145	0.979706	1.15139	2.29598	1.07636	1.47569	0.666136	0.484898
168879	hsa-miR-4460	N/A	N/A	N/A	71	41	46	37.5	67.5	39.5	-17.5	-6	-11	-28	-71.5	-0.5	-11.5	-33.3333	N/A	N/A	N/A	N/A	N/A	N/A	N/A	N/A	N/A	N/A
168587	hsa-miR-4461	N/A	N/A	N/A	76.5	42	43	74.5	136	41.5	-32.5	-4.5	-10.5	2.5	-33.5	-2.5	-15.8333	-11.1667	N/A	N/A	N/A	0.0069979	N/A	N/A	N/A	0.0069979	N/A	N/A
169043	hsa-miR-4462	1.67194	N/A	N/A	86	59	177	46.5	82	170	-11.5	11.5	124	-19	-66	124.5	41.3333	13.1667	N/A	0.0320111	0.387803	N/A	N/A	0.350951	0.209907	0.350951	1.19854	N/A
168814	hsa-miR-4463	0.96572	N/A	N/A	101.5	44.5	69	49	107.5	67.5	-4	-4.5	14	-21.5	-43	15	1.83333	-16.5	N/A	N/A	0.0437842	N/A	N/A	0.0422833	0.0437842	0.0422833	N/A	N/A
168730	hsa-miR-4464	N/A	N/A	N/A	71.5	46	50	46	116.5	51.5	-38.5	-3.5	-7	-20	-27	7	-16.3333	-13.3333	N/A	N/A	N/A	N/A	N/A	0.0197322	N/A	0.0197322	N/A	N/A
168734	hsa-miR-4465	N/A	N/A	N/A	59.5	36.5	36.5	35	75	35	-44	-12	-19.5	-32.5	-71	-9.5	-25.1667	-37.6667	N/A	N/A	N/A	N/A	N/A	N/A	N/A	N/A	N/A	N/A
168690	hsa-miR-4466	N/A	N/A	N/A	87.5	42.5	55	42.5	66.5	44	-27.5	-5.5	2.5	-30	-90.5	-1.5	-10.1667	-40.6667	N/A	N/A	0.00781861	N/A	N/A	N/A	0.00781861	N/A	N/A	N/A
169285	hsa-miR-4467	0.63873	0.596771	0.827673	922	1189.5	3197	473	468.5	2898.5	819	1142	3144	404	305	2856	1701.67	1188.33	2.68966	3.17884	9.83268	1.13086	0.847222	8.05074	5.23373	3.34294	0.762423	1.22034
169320	hsa-miR-4468	0.19994	0.362284	0.725322	338	3488	359.5	319.5	149.5	589.5	237.5	3439	306	251.5	4	548.5	1327.5	268	0.779967	9.57272	0.956998	0.703989	0.0111111	1.54616	3.7699	0.753753	1.33324	1.01987
169101	hsa-miR-4469	N/A	N/A	N/A	64	40	42	40	58	35	-32	-7.5	-11	-28.5	-90	-6	-16.8333	-41.5	N/A	N/A	N/A	N/A	N/A	N/A	N/A	N/A	N/A	N/A
169089	hsa-miR-4470	4.86723	N/A	N/A	83.5	46	57	36.5	67.5	57	-17.5	-0.5	2.5	-36	-86.5	13.5	-5.16667	-36.3333	N/A	N/A	0.00781861	N/A	N/A	0.038055	0.00781861	0.038055	N/A	N/A
169029	hsa-miR-4471	1.85413	N/A	N/A	96.5	100.5	60	47	91.5	86	13	51	9.5	-19.5	-48.5	47	24.5	-7	0.0426929	0.141962	0.0297107	N/A	N/A	0.132488	0.0714554	0.132488	0.859347	N/A
169170	hsa-miR-4472	1.25105	0.766171	0.910804	320.5	502.5	1131	500.5	478.5	1666	226.5	455.5	1079	435.5	341	1622	587	799.5	0.743842	1.26792	3.37451	1.21903	0.947222	4.57223	1.79542	2.24616	0.775532	0.898873
168904	hsa-miR-4473	0.889591	0.894496	0.964858	231	493	117	519.5	239	110.5	120	446	62	445.5	71	65	209.333	193.833	0.394089	1.24148	0.193901	1.24703	0.197222	0.183228	0.609822	0.542492	0.911922	1.12478
169276	hsa-miR-4474-3p	N/A	N/A	N/A	84.5	40.5	48.5	43.5	79	43	-16	-8	-3	-23	-72	2	-9	-31	N/A	N/A	N/A	N/A	N/A	0.00563777	N/A	0.00563777	N/A	N/A
169371	hsa-miR-4474-5p	N/A	N/A	N/A	81.5	50	48	53.5	66	39	-6	2	-3	-14	-72	-1.5	-2.33333	-29.1667	N/A	0.00556715	N/A	N/A	N/A	N/A	0.00556715	N/A	N/A	N/A
168640	hsa-miR-4475	1.07562	0.890847	0.964696	602	882.5	276	907.5	87.5	397	503	833.5	224	840.5	-67.5	354	520.167	375.667	1.65189	2.32011	0.700547	2.35269	N/A	0.997886	1.55752	1.67529	0.52256	0.571838
168967	hsa-miR-4476	1.8572	N/A	N/A	153	56	84	48	98	109	61.5	8.5	30.5	-19	-43	70.5	33.5	2.83333	0.20197	0.0236604	0.095387	N/A	N/A	0.198732	0.107006	0.198732	0.838468	N/A
169247	hsa-miR-4477a	1.41618	N/A	N/A	130.5	160	104	64.5	99	135.5	27.5	111.5	48.5	-5.5	-46	92.5	62.5	13.6667	0.090312	0.310369	0.151681	N/A	N/A	0.260747	0.184121	0.260747	0.616761	N/A
168801	hsa-miR-4477b	3.69367	N/A	N/A	100	67	58	47.5	89.5	76.5	1.5	18	4	-21	-81	29.5	7.83333	-24.1667	0.00492611	0.0501044	0.0125098	N/A	N/A	0.0831572	0.0225134	0.0831572	1.07462	N/A
168805	hsa-miR-4478	0.51348	0.440374	0.744056	318	1591.5	501.5	502	231.5	720.5	213.5	1543.5	444.5	432	62	673.5	733.833	389.167	0.701149	4.29645	1.39015	1.20924	0.172222	1.89852	2.12925	1.09333	0.896187	0.794791
168755	hsa-miR-4479	N/A	N/A	N/A	75	38	46	37.5	54.5	34.5	-25.5	-10	-7.5	-27	-87	-5	-14.3333	-39.6667	N/A	N/A	N/A	N/A	N/A	N/A	N/A	N/A	N/A	N/A
11113	hsa-miR-448	N/A	N/A	N/A	97	39.5	38	41	68.5	40.5	-18	-10	-18	-28.5	-69.5	-9	-15.3333	-35.6667	N/A	N/A	N/A	N/A	N/A	N/A	N/A	N/A	N/A	N/A
169155	hsa-miR-4480	0.536129	0.570848	0.810992	167.5	559	200	90	59	288.5	81	512	143.5	23	-72	248.5	245.5	66.5	0.26601	1.42519	0.448788	0.0643807	N/A	0.700493	0.71333	0.382437	0.873687	1.17614
169361	hsa-miR-4481	2.5432	N/A	N/A	147.5	68.5	271.5	46.5	97	312.5	49	20.5	219.5	-19	-59.5	272	96.3333	64.5	0.16092	0.0570633	0.686474	N/A	N/A	0.766737	0.301486	0.766737	1.11922	N/A
169094	hsa-miR-4482-3p	0.792172	N/A	N/A	630	124.5	375.5	41	81	321.5	534.5	78.5	319.5	-30	-72	278.5	310.833	58.8333	1.75534	0.218511	0.999218	N/A	N/A	0.78506	0.991022	0.78506	0.775407	N/A
169249	hsa-miR-4482-5p	13.0988	N/A	N/A	70	48	53.5	38.5	63	53	-27	0.5	1	-30	-90.5	10.5	-8.5	-36.6667	N/A	0.00139179	0.00312744	N/A	N/A	0.0295983	0.00225962	0.0295983	0.543142	N/A
168793	hsa-miR-4483	1.16031	0.841197	0.939386	261	102	319.5	105	326.5	458.5	150	54	267	34.5	165	411.5	157	203.667	0.492611	0.150313	0.835027	0.096571	0.458333	1.15997	0.49265	0.571625	0.694929	0.945859
169395	hsa-miR-4484	0.537546	0.346875	0.7247	224	150	176	70	112	180	130.5	104	125	2	-37.5	139	119.833	34.5	0.428571	0.289492	0.39093	0.00559832	N/A	0.391825	0.369665	0.198712	0.194601	1.37437
46808	hsa-miR-4485-3p	3.32708	N/A	N/A	114	48	205	39.5	65.5	328	-4.5	1.5	152	-32	-89.5	283	49.6667	53.8333	N/A	0.00417537	0.475371	N/A	N/A	0.797745	0.239773	0.797745	1.38959	N/A
169126	hsa-miR-4486	0.922799	N/A	N/A	95.5	49	76	46.5	105.5	66	-8	0	21	-22	-41	21.5	4.33333	-13.8333	N/A	N/A	0.0656763	N/A	N/A	0.0606061	0.0656763	0.0606061	N/A	N/A
168716	hsa-miR-4487	4.33883	N/A	N/A	115.5	58	78	37.5	68	115	10.5	10.5	24.5	-36	-110.5	72	15.1667	-24.8333	0.0344828	0.0292276	0.0766224	N/A	N/A	0.20296	0.0467776	0.20296	0.555385	N/A
168815	hsa-miR-4488	1.35661	N/A	N/A	68.5	44	151.5	40.5	84.5	192	-13.5	-3	98	-30.5	-74	147.5	27.1667	14.3333	N/A	N/A	0.306489	N/A	N/A	0.415786	0.306489	0.415786	N/A	N/A
169161	hsa-miR-4489	N/A	N/A	N/A	76	55.5	41.5	45.5	71.5	38.5	-22.5	11	-9	-26	-73.5	-5	-6.83333	-34.8333	N/A	0.0306193	N/A	N/A	N/A	N/A	0.0306193	N/A	N/A	N/A
169369	hsa-miR-4490	3.3438	N/A	N/A	73.5	51	65.5	41	62.5	72	-14.5	4	14.5	-25	-71.5	33.5	1.33333	-21	N/A	0.0111343	0.0453479	N/A	N/A	0.0944327	0.0282411	0.0944327	0.856648	N/A
168918	hsa-miR-4491	1.0579	N/A	N/A	97.5	56.5	107.5	57	99	83.5	-9.5	10	55	-17	-36	37.5	18.5	-5.16667	N/A	0.0278358	0.172009	N/A	N/A	0.105708	0.0999226	0.105708	1.02025	N/A
169088	hsa-miR-4492	0.624928	N/A	N/A	85	43.5	240.5	42.5	118.5	171.5	-14.5	-4	187.5	-28.5	-36.5	130	56.3333	21.6667	N/A	N/A	0.586396	N/A	N/A	0.366455	0.586396	0.366455	N/A	N/A
169354	hsa-miR-4493	N/A	N/A	N/A	90.5	39.5	40	40	82.5	40	-21	-8.5	-16	-29.5	-71.5	-12.5	-15.1667	-37.8333	N/A	N/A	N/A	N/A	N/A	N/A	N/A	N/A	N/A	N/A
168856	hsa-miR-4494	N/A	N/A	N/A	76	39.5	37	37.5	54.5	39	-31.5	-8	-15	-32.5	-81.5	-6	-18.1667	-40	N/A	N/A	N/A	N/A	N/A	N/A	N/A	N/A	N/A	N/A
168719	hsa-miR-4495	3.38002	N/A	N/A	82	49	58	37	60	63	-8.5	0	6	-28.5	-88.5	22.5	-0.833333	-31.5	N/A	N/A	0.0187647	N/A	N/A	0.0634249	0.0187647	0.0634249	N/A	N/A
168836	hsa-miR-4496	1.72127	N/A	N/A	152.5	128.5	226	47.5	72	248	79.5	80	170.5	-21	-73	207	110	37.6667	0.261084	0.222686	0.533229	N/A	N/A	0.58351	0.339	0.58351	0.49941	N/A
169110	hsa-miR-4497	1.14574	0.888179	0.963488	221	164.5	374.5	104	201.5	662.5	136	116.5	322.5	37.5	65	622	191.667	241.5	0.446634	0.324287	1.0086	0.104969	0.180556	1.75335	0.593174	0.679624	0.615223	1.36935
168854	hsa-miR-4498	N/A	N/A	N/A	78.5	45.5	49.5	38.5	71.5	51.5	-29.5	-2	-4.5	-33.5	-94.5	9.5	-12	-39.5	N/A	N/A	N/A	N/A	N/A	0.0267794	N/A	0.0267794	N/A	N/A
169269	hsa-miR-4499	2.077	N/A	N/A	99	46	66.5	50	97	69	-8	-1	11.5	-23	-73	26.5	0.833333	-23.1667	N/A	N/A	0.0359656	N/A	N/A	0.0747005	0.0359656	0.0747005	N/A	N/A
145946	hsa-miR-449a	N/A	N/A	N/A	77.5	42.5	48.5	42.5	65.5	38.5	-9	-6	-7.5	-30	-88	-6.5	-7.5	-41.5	N/A	N/A	N/A	N/A	N/A	N/A	N/A	N/A	N/A	N/A
146127	hsa-miR-449b-3p	N/A	N/A	N/A	68.5	46	52.5	39.5	89	53	-31	-1	-2.5	-33	-79	10.5	-11.5	-33.8333	N/A	N/A	N/A	N/A	N/A	0.0295983	N/A	0.0295983	N/A	N/A
46249	hsa-miR-449b-5p	N/A	N/A	N/A	66.5	41	41	41	95	37.5	-20	-5.5	-10.5	-23.5	-48	-1	-12	-24.1667	N/A	N/A	N/A	N/A	N/A	N/A	N/A	N/A	N/A	N/A
146020	hsa-miR-449c-3p	N/A	N/A	N/A	76.5	44	46	53.5	167.5	39.5	-28	-3.5	-7	-20	-9	-8	-12.8333	-12.3333	N/A	N/A	N/A	N/A	N/A	N/A	N/A	N/A	N/A	N/A
146151	hsa-miR-449c-5p	N/A	N/A	N/A	63	37.5	40.5	37.5	61	37.5	-40	-11	-12.5	-28.5	-88	-4	-21.1667	-40.1667	N/A	N/A	N/A	N/A	N/A	N/A	N/A	N/A	N/A	N/A
169385	hsa-miR-4500	5.7153	0.215154	0.706597	715	1801.5	669	4910.5	12672	937	638.5	1753	611.5	4844	12499.5	895	1001	6079.5	2.09688	4.87961	1.91243	13.5591	34.7208	2.5229	2.96297	16.9343	0.561063	0.966215
168941	hsa-miR-4501	1.96622	N/A	N/A	176	70.5	107.5	37.5	67.5	159	83.5	23	55.5	-29.5	-75	119	54	4.83333	0.27422	0.0640223	0.173573	N/A	N/A	0.335447	0.170605	0.335447	0.61622	N/A
168682	hsa-miR-4502	0.912822	N/A	N/A	239	65.5	127	48	92.5	118.5	132	18	70.5	-22.5	-59	76	73.5	-1.83333	0.433498	0.0501044	0.220485	N/A	N/A	0.214235	0.234696	0.214235	0.81847	N/A
169308	hsa-miR-4503	0.629474	0.419523	0.732568	132.5	104	123	84.5	162.5	120	31	57	71.5	10.5	22.5	75.5	53.1667	36.1667	0.101806	0.158664	0.223612	0.0293912	0.0625	0.212826	0.161361	0.101572	0.377711	0.962469
169138	hsa-miR-4504	5.33817	N/A	N/A	84.5	49	57.5	37	72	53	-15	1	3.5	-31	-79	13	-3.5	-32.3333	N/A	0.00278358	0.0109461	N/A	N/A	0.0366455	0.00686481	0.0366455	0.840772	N/A
168893	hsa-miR-4505	1.96691	N/A	N/A	197.5	90.5	386.5	56.5	118	391	98.5	44.5	334	-13.5	-50	347	159	94.5	0.323481	0.123869	1.04457	N/A	N/A	0.978154	0.497305	0.978154	0.973922	N/A
169020	hsa-miR-4506	1.75337	N/A	N/A	113.5	52.5	93	40.5	75.5	78	15	2.5	36	-26	-77	35	17.8333	-22.6667	0.0492611	0.00695894	0.112588	N/A	N/A	0.098661	0.0562693	0.098661	0.944779	N/A
168572	hsa-miR-4507	2.27799	N/A	N/A	138.5	70.5	539.5	46.5	92	498	35.5	23	486.5	-20.5	-52.5	458.5	181.667	128.5	0.116585	0.0640223	1.5215	N/A	N/A	1.29246	0.567369	1.29246	1.45711	N/A
168998	hsa-miR-4508	0.656018	0.74511	0.904519	138.5	72.5	553	74.5	217.5	371	32	21	498	8	63.5	330	183.667	133.833	0.10509	0.0584551	1.55747	0.0223933	0.176389	0.930233	0.573671	0.376338	1.48572	1.29093
168905	hsa-miR-4509	N/A	N/A	N/A	69	40	39.5	36.5	69	40	-27	-8.5	-17	-31	-85	-0.5	-17.5	-38.8333	N/A	N/A	N/A	N/A	N/A	N/A	N/A	N/A	N/A	N/A
169115	hsa-miR-450a-2-3p	3.94332	N/A	N/A	104.5	52	85.5	50.5	94	110.5	12.5	4	32	-16	-48	71	16.1667	2.33333	0.0410509	0.0111343	0.100078	N/A	N/A	0.200141	0.0507545	0.200141	0.891724	N/A
17835	hsa-miR-450a-5p	1.14632	N/A	N/A	88	51	99.5	40.5	66	76.5	-10.5	5.5	47	-29.5	-75	33	14	-23.8333	N/A	0.0153097	0.14699	N/A	N/A	0.0930233	0.0811498	0.0930233	1.14741	N/A
42892	hsa-miR-450b-3p	N/A	N/A	N/A	79	40.5	39.5	37.5	98.5	41	-30	-6.5	-13.5	-36.5	-65.5	-5	-16.6667	-35.6667	N/A	N/A	N/A	N/A	N/A	N/A	N/A	N/A	N/A	N/A
42896	hsa-miR-450b-5p	1.88638	N/A	N/A	102	71	61	44	100.5	75.5	-2	21	9.5	-19	-53	29.5	9.5	-14.1667	N/A	0.0584551	0.0297107	N/A	N/A	0.0831572	0.0440829	0.0831572	0.461071	N/A
169128	hsa-miR-4510	14.9221	0.0505926	0.706597	80	50	62.5	156	255.5	68.5	2	3	10	90.5	126	30.5	5	82.3333	0.00656814	0.00835073	0.0312744	0.253324	0.35	0.085976	0.0153978	0.229767	0.894834	0.581368
168917	hsa-miR-4511	0.19951	N/A	N/A	96.5	763	55.5	321.5	73	70.5	-9	715	-2.5	253.5	-75.5	30	234.5	69.3333	N/A	1.99026	N/A	0.709587	N/A	0.0845666	1.99026	0.397077	N/A	1.11302
168949	hsa-miR-4512	N/A	N/A	N/A	69	38	37	38	79	34.5	-36.5	-9	-14.5	-35	-88.5	-9.5	-20	-44.3333	N/A	N/A	N/A	N/A	N/A	N/A	N/A	N/A	N/A	N/A
169194	hsa-miR-4513	4.62418	N/A	N/A	94	50	68	48.5	89.5	76.5	-10.5	1	11	-18	-50.5	30.5	0.5	-12.6667	N/A	0.00278358	0.0344019	N/A	N/A	0.085976	0.0185927	0.085976	1.20249	N/A
168948	hsa-miR-4514	1.30503	N/A	N/A	151.5	154	160	61	101	170.5	63	106	98.5	-10.5	-56.5	125	89.1667	19.3333	0.206897	0.295059	0.308053	N/A	N/A	0.352361	0.270003	0.352361	0.203837	N/A
169156	hsa-miR-4515	N/A	N/A	N/A	85.5	39	44.5	40	79	37.5	-23	-10	-12.5	-28.5	-64	-6	-15.1667	-32.8333	N/A	N/A	N/A	N/A	N/A	N/A	N/A	N/A	N/A	N/A
168802	hsa-miR-4516	1.35696	0.712535	0.889503	233.5	1147.5	1517.5	278	1121	2774.5	138.5	1098	1459.5	208.5	963.5	2731	898.667	1301	0.454844	3.05637	4.5645	0.583625	2.67639	7.69838	2.6919	3.6528	0.77229	1.00101
169349	hsa-miR-4517	0.883406	N/A	N/A	79.5	70.5	52.5	46.5	55.5	64.5	-27.5	23.5	-0.5	-25	-110	20.5	-1.5	-38.1667	N/A	0.0654141	N/A	N/A	N/A	0.0577872	0.0654141	0.0577872	N/A	N/A
169199	hsa-miR-4518	2.98961	N/A	N/A	160.5	98.5	174.5	62.5	73	299	55	53	123	-19.5	-79	252	77	51.1667	0.180624	0.14753	0.384676	N/A	N/A	0.710359	0.23761	0.710359	0.540522	N/A
169134	hsa-miR-4519	N/A	N/A	N/A	70	42	50	40	127	42	-10.5	-6.5	-6.5	-26.5	-35	2	-7.83333	-19.8333	N/A	N/A	N/A	N/A	N/A	0.00563777	N/A	0.00563777	N/A	N/A
42866	hsa-miR-451a	59.7191	0.229134	0.706597	99.5	57.5	56.5	521	822.5	59	-5	11	1.5	450.5	668.5	16	2.5	378.333	N/A	0.0306193	0.00469116	1.26102	1.85694	0.0451022	0.0176553	1.05436	1.03844	0.875825
169326	hsa-miR-451b	0.311859	0.275205	0.706597	611.5	138.5	325	81	160.5	338	543.5	89	268.5	12.5	9.5	296	300.333	106	1.78489	0.247738	0.839719	0.0349895	0.0263889	0.83439	0.95745	0.29859	0.809766	1.5541
168747	hsa-miR-4520-2-3p	2.30826	N/A	N/A	113.5	48.5	57.5	40	62.5	71.5	19.5	0	1	-30	-85	27.5	6.83333	-29.1667	0.0640394	N/A	0.00312744	N/A	N/A	0.0775194	0.0335834	0.0775194	1.28252	N/A
169186	hsa-miR-4520-3p	N/A	N/A	N/A	74	46.5	45	34	64	45.5	-26	-1.5	-9	-32	-90	4	-12.1667	-39.3333	N/A	N/A	N/A	N/A	N/A	0.0112755	N/A	0.0112755	N/A	N/A
168590	hsa-miR-4520-5p	1.71825	0.160545	0.706597	95.5	55.5	58.5	80.5	159	51	2.5	8.5	7	15	8.5	9.5	6	11	0.00821018	0.0236604	0.0218921	0.0419874	0.0236111	0.0267794	0.0179209	0.0307926	0.471856	0.319022
169159	hsa-miR-4521	1.0569	N/A	N/A	393	184.5	171	67.5	120.5	254.5	288.5	135.5	115	-0.5	-30.5	210.5	179.667	59.8333	0.947455	0.377175	0.359656	N/A	N/A	0.593376	0.561428	0.593376	0.595665	N/A
168823	hsa-miR-4522	N/A	N/A	N/A	96.5	42.5	48.5	52.5	101.5	38.5	7.5	-7	-6	-18.5	-47.5	-7.5	-1.83333	-24.5	0.0246305	N/A	N/A	N/A	N/A	N/A	0.0246305	N/A	N/A	N/A
168987	hsa-miR-4523	N/A	N/A	N/A	62.5	39	45.5	38	59	40	-31.5	-8.5	-9	-27	-81	0.5	-16.3333	-35.8333	N/A	N/A	N/A	N/A	N/A	0.00140944	N/A	0.00140944	N/A	N/A
42598	hsa-miR-452-3p	3.40704	N/A	N/A	160.5	73.5	195	39.5	80	319	50.5	24	139.5	-30	-79.5	269.5	71.3333	53.3333	0.165846	0.0668058	0.436278	N/A	N/A	0.75969	0.222977	0.75969	0.8577	N/A
168996	hsa-miR-4524a-3p	N/A	N/A	N/A	76	38.5	42	36.5	58.5	38.5	-22	-10	-10.5	-28	-82.5	-1.5	-14.1667	-37.3333	N/A	N/A	N/A	N/A	N/A	N/A	N/A	N/A	N/A	N/A
169019	hsa-miR-4524a-5p	N/A	N/A	N/A	70.5	41	44.5	39.5	57	43	-41.5	-5.5	-10	-31	-102.5	-1	-19	-44.8333	N/A	N/A	N/A	N/A	N/A	N/A	N/A	N/A	N/A	N/A
168956	hsa-miR-4524b-3p	N/A	N/A	N/A	65.5	42	45	39	69	44.5	-28.5	-8	-12	-30.5	-83.5	-0.5	-16.1667	-38.1667	N/A	N/A	N/A	N/A	N/A	N/A	N/A	N/A	N/A	N/A
169137	hsa-miR-4524b-5p	0.558954	N/A	N/A	241.5	86.5	210.5	48	75	116.5	163	38	153	-23	-85.5	74	118	-11.5	0.535304	0.105776	0.478499	N/A	N/A	0.208598	0.373193	0.208598	0.625213	N/A
169278	hsa-miR-4525	N/A	N/A	N/A	75.5	41	42	40	76	39.5	-24	-7.5	-10	-24	-68.5	-1	-13.8333	-31.1667	N/A	N/A	N/A	N/A	N/A	N/A	N/A	N/A	N/A	N/A
29379	hsa-miR-452-5p	0.778333	0.808534	0.9265	1150.5	134.5	728	65	178	1095.5	1065.5	85	670.5	-6	23	1051	607	356	3.49918	0.236604	2.09695	N/A	0.0638889	2.96265	1.94424	1.51327	0.841787	1.35451
169151	hsa-miR-4526	N/A	N/A	N/A	76.5	41.5	49.5	41	88.5	42	-29	-6.5	-7.5	-29	-62	-6.5	-14.3333	-32.5	N/A	N/A	N/A	N/A	N/A	N/A	N/A	N/A	N/A	N/A
169006	hsa-miR-4527	N/A	N/A	N/A	92.5	45	50.5	39.5	64	53.5	-20	-2	-3.5	-32	-84	9	-8.5	-35.6667	N/A	N/A	N/A	N/A	N/A	0.02537	N/A	0.02537	N/A	N/A
168975	hsa-miR-4528	N/A	N/A	N/A	76	40.5	39.5	38.5	77.5	41	-24	-5.5	-13	-32	-63.5	-5	-14.1667	-33.5	N/A	N/A	N/A	N/A	N/A	N/A	N/A	N/A	N/A	N/A
168724	hsa-miR-4529-3p	3.30491	N/A	N/A	94.5	47	59	51	130.5	61.5	-16	0	4.5	-22	-51	16.5	-3.83333	-18.8333	N/A	N/A	0.0140735	N/A	N/A	0.0465116	0.0140735	0.0465116	N/A	N/A
169002	hsa-miR-4529-5p	N/A	N/A	N/A	74	42.5	42	50	95	43.5	-25	-3	-10.5	-24.5	-56	-1	-12.8333	-27.1667	N/A	N/A	N/A	N/A	N/A	N/A	N/A	N/A	N/A	N/A
168638	hsa-miR-4530	0.779414	0.743077	0.904519	233.5	1075	478.5	349.5	110.5	627.5	149	1027	420.5	276.5	-44.5	585	532.167	272.333	0.489327	2.85873	1.31509	0.773968	N/A	1.64905	1.55438	1.21151	0.773742	0.510748
168661	hsa-miR-4531	0.408049	0.541656	0.796191	574	3210.5	371.5	814	133.5	398.5	477	3162.5	320	746	-13.5	356.5	1319.83	363	1.5665	8.80306	1.00078	2.08817	N/A	1.00493	3.79012	1.54655	1.14787	0.495273
168844	hsa-miR-4532	0.39923	0.274767	0.706597	1223.5	349.5	1533	118.5	319	1116	1129.5	303.5	1481	50	183.5	1070.5	971.333	434.667	3.70936	0.844816	4.63174	0.139958	0.509722	3.01762	3.06197	1.22243	0.644919	1.28075
168639	hsa-miR-4533	1.51322	0.72945	0.901641	152.5	786	134.5	1206.5	243	157.5	51	739.5	80	1132.5	92.5	113.5	290.167	446.167	0.167488	2.05846	0.250195	3.17005	0.256944	0.319944	0.825379	1.24898	1.29477	1.33228
169322	hsa-miR-4534	2.45288	0.208933	0.706597	78	85.5	129	115	308.5	133	3.5	37	69	46	156.5	87.5	36.5	96.6667	0.0114943	0.102992	0.215794	0.128761	0.434722	0.246653	0.110093	0.270045	0.929525	0.571445
168874	hsa-miR-4535	N/A	N/A	N/A	70.5	38.5	48.5	35.5	66	41.5	-29.5	-9	-4	-30.5	-75.5	-2	-14.1667	-36	N/A	N/A	N/A	N/A	N/A	N/A	N/A	N/A	N/A	N/A
168616	hsa-miR-4536-3p	N/A	N/A	N/A	90.5	50.5	45.5	69.5	124	42	-15.5	3	-9	-2.5	-53.5	-1.5	-7.16667	-19.1667	N/A	0.00835073	N/A	N/A	N/A	N/A	0.00835073	N/A	N/A	N/A
168710	hsa-miR-4536-5p	N/A	N/A	N/A	64.5	42	42.5	41	68	38	-29	-5.5	-10	-25.5	-84.5	-3	-14.8333	-37.6667	N/A	N/A	N/A	N/A	N/A	N/A	N/A	N/A	N/A	N/A
169133	hsa-miR-4537	1.66748	N/A	N/A	94.5	45	63.5	38	72	64	-14.5	0	10	-30	-79.5	18.5	-1.5	-30.3333	N/A	N/A	0.0312744	N/A	N/A	0.0521494	0.0312744	0.0521494	N/A	N/A
169299	hsa-miR-4538	1.64386	N/A	N/A	138	62.5	97	39	67.5	97	29	14.5	43	-31.5	-85	52.5	28.8333	-21.3333	0.0952381	0.0403619	0.13448	N/A	N/A	0.147992	0.0900267	0.147992	0.525122	N/A
168625	hsa-miR-4539	2.17348	N/A	N/A	111	45	69.5	42.5	114	75	12.5	-5	13	-26	-23	31.5	6.83333	-5.83333	0.0410509	N/A	0.0406568	N/A	N/A	0.0887949	0.0408538	0.0887949	0.00682186	N/A
168702	hsa-miR-4540	1.29154	0.701133	0.884254	350	407	178.5	290	841.5	156	255.5	357.5	123.5	223	691.5	114.5	245.5	343	0.83908	0.995129	0.386239	0.624213	1.92083	0.322763	0.740149	0.955936	0.427306	0.88825
148620	hsa-miR-454-3p	1.41997	N/A	N/A	226.5	132.5	129.5	67	84	193	126	87.5	74.5	-5	-77	149.5	96	22.5	0.413793	0.243563	0.232995	N/A	N/A	0.421424	0.296784	0.421424	0.341902	N/A
28520	hsa-miR-454-5p	N/A	N/A	N/A	58	38.5	38.5	48.5	71	38	-37	-9.5	-13	-16.5	-79.5	-3.5	-19.8333	-33.1667	N/A	N/A	N/A	N/A	N/A	N/A	N/A	N/A	N/A	N/A
28950	hsa-miR-455-3p	1.61784	N/A	N/A	184.5	136	130	64.5	65.5	187.5	79	89	76	-7	-105	142.5	81.3333	10.1667	0.259442	0.247738	0.237686	N/A	N/A	0.401691	0.248289	0.401691	0.043854	N/A
13179	hsa-miR-455-5p	1.46149	N/A	N/A	144.5	81.5	80	52.5	86.5	104.5	57	34.5	26	-16	-51.5	63	39.1667	-1.5	0.187192	0.0960334	0.0813135	N/A	N/A	0.17759	0.121513	0.17759	0.471999	N/A
169341	hsa-miR-4632-3p	0.966269	0.930277	0.980861	221.5	170.5	176	133.5	256	265	117	124.5	125	58.5	108.5	219.5	122.167	128.833	0.384236	0.346555	0.39093	0.163751	0.301389	0.618746	0.373907	0.361295	0.0639808	0.645838
169160	hsa-miR-4633-3p	N/A	N/A	N/A	54	38.5	38	35.5	66.5	33.5	-42.5	-10.5	-14	-31	-83	-6	-22.3333	-40	N/A	N/A	N/A	N/A	N/A	N/A	N/A	N/A	N/A	N/A
168606	hsa-miR-4633-5p	2.0936	N/A	N/A	997.5	375	824	41	68.5	1601	908.5	327	768.5	-28	-91.5	1559	668	479.833	2.98358	0.91023	2.40344	N/A	N/A	4.39464	2.09908	4.39464	0.509584	N/A
169263	hsa-miR-4634	1.68011	N/A	N/A	88	48.5	82.5	48	72	73	-14.5	2.5	30.5	-25.5	-69.5	30.5	6.16667	-21.5	N/A	0.00695894	0.095387	N/A	N/A	0.085976	0.051173	0.085976	1.2219	N/A
168849	hsa-miR-4635	0.490485	0.639762	0.853705	88.5	336.5	72	193.5	72.5	72.5	-14.5	288.5	15.5	119	-71.5	30	96.5	25.8333	N/A	0.803062	0.0484754	0.3331	N/A	0.0845666	0.425769	0.208833	1.2532	0.841531
168942	hsa-miR-4636	0.659147	0.680223	0.872063	172	299.5	104	77.5	58	208	76.5	251.5	47.5	6.5	-89	165	125.167	27.5	0.251232	0.70007	0.148554	0.0181945	N/A	0.465116	0.366618	0.241655	0.800029	1.30774
168984	hsa-miR-4637	N/A	N/A	N/A	68.5	38.5	34	34	70.5	35	-35.5	-8.5	-19.5	-37.5	-75.5	-9.5	-21.1667	-40.8333	N/A	N/A	N/A	N/A	N/A	N/A	N/A	N/A	N/A	N/A
168858	hsa-miR-4638-3p	N/A	N/A	N/A	65.5	41.5	41.5	38	64.5	34.5	-29	-7.5	-13	-29	-87.5	-6.5	-16.5	-41	N/A	N/A	N/A	N/A	N/A	N/A	N/A	N/A	N/A	N/A
169214	hsa-miR-4638-5p	1.4011	N/A	N/A	246	213.5	100.5	47	109.5	223	149	166	48	-19.5	-61	182.5	121	34	0.489327	0.462074	0.150117	N/A	N/A	0.514447	0.367173	0.514447	0.513297	N/A
169102	hsa-miR-4639-3p	0.544714	0.262621	0.706597	743	2132	799	728.5	808.5	730.5	644.5	2085	747	661	646.5	688.5	1158.83	665.333	2.11658	5.80376	2.3362	1.85024	1.79583	1.9408	3.41885	1.86229	0.604973	0.0393237
169071	hsa-miR-4639-5p	N/A	N/A	N/A	90	46	52	38.5	67.5	60	-23.5	-1.5	-0.5	-32	-71.5	12	-8.5	-30.5	N/A	N/A	N/A	N/A	N/A	0.0338266	N/A	0.0338266	N/A	N/A
169205	hsa-miR-4640-3p	0.886666	0.752577	0.907627	189	184	235	144.5	331.5	147.5	78	137	181.5	77.5	198	107	132.167	127.5	0.256158	0.38135	0.567631	0.216935	0.55	0.301621	0.401713	0.356185	0.390159	0.486003
169018	hsa-miR-4640-5p	1.96547	0.663235	0.861859	103	55	75.5	69.5	151.5	108.5	-15.5	8.5	22	-2	2	62.5	5	20.8333	N/A	0.0236604	0.0688038	N/A	0.00555556	0.17618	0.0462321	0.090868	0.690455	1.32775
168728	hsa-miR-4641	N/A	N/A	N/A	72	41.5	38.5	59	94	38	-24	-5.5	-14.5	-8.5	-57	-3	-14.6667	-22.8333	N/A	N/A	N/A	N/A	N/A	N/A	N/A	N/A	N/A	N/A
169324	hsa-miR-4642	0.636508	0.212383	0.706597	151	157.5	186.5	106	230	137	64.5	110	134	39	77.5	96.5	102.833	71	0.211823	0.306193	0.419077	0.109167	0.215278	0.272023	0.312365	0.198823	0.332192	0.415774
169233	hsa-miR-4643	N/A	N/A	N/A	55	39.5	36.5	38	76	31.5	-32	-6.5	-14.5	-28.5	-71.5	-7	-17.6667	-35.6667	N/A	N/A	N/A	N/A	N/A	N/A	N/A	N/A	N/A	N/A
169183	hsa-miR-4644	0.768579	0.586473	0.818687	287	847.5	471	617	420	380.5	177.5	801	419.5	548.5	246.5	337	466	377.333	0.582923	2.22965	1.31196	1.53534	0.684722	0.949965	1.37484	1.05668	0.600185	0.411889
169206	hsa-miR-4645-3p	2.23056	0.422338	0.732568	102	65.5	64.5	72	232.5	74.5	19	16	7	0.5	72.5	30	14	34.3333	0.0623974	0.0445372	0.0218921	0.00139958	0.201389	0.0845666	0.0429422	0.095785	0.472721	1.04886
168750	hsa-miR-4645-5p	0.443405	0.176177	0.706597	319	326	205	90.5	86	227	231	279.5	151.5	25	-54	186	220.667	52.3333	0.758621	0.77801	0.473808	0.069979	N/A	0.524313	0.670146	0.297146	0.254139	1.08116
168950	hsa-miR-4646-3p	0.75785	0.631982	0.848798	174	116.5	178.5	119.5	174	189	60.5	71	127	46.5	23.5	144	86.1667	71.3333	0.198686	0.197634	0.397185	0.130161	0.0652778	0.40592	0.264502	0.200453	0.434433	0.902321
169021	hsa-miR-4646-5p	10.7194	0.127069	0.706597	93.5	49.5	85	207.5	513.5	112	14	3.5	30	136	369	70	15.8333	191.667	0.045977	0.00974252	0.0938233	0.380686	1.025	0.197322	0.0498476	0.534336	0.846055	0.813544
168775	hsa-miR-4647	N/A	N/A	N/A	76	43	52	43	86.5	49	-19.5	-4	-1.5	-31	-88	5.5	-8.33333	-37.8333	N/A	N/A	N/A	N/A	N/A	0.0155039	N/A	0.0155039	N/A	N/A
168929	hsa-miR-4648	2.76625	N/A	N/A	138.5	73.5	87.5	59.5	122.5	154.5	52.5	24.5	34.5	-7.5	-23.5	114	37.1667	27.6667	0.172414	0.0681976	0.107897	N/A	N/A	0.321353	0.116169	0.321353	0.452772	N/A
169318	hsa-miR-4649-3p	0.861133	0.850602	0.93943	83.5	96	104	88.5	147	79.5	0.5	46.5	50.5	20	-5.5	39	32.5	17.8333	0.00164204	0.129436	0.157936	0.0559832	N/A	0.109937	0.0963381	0.0829599	0.86402	0.45987
168565	hsa-miR-4649-5p	3.11372	N/A	N/A	84.5	45	59	41	86.5	62.5	-21	-1.5	5.5	-31	-81	19	-5.66667	-31	N/A	N/A	0.0172009	N/A	N/A	0.0535588	0.0172009	0.0535588	N/A	N/A
168851	hsa-miR-4650-3p	2.32471	N/A	N/A	106	75	85.5	52	85	92	2	27.5	31	-22	-91.5	49.5	20.1667	-21.3333	0.00656814	0.0765484	0.0969507	N/A	N/A	0.139535	0.0600224	0.139535	0.789762	N/A
169179	hsa-miR-4650-5p	2.01333	N/A	N/A	223	91.5	192.5	52.5	74.5	267	118	44.5	138	-22.5	-88.5	224.5	100.167	37.8333	0.387521	0.123869	0.431587	N/A	N/A	0.63284	0.314326	0.63284	0.529404	N/A
169045	hsa-miR-4651	1.55095	N/A	N/A	77.5	52.5	78	46.5	103	65.5	-3	5.5	23	-25.5	-46	24	8.5	-15.8333	N/A	0.0153097	0.0719312	N/A	N/A	0.0676533	0.0436204	0.0676533	0.91786	N/A
169103	hsa-miR-4652-3p	0.783658	0.605057	0.830615	131	120	158	103	203.5	139	34	69	102.5	31	50	93.5	68.5	58.1667	0.111658	0.192067	0.320563	0.086774	0.138889	0.263566	0.208096	0.163076	0.506356	0.557064
168622	hsa-miR-4652-5p	N/A	N/A	N/A	63.5	42	37	35	60.5	35.5	-32.5	-6.5	-16.5	-33	-91	-5.5	-18.5	-43.1667	N/A	N/A	N/A	N/A	N/A	N/A	N/A	N/A	N/A	N/A
168605	hsa-miR-4653-3p	2.93216	0.247217	0.706597	224.5	416.5	117	972.5	854.5	106.5	110.5	368	63	902.5	702.5	59.5	180.5	554.833	0.36289	1.02436	0.197029	2.52624	1.95139	0.167724	0.528092	1.54845	0.828844	0.794216
169251	hsa-miR-4653-5p	N/A	N/A	N/A	52.5	37.5	40	37.5	80.5	35.5	-33	-12	-18	-32	-87	-7.5	-21	-42.1667	N/A	N/A	N/A	N/A	N/A	N/A	N/A	N/A	N/A	N/A
169238	hsa-miR-4654	6.74339	0.324138	0.706597	128.5	103	150	140.5	1258	183	30	53	92.5	70	1087.5	139.5	58.5	432.333	0.0985222	0.14753	0.289289	0.195941	3.02083	0.393235	0.178447	1.20334	0.555179	1.3106
168615	hsa-miR-4655-3p	0.665177	N/A	N/A	78	52.5	58.5	57.5	92.5	44	-15	6	5.5	-8.5	-57.5	4	-1.16667	-20.6667	N/A	0.0167015	0.0172009	N/A	N/A	0.0112755	0.0169512	0.0112755	0.0208353	N/A
168908	hsa-miR-4655-5p	1.57278	N/A	N/A	102.5	75.5	97	45	109	92	18	28	43	-21.5	-42.5	50.5	29.6667	-4.5	0.0591133	0.0779402	0.13448	N/A	N/A	0.142354	0.0905112	0.142354	0.433366	N/A
168673	hsa-miR-4656	1.67392	N/A	N/A	82	47.5	59.5	43.5	107	56	-26	-0.5	3.5	-27	-61	6.5	-7.66667	-27.1667	N/A	N/A	0.0109461	N/A	N/A	0.0183228	0.0109461	0.0183228	N/A	N/A
46731	hsa-miR-4657	0.438174	0.163399	0.706597	428	796.5	327	183.5	276	419	342	748.5	271	115.5	137	380.5	453.833	211	1.12315	2.08351	0.847537	0.323303	0.380556	1.07259	1.3514	0.592148	0.480116	0.704309
169035	hsa-miR-4658	0.538776	0.230453	0.706597	232.5	246	131.5	94.5	199.5	188.5	136	198.5	78.5	28.5	62	148.5	137.667	79.6667	0.446634	0.55254	0.245504	0.0797761	0.172222	0.418605	0.414893	0.223534	0.375903	0.783528
168806	hsa-miR-4659a-3p	4.90959	N/A	N/A	85.5	47	63.5	38.5	62.5	61	-11.5	0.5	8	-28	-83.5	23	-1	-29.5	N/A	0.00139179	0.0250195	N/A	N/A	0.0648344	0.0132057	0.0648344	1.26516	N/A
168666	hsa-miR-4659a-5p	N/A	N/A	N/A	59	43.5	37	41	66	39.5	-33	-3	-15	-26	-81.5	2	-17	-35.1667	N/A	N/A	N/A	N/A	N/A	0.00563777	N/A	0.00563777	N/A	N/A
169057	hsa-miR-4659b-3p	2.74872	N/A	N/A	75	53	52	41	75	62	-24.5	7	-0.5	-28.5	-77	19	-6	-28.8333	N/A	0.019485	N/A	N/A	N/A	0.0535588	0.019485	0.0535588	N/A	N/A
169149	hsa-miR-4659b-5p	0.845184	N/A	N/A	107	80.5	49.5	48	110	60.5	13.5	32	-4	-19.5	-51.5	20	13.8333	-17	0.044335	0.0890745	N/A	N/A	N/A	0.0563777	0.0667047	0.0563777	0.474263	N/A
147848	hsa-miR-466	N/A	N/A	N/A	63	37.5	35	36.5	53	34	-39	-10	-18	-31	-78.5	-8.5	-22.3333	-39.3333	N/A	N/A	N/A	N/A	N/A	N/A	N/A	N/A	N/A	N/A
168833	hsa-miR-4660	2.94466	N/A	N/A	80.5	50	67	37.5	67.5	68.5	-14.5	1.5	15.5	-29	-65.5	27.5	0.833333	-22.3333	N/A	0.00417537	0.0484754	N/A	N/A	0.0775194	0.0263254	0.0775194	1.18991	N/A
169293	hsa-miR-4661-3p	2.35015	0.278641	0.706597	74.5	62.5	57.5	77	199.5	74	-6.5	13.5	4.5	9	23.5	32.5	3.83333	21.6667	N/A	0.0375783	0.0140735	0.0251924	0.0652778	0.0916138	0.0258259	0.0606947	0.643556	0.55107
168729	hsa-miR-4661-5p	8.07547	N/A	N/A	71.5	45	56.5	41	75	56.5	2.5	-5	0.5	-30.5	-63	14	-0.666667	-26.5	0.00821018	N/A	0.00156372	N/A	N/A	0.0394644	0.00488695	0.0394644	0.961695	N/A
169197	hsa-miR-4662a-3p	N/A	N/A	N/A	59.5	40	39	38	57	34.5	-36.5	-10.5	-16.5	-32.5	-95.5	-11.5	-21.1667	-46.5	N/A	N/A	N/A	N/A	N/A	N/A	N/A	N/A	N/A	N/A
168626	hsa-miR-4662a-5p	N/A	N/A	N/A	70	44	44.5	56	88	39	-26	-4	-9	-10.5	-54	-1.5	-13	-22	N/A	N/A	N/A	N/A	N/A	N/A	N/A	N/A	N/A	N/A
169209	hsa-miR-4662b	N/A	N/A	N/A	86	43.5	45	44.5	87.5	39.5	-15.5	-3.5	-10.5	-28.5	-74	-3.5	-9.83333	-35.3333	N/A	N/A	N/A	N/A	N/A	N/A	N/A	N/A	N/A	N/A
169234	hsa-miR-4663	N/A	N/A	N/A	52	38	39	36.5	57.5	33	-33.5	-8.5	-12.5	-30	-71.5	-7.5	-18.1667	-36.3333	N/A	N/A	N/A	N/A	N/A	N/A	N/A	N/A	N/A	N/A
169177	hsa-miR-4664-3p	2.35813	0.493149	0.771575	267.5	473	300.5	1836	299	254	162.5	427	247.5	1763	130	209.5	279	700.833	0.533662	1.18859	0.774042	4.93492	0.361111	0.590557	0.832097	1.9622	0.398151	1.31333
168603	hsa-miR-4664-5p	0.58591	N/A	N/A	166.5	61.5	129	43	85.5	81	87	13.5	72	-28	-69.5	38	57.5	-19.8333	0.285714	0.0375783	0.225176	N/A	N/A	0.107118	0.182823	0.107118	0.707659	N/A
169047	hsa-miR-4665-3p	0.638955	0.370273	0.725322	120	139	158	95.5	207	110.5	26	91.5	105	28.5	53.5	70.5	74.1667	50.8333	0.0853859	0.254697	0.328382	0.0797761	0.148611	0.198732	0.222822	0.142373	0.559167	0.41948
169178	hsa-miR-4665-5p	N/A	N/A	N/A	70.5	40.5	40.5	39	75	38.5	-31.5	-9.5	-13.5	-27	-71	-4.5	-18.1667	-34.1667	N/A	N/A	N/A	N/A	N/A	N/A	N/A	N/A	N/A	N/A
168602	hsa-miR-4666a-3p	N/A	N/A	N/A	74	40	38.5	595.5	1470	33	-32.5	-8	-15.5	519.5	1324.5	-12.5	-18.6667	610.5	N/A	N/A	N/A	1.45416	3.67917	N/A	N/A	2.56667	N/A	0.61298
169256	hsa-miR-4666a-5p	N/A	N/A	N/A	63	41.5	42	93	200.5	34	-38	-6.5	-15	26	42.5	-7.5	-19.8333	20.3333	N/A	N/A	N/A	0.0727782	0.118056	N/A	N/A	0.0954169	N/A	0.335538
169229	hsa-miR-4666b	N/A	N/A	N/A	58	38	43.5	44.5	68.5	34.5	-19.5	-9.5	-16	-26	-84.5	-9	-15	-39.8333	N/A	N/A	N/A	N/A	N/A	N/A	N/A	N/A	N/A	N/A
168745	hsa-miR-4667-3p	1.03648	0.943181	0.982962	152	156.5	220.5	142	345.5	130.5	46.5	108.5	162.5	70	202	85.5	105.833	119.167	0.152709	0.302018	0.50821	0.195941	0.561111	0.241015	0.320979	0.332689	0.556133	0.598454
169079	hsa-miR-4667-5p	0.66259	0.601827	0.828931	514	2277.5	459	588	572	1190	415	2228.5	401	518	422	1143	1014.83	694.333	1.36289	6.2032	1.2541	1.44997	1.17222	3.22199	2.94007	1.94806	0.961367	0.570805
169314	hsa-miR-4668-3p	N/A	N/A	N/A	66.5	39	45.5	41.5	76	37	-13.5	-7.5	-7.5	-31	-69.5	-5.5	-9.5	-35.3333	N/A	N/A	N/A	N/A	N/A	N/A	N/A	N/A	N/A	N/A
168798	hsa-miR-4668-5p	1.55089	0.387994	0.725322	987.5	624	936.5	811.5	2446.5	1068	902.5	575.5	883.5	743	2302.5	1025.5	787.167	1357	2.96388	1.60195	2.7631	2.07978	6.39583	2.89077	2.44297	3.78879	0.300959	0.60544
169056	hsa-miR-4669	2.87167	0.366804	0.725322	96.5	58	68.5	72	208	79.5	-2	9	12	4.5	57.5	34.5	6.33333	32.1667	N/A	0.0250522	0.0375293	0.0125962	0.159722	0.0972516	0.0312908	0.0898567	0.281957	0.821767
168916	hsa-miR-4670-3p	N/A	N/A	N/A	65	44	49.5	37	63	41	-18	-2.5	-5	-29	-66	2	-8.5	-31	N/A	N/A	N/A	N/A	N/A	0.00563777	N/A	0.00563777	N/A	N/A
169001	hsa-miR-4670-5p	1.26187	N/A	N/A	85.5	46.5	55	40	61.5	44	-12.5	0	2.5	-24	-86.5	3.5	-3.33333	-35.6667	N/A	N/A	0.00781861	N/A	N/A	0.0098661	0.00781861	0.0098661	N/A	N/A
168589	hsa-miR-4671-3p	N/A	N/A	N/A	109	45	45	39.5	66.5	45.5	-5.5	-2	-8.5	-34.5	-104	1.5	-5.33333	-45.6667	N/A	N/A	N/A	N/A	N/A	0.00422833	N/A	0.00422833	N/A	N/A
168853	hsa-miR-4671-5p	N/A	N/A	N/A	52.5	38	38	36.5	57	32	-35	-9	-16	-30	-70.5	-5.5	-20	-35.3333	N/A	N/A	N/A	N/A	N/A	N/A	N/A	N/A	N/A	N/A
168623	hsa-miR-4672	N/A	N/A	N/A	61.5	39	41.5	33	61	38	-29	-8	-10	-34	-79	-1.5	-15.6667	-38.1667	N/A	N/A	N/A	N/A	N/A	N/A	N/A	N/A	N/A	N/A
168946	hsa-miR-4673	3.31515	0.155787	0.706597	86	51	80	83.5	178	104.5	4	3.5	27	15.5	46.5	65	11.5	42.3333	0.0131363	0.00974252	0.084441	0.043387	0.129167	0.183228	0.0357733	0.118594	1.17914	0.594612
168832	hsa-miR-4674	1.60603	N/A	N/A	97.5	46.5	62.5	44.5	93	57.5	5.5	0	10.5	-29.5	-59	14.5	5.33333	-24.6667	0.0180624	N/A	0.0328382	N/A	N/A	0.0408739	0.0254503	0.0408739	0.410528	N/A
168855	hsa-miR-4675	N/A	N/A	N/A	88.5	43.5	55	37.5	82	50	-22.5	-5	-2.5	-34.5	-61	6	-10	-29.8333	N/A	N/A	N/A	N/A	N/A	0.0169133	N/A	0.0169133	N/A	N/A
169315	hsa-miR-4676-3p	N/A	N/A	N/A	74	41.5	38	37	66	39.5	-25.5	-5	-15	-31.5	-71	-6	-15.1667	-36.1667	N/A	N/A	N/A	N/A	N/A	N/A	N/A	N/A	N/A	N/A
168560	hsa-miR-4676-5p	3.03499	N/A	N/A	140	58	93	43.5	99	130.5	30	9.5	38	-27	-51.5	87.5	25.8333	3	0.0985222	0.026444	0.118843	N/A	N/A	0.246653	0.0812697	0.246653	0.59746	N/A
168986	hsa-miR-4677-3p	0.862596	0.852697	0.940619	105.5	95	88.5	72.5	170.5	114	17.5	46	34	2.5	12	75	32.5	29.8333	0.0574713	0.128045	0.106333	0.0069979	0.0333333	0.211416	0.097283	0.0839159	0.371561	1.32515
169200	hsa-miR-4677-5p	4.3548	N/A	N/A	95.5	51.5	80.5	49.5	133	92.5	4	2.5	24	-16.5	-24	49	10.1667	2.83333	0.0131363	0.00695894	0.0750586	N/A	N/A	0.138125	0.031718	0.138125	1.18737	N/A
168627	hsa-miR-4678	1.48317	0.707205	0.889503	100	603.5	88.5	910	563.5	114.5	-3	557	34	838	414.5	67	196	439.833	N/A	1.55045	0.106333	2.3457	1.15139	0.188865	0.828393	1.22865	1.23268	0.879412
169026	hsa-miR-4679	4.06819	N/A	N/A	143.5	64	132	54	96	269	60.5	15	74	-15.5	-69.5	227	49.8333	47.3333	0.198686	0.0417537	0.231431	N/A	N/A	0.639887	0.15729	0.639887	0.644593	N/A
169223	hsa-miR-4680-3p	5.44847	N/A	N/A	79	55.5	66	56	102	81.5	6.5	6.5	6	-14.5	-45	37.5	6.33333	-7.33333	0.0213465	0.0180932	0.0187647	N/A	N/A	0.105708	0.0194015	0.105708	0.0885271	N/A
169382	hsa-miR-4680-5p	N/A	N/A	N/A	78	39.5	43.5	39	73	44.5	-20	-11	-13	-31	-85.5	1	-14.6667	-38.5	N/A	N/A	N/A	N/A	N/A	0.00281889	N/A	0.00281889	N/A	N/A
168767	hsa-miR-4681	0.990029	N/A	N/A	130.5	68	86.5	50.5	105	73	17.5	21.5	33.5	-23	-43.5	26	24.1667	-13.5	0.0574713	0.0598469	0.104769	N/A	N/A	0.0732911	0.0740292	0.0732911	0.35997	N/A
168911	hsa-miR-4682	1.26876	N/A	N/A	134	131	94.5	54	115	121	50	82.5	43.5	-13	-41.5	79.5	58.6667	8.33333	0.164204	0.229645	0.136044	N/A	N/A	0.224101	0.176631	0.224101	0.271879	N/A
169166	hsa-miR-4683	0.640343	0.755102	0.90863	150.5	673	118.5	359.5	58.5	78.5	42.5	624.5	62.5	286.5	-97.5	29.5	243.167	72.8333	0.139573	1.73834	0.195465	0.801959	N/A	0.0831572	0.691127	0.442558	1.31285	1.14848
168718	hsa-miR-4684-3p	N/A	N/A	N/A	75	42	55.5	41	64	43	-20.5	-7	0.5	-27.5	-84	0	-9	-37.1667	N/A	N/A	0.00156372	N/A	N/A	N/A	0.00156372	N/A	N/A	N/A
169080	hsa-miR-4684-5p	N/A	N/A	N/A	78.5	44.5	47.5	40.5	87	52.5	-24.5	-4.5	-8	-27.5	-73.5	9	-12.3333	-30.6667	N/A	N/A	N/A	N/A	N/A	0.02537	N/A	0.02537	N/A	N/A
169307	hsa-miR-4685-3p	0.534376	0.401387	0.72602	173.5	117.5	175.5	74.5	140	143.5	69.5	70	121.5	1	-20.5	100.5	87	27	0.228243	0.19485	0.379984	0.00279916	N/A	0.283298	0.267693	0.143049	0.368596	1.38654
169163	hsa-miR-4685-5p	N/A	N/A	N/A	83.5	41	52.5	42	76.5	46.5	-17.5	-6	-2	-28	-91.5	4	-8.5	-38.5	N/A	N/A	N/A	N/A	N/A	0.0112755	N/A	0.0112755	N/A	N/A
168789	hsa-miR-4686	1.85068	0.474836	0.758394	132.5	50.5	154.5	80	328.5	153.5	32.5	5	99.5	9	166.5	110.5	45.6667	95.3333	0.106732	0.0139179	0.311181	0.0251924	0.4625	0.311487	0.143944	0.266393	1.05656	0.833782
168935	hsa-miR-4687-3p	2.54055	0.241409	0.706597	146.5	120.5	372.5	258	847.5	381	41	74.5	318	185.5	694	336.5	144.5	405.333	0.134647	0.207376	0.994527	0.519244	1.92778	0.948555	0.445517	1.13186	1.07032	0.637832
168648	hsa-miR-4687-5p	0.654712	0.657242	0.861859	196.5	108.5	289.5	76	160	229	95	61	231	5.5	-4	181	129	60.8333	0.311987	0.169798	0.722439	0.0153954	N/A	0.510218	0.401408	0.262807	0.714901	1.33137
168923	hsa-miR-4688	4.52469	N/A	N/A	114	61	105	44	68.5	165.5	7	14	52.5	-29	-91	121	24.5	0.333333	0.0229885	0.0389701	0.164191	N/A	N/A	0.341085	0.0753831	0.341085	1.02574	N/A
169357	hsa-miR-4689	N/A	N/A	N/A	76.5	41.5	47.5	41	70	45	-10	-8	-10.5	-27.5	-86	-1	-9.5	-38.1667	N/A	N/A	N/A	N/A	N/A	N/A	N/A	N/A	N/A	N/A
169063	hsa-miR-4690-3p	0.980908	N/A	N/A	121.5	48	83	41.5	66	63.5	34	1.5	30.5	-25.5	-61.5	24.5	22	-20.8333	0.111658	0.00417537	0.095387	N/A	N/A	0.0690627	0.0704069	0.0690627	0.822821	N/A
169253	hsa-miR-4690-5p	2.2281	N/A	N/A	82	50.5	80.5	41	74.5	77.5	-13	1	25	-27.5	-76	32	4.33333	-23.8333	N/A	0.00278358	0.0781861	N/A	N/A	0.0902044	0.0404848	0.0902044	1.31698	N/A
169321	hsa-miR-4691-3p	1.40462	N/A	N/A	101	45.5	57.5	36	62	49	4	-3	3.5	-29	-79	6	1.5	-34	0.0131363	N/A	0.0109461	N/A	N/A	0.0169133	0.0120412	0.0169133	0.12862	N/A
169067	hsa-miR-4691-5p	N/A	N/A	N/A	64.5	39.5	43.5	40	71	38.5	-23	-7.5	-11	-32.5	-82.5	-6	-13.8333	-40.3333	N/A	N/A	N/A	N/A	N/A	N/A	N/A	N/A	N/A	N/A
169289	hsa-miR-4692	0.831338	N/A	N/A	84	50.5	54	66	144.5	49	-16.5	4.5	2.5	-6	-2	3	-3.16667	-1.66667	N/A	0.0125261	0.00781861	N/A	N/A	0.00845666	0.0101724	0.00845666	0.32723	N/A
168576	hsa-miR-4693-3p	N/A	N/A	N/A	65.5	39.5	41.5	108.5	235	37.5	-39	-9.5	-14.5	40	84	-4.5	-21	39.8333	N/A	N/A	N/A	0.111966	0.233333	N/A	N/A	0.17265	N/A	0.497072
169370	hsa-miR-4693-5p	N/A	N/A	N/A	65.5	46.5	41	41	73.5	36	-37.5	1	-11.5	-29.5	-82	-8	-16	-39.8333	N/A	0.00278358	N/A	N/A	N/A	N/A	0.00278358	N/A	N/A	N/A
169379	hsa-miR-4694-3p	0.598577	N/A	N/A	318.5	84	68.5	41.5	63.5	103.5	227	36.5	16	-22	-85.5	63.5	93.1667	-14.6667	0.745484	0.101601	0.0500391	N/A	N/A	0.178999	0.299041	0.178999	1.29577	N/A
168670	hsa-miR-4694-5p	0.696163	N/A	N/A	186	98.5	76	63.5	99.5	84	74	51	24.5	-11	-50.5	38	49.8333	-7.83333	0.243021	0.141962	0.0766224	N/A	N/A	0.107118	0.153869	0.107118	0.544854	N/A
169070	hsa-miR-4695-3p	0.342439	0.290504	0.706597	3227	932	2207.5	90.5	118.5	1599	3130.5	883.5	2154	21.5	-17.5	1556	2056	520	10.2808	2.45929	6.73651	0.0601819	N/A	4.38619	6.4922	2.22318	0.603258	1.37593
169302	hsa-miR-4695-5p	5.40395	N/A	N/A	93	55	77	50.5	91	111.5	2	7.5	25	-23.5	-59.5	67.5	11.5	-5.16667	0.00656814	0.0208768	0.0781861	N/A	N/A	0.190275	0.0352104	0.190275	1.07637	N/A
168803	hsa-miR-4696	N/A	N/A	N/A	75.5	43	43	37.5	67	47.5	-30.5	-4	-11	-36	-104.5	7	-15.1667	-44.5	N/A	N/A	N/A	N/A	N/A	0.0197322	N/A	0.0197322	N/A	N/A
169220	hsa-miR-4697-3p	0.522514	0.241445	0.706597	216.5	158	193	86	186.5	203.5	126.5	109.5	136	15.5	37.5	160	124	71	0.415435	0.304802	0.425332	0.043387	0.104167	0.451022	0.381856	0.199525	0.175235	1.10218
168889	hsa-miR-4697-5p	N/A	N/A	N/A	61	38.5	40.5	38.5	58	35	-27.5	-8.5	-12.5	-28.5	-78.5	-4.5	-16.1667	-37.1667	N/A	N/A	N/A	N/A	N/A	N/A	N/A	N/A	N/A	N/A
169228	hsa-miR-4698	1.45668	N/A	N/A	138	132.5	155.5	53.5	87.5	165	49	85	104	-15	-51	124.5	79.3333	19.5	0.16092	0.236604	0.325254	N/A	N/A	0.350951	0.240926	0.350951	0.341402	N/A
168770	hsa-miR-4699-3p	0.939841	0.943209	0.982962	172.5	55.5	75	95.5	212	57	68.5	6	18.5	23	67	11	31	33.6667	0.224959	0.0167015	0.0578577	0.0643807	0.186111	0.0310078	0.0998394	0.0938332	1.10471	0.870039
169335	hsa-miR-4699-5p	1.1779	N/A	N/A	151.5	132.5	103.5	62.5	102	122.5	56.5	84	53	-2	-23	81.5	64.5	18.8333	0.18555	0.23382	0.165754	N/A	N/A	0.229739	0.195042	0.229739	0.179508	N/A
168848	hsa-miR-4700-3p	0.478621	0.0791054	0.706597	177	167	203	102.5	193	160.5	108	118	142.5	33.5	41.5	117.5	122.833	64.1667	0.35468	0.328462	0.445661	0.0937719	0.115278	0.331219	0.376268	0.18009	0.163472	0.729209
168725	hsa-miR-4700-5p	1.50716	0.589827	0.821156	135.5	51	130.5	97.5	182.5	168	40	3.5	74	31.5	41	127.5	39.1667	66.6667	0.131363	0.00974252	0.231431	0.0881735	0.113889	0.359408	0.124179	0.187157	0.894023	0.800008
169216	hsa-miR-4701-3p	2.88428	N/A	N/A	85	44.5	53.5	63	129	48	-6.5	-0.5	2.5	-2	-13	8	-1.5	-2.33333	N/A	N/A	0.00781861	N/A	N/A	0.0225511	0.00781861	0.0225511	N/A	N/A
168721	hsa-miR-4701-5p	1.51903	N/A	N/A	64.5	49	45	47.5	81	42	-26	2	-6.5	-19.5	-60.5	3	-10.1667	-25.6667	N/A	0.00556715	N/A	N/A	N/A	0.00845666	0.00556715	0.00845666	N/A	N/A
168906	hsa-miR-4703-3p	18.8484	N/A	N/A	67	92	45	1088.5	1627.5	48.5	-18.5	44.5	-8.5	1022	1481.5	10	5.83333	837.833	N/A	0.123869	N/A	2.86074	4.11528	0.0281889	0.123869	2.33474	N/A	0.896761
168643	hsa-miR-4703-5p	N/A	N/A	N/A	63	42	37.5	39	65.5	36.5	-31	-7	-18	-28.5	-87	-5	-18.6667	-40.1667	N/A	N/A	N/A	N/A	N/A	N/A	N/A	N/A	N/A	N/A
169042	hsa-miR-4704-3p	N/A	N/A	N/A	57.5	38.5	35	42.5	75.5	33	-43.5	-7.5	-17.5	-28.5	-87	-11	-22.8333	-42.1667	N/A	N/A	N/A	N/A	N/A	N/A	N/A	N/A	N/A	N/A
168953	hsa-miR-4704-5p	1.73804	N/A	N/A	109	71	75	65.5	141	76	4	25	21	-8	-30.5	30.5	16.6667	-2.66667	0.0131363	0.0695894	0.0656763	N/A	N/A	0.085976	0.0494673	0.085976	0.637277	N/A
169164	hsa-miR-4705	N/A	N/A	N/A	64.5	41	40	39	63.5	36	-19.5	-6.5	-12	-26.5	-74.5	-4.5	-12.6667	-35.1667	N/A	N/A	N/A	N/A	N/A	N/A	N/A	N/A	N/A	N/A
168795	hsa-miR-4706	8.11205	N/A	N/A	86	46	56.5	60	131	62	-16	-2	2.5	-5.5	-12.5	22.5	-5.16667	1.5	N/A	N/A	0.00781861	N/A	N/A	0.0634249	0.00781861	0.0634249	N/A	N/A
169081	hsa-miR-4707-3p	1.17976	N/A	N/A	226	130	271.5	64.5	101.5	229.5	135	82.5	218	-3.5	-49	189	145.167	45.5	0.44335	0.229645	0.681783	N/A	N/A	0.53277	0.451592	0.53277	0.500853	N/A
168944	hsa-miR-4707-5p	1.36175	0.813842	0.928288	181.5	219.5	1268	64.5	148	1503	79	172	1213.5	-10	1	1459	488.167	483.333	0.259442	0.478775	3.79515	N/A	0.00277778	4.11276	1.51112	2.05777	1.31099	1.4123
169028	hsa-miR-4708-3p	0.45538	0.262746	0.706597	674	1645	1908.5	270.5	373.5	1604.5	594.5	1596	1849.5	199.5	213	1559.5	1346.67	657.333	1.95238	4.44259	5.78421	0.558432	0.591667	4.39605	4.05973	1.84872	0.478947	1.19332
169255	hsa-miR-4708-5p	N/A	N/A	N/A	62	39	38	172.5	231.5	35	-30.5	-8.5	-17	104	76	-4	-18.6667	58.6667	N/A	N/A	N/A	0.291113	0.211111	N/A	N/A	0.251112	N/A	0.225277
169204	hsa-miR-4709-3p	0.387927	0.338786	0.718439	361.5	1383	379	157	221.5	673	279	1333.5	321	88	56	632.5	644.5	258.833	0.916256	3.7119	1.00391	0.246326	0.155556	1.78295	1.87736	0.728276	0.846599	1.2557
169174	hsa-miR-4709-5p	N/A	N/A	N/A	68.5	38	39.5	37	77	40.5	-37.5	-10.5	-18	-33.5	-86.5	-9.5	-22	-43.1667	N/A	N/A	N/A	N/A	N/A	N/A	N/A	N/A	N/A	N/A
168799	hsa-miR-4710	2.35735	N/A	N/A	90	48.5	62	51	101	64.5	-15.5	0	6.5	-20.5	-40	17	-3	-14.5	N/A	N/A	0.0203284	N/A	N/A	0.0479211	0.0203284	0.0479211	N/A	N/A
169012	hsa-miR-4711-3p	9.65715	0.224329	0.706597	1625	276.5	71	5757.5	14333	64	1532.5	229	19.5	5690.5	14166	24.5	593.667	6627	5.03284	0.637439	0.0609851	15.9286	39.35	0.0690627	1.91042	18.4492	1.42346	1.07112
168820	hsa-miR-4711-5p	N/A	N/A	N/A	63	40.5	37.5	44	51.5	36.5	-28	-5.5	-15	-21	-88	-2.5	-16.1667	-37.1667	N/A	N/A	N/A	N/A	N/A	N/A	N/A	N/A	N/A	N/A
169023	hsa-miR-4712-3p	0.996391	N/A	N/A	188.5	110	110	58.5	89	117.5	85.5	62	54.5	-11	-58.5	73.5	67.3333	1.33333	0.280788	0.172582	0.170446	N/A	N/A	0.207188	0.207939	0.207188	0.303449	N/A
169252	hsa-miR-4712-5p	N/A	N/A	N/A	73	40.5	42	37.5	59.5	37	-23	-7	-13	-32.5	-93.5	-6	-14.3333	-44	N/A	N/A	N/A	N/A	N/A	N/A	N/A	N/A	N/A	N/A
168757	hsa-miR-4713-3p	N/A	N/A	N/A	56.5	37.5	42.5	39	57.5	49	-29	-8.5	-11.5	-27.5	-77	10.5	-16.3333	-31.3333	N/A	N/A	N/A	N/A	N/A	0.0295983	N/A	0.0295983	N/A	N/A
169108	hsa-miR-4713-5p	1.22335	N/A	N/A	70.5	71	62.5	62.5	104	57	-12.5	23	9	-5	-30.5	20	6.5	-5.16667	N/A	0.0640223	0.028147	N/A	N/A	0.0563777	0.0460846	0.0563777	0.550458	N/A
169014	hsa-miR-4714-3p	5.42853	0.0216748	0.706597	81.5	57.5	62.5	116	192	120	-1.5	10	11.5	48.5	59	78	6.66667	61.8333	N/A	0.0278358	0.0359656	0.135759	0.163889	0.219873	0.0319007	0.173174	0.180205	0.247259
169311	hsa-miR-4714-5p	0.758749	0.709675	0.889503	1561.5	1322	2340	415.5	508	3513	1461.5	1272.5	2282	346	361	3467	1672	1391.33	4.79967	3.5421	7.13683	0.968509	1.00278	9.77308	5.15953	3.91479	0.353555	1.29597
169377	hsa-miR-4715-3p	0.803596	N/A	N/A	101.5	62.5	73	42.5	76	58	-7.5	14.5	18.5	-30	-98	14	8.5	-38	N/A	0.0403619	0.0578577	N/A	N/A	0.0394644	0.0491098	0.0394644	0.251914	N/A
169046	hsa-miR-4715-5p	4.07537	N/A	N/A	101.5	62	54.5	41	55.5	79.5	10.5	15	1.5	-23	-84	39	9	-22.6667	0.0344828	0.0417537	0.00469116	N/A	N/A	0.109937	0.0269759	0.109937	0.728004	N/A
168703	hsa-miR-4716-3p	5.99791	N/A	N/A	76	53	53.5	58.5	118	59.5	-20	4	2	-8.5	-44.5	18.5	-4.66667	-11.5	N/A	0.0111343	0.00625489	N/A	N/A	0.0521494	0.0086946	0.0521494	0.396829	N/A
168674	hsa-miR-4716-5p	0.67228	0.498403	0.771575	1054.5	1943.5	3596.5	1826.5	670.5	2430	928	1894.5	3536.5	1751.5	512	2378.5	2119.67	1547.33	3.04762	5.27349	11.0602	4.90273	1.42222	6.70472	6.46044	4.34322	0.640214	0.61828
169389	hsa-miR-4717-3p	0.858351	N/A	N/A	83	46	56	40.5	83	47.5	1.5	-3	-3	-28.5	-56.5	1.5	-1.5	-27.8333	0.00492611	N/A	N/A	N/A	N/A	0.00422833	0.00492611	0.00422833	N/A	N/A
169292	hsa-miR-4717-5p	2.70095	N/A	N/A	87	54	54	48	98	56	-20	7.5	1	-25	-62.5	11.5	-3.83333	-25.3333	N/A	0.0208768	0.00312744	N/A	N/A	0.0324172	0.0120021	0.0324172	1.04571	N/A
168921	hsa-miR-4718	N/A	N/A	N/A	65	39	43.5	37	48.5	40.5	-29	-8	-9	-28	-93.5	0	-15.3333	-40.5	N/A	N/A	N/A	N/A	N/A	N/A	N/A	N/A	N/A	N/A
169052	hsa-miR-4719	N/A	N/A	N/A	54	39.5	37	42	54	33.5	-36.5	-9	-14.5	-25	-85.5	-6.5	-20	-39	N/A	N/A	N/A	N/A	N/A	N/A	N/A	N/A	N/A	N/A
168881	hsa-miR-4720-3p	N/A	N/A	N/A	64	41	46.5	43.5	58.5	36.5	-17	-6.5	-12	-27	-106	-5	-11.8333	-46	N/A	N/A	N/A	N/A	N/A	N/A	N/A	N/A	N/A	N/A
168924	hsa-miR-4720-5p	N/A	N/A	N/A	58	38.5	40.5	37.5	76.5	36.5	-39.5	-11	-15.5	-29.5	-75	-5.5	-22	-36.6667	N/A	N/A	N/A	N/A	N/A	N/A	N/A	N/A	N/A	N/A
168900	hsa-miR-4721	1.63368	N/A	N/A	99.5	47.5	61.5	37.5	66	56	-0.5	-0.5	8	-28.5	-79.5	14.5	2.33333	-31.1667	N/A	N/A	0.0250195	N/A	N/A	0.0408739	0.0250195	0.0408739	N/A	N/A
168742	hsa-miR-4722-3p	2.82078	N/A	N/A	96	49.5	64	43	87.5	66.5	-14	2.5	8	-28	-58.5	16	-1.16667	-23.5	N/A	0.00695894	0.0250195	N/A	N/A	0.0451022	0.0159892	0.0451022	0.79871	N/A
168985	hsa-miR-4722-5p	1.60294	N/A	N/A	163.5	72.5	129	54	95	146	80	24.5	73	-13	-48.5	106	59.1667	14.8333	0.262726	0.0681976	0.228303	N/A	N/A	0.298802	0.186409	0.298802	0.556898	N/A
169323	hsa-miR-4723-3p	0.632753	0.50331	0.774318	145	180	319.5	101.5	208	249.5	66.5	133	263.5	29.5	81.5	207.5	154.333	106.167	0.218391	0.370216	0.824081	0.0825752	0.226389	0.584919	0.470896	0.297961	0.66925	0.868257
168631	hsa-miR-4723-5p	0.991343	N/A	N/A	471.5	260.5	283	58.5	78	339.5	371	213.5	230.5	-10.5	-76	297	271.667	70.1667	1.21839	0.594294	0.720876	N/A	N/A	0.837209	0.84452	0.837209	0.390647	N/A
169131	hsa-miR-4724-3p	N/A	N/A	N/A	88	47	53.5	39.5	76	52	-6.5	-1.5	-1.5	-28.5	-75	10	-3.16667	-31.1667	N/A	N/A	N/A	N/A	N/A	0.0281889	N/A	0.0281889	N/A	N/A
168800	hsa-miR-4724-5p	16.9752	N/A	N/A	83.5	46	57	35.5	48	97.5	-12	-1	3	-31.5	-91	56.5	-3.33333	-22	N/A	N/A	0.00938233	N/A	N/A	0.159267	0.00938233	0.159267	N/A	N/A
169295	hsa-miR-4725-3p	3.61235	0.235897	0.706597	117	461	228.5	1261.5	96	341.5	7.5	414.5	177	1190.5	-58	297.5	199.667	476.667	0.0246305	1.15379	0.553557	3.3324	N/A	0.838619	0.577327	2.08551	0.978572	0.845534
169193	hsa-miR-4725-5p	1.16415	N/A	N/A	129.5	76.5	94	50.5	83	83	26.5	28	39	-19	-71	39.5	31.1667	-16.8333	0.0870279	0.0779402	0.12197	N/A	N/A	0.111346	0.0956461	0.111346	0.24304	N/A
168593	hsa-miR-4726-3p	N/A	N/A	N/A	67	42	45	39.5	68	38.5	-25.5	-6	-12	-31	-81.5	-5.5	-14.5	-39.3333	N/A	N/A	N/A	N/A	N/A	N/A	N/A	N/A	N/A	N/A
169031	hsa-miR-4726-5p	0.630361	0.572238	0.810992	409.5	1332.5	379.5	997.5	243.5	312.5	309	1284.5	325.5	930	59.5	272	639.667	420.5	1.01478	3.5755	1.01798	2.60322	0.165278	0.766737	1.86942	1.17841	0.790358	1.07775
169112	hsa-miR-4727-3p	4.03665	N/A	N/A	91.5	54	96.5	39	60	149	-3.5	7	42	-27	-66.5	108	15.1667	4.83333	N/A	0.019485	0.131353	N/A	N/A	0.30444	0.0754188	0.30444	1.04884	N/A
169338	hsa-miR-4727-5p	3.1962	N/A	N/A	68	46	62.5	43.5	72.5	55	1	-3	6	-26	-73.5	12.5	1.33333	-29	0.00328407	N/A	0.0187647	N/A	N/A	0.0352361	0.0110244	0.0352361	0.99293	N/A
168701	hsa-miR-4728-5p	4.80191	0.154665	0.706597	83.5	48.5	69	87	197.5	69	-0.5	1	12.5	21.5	58	28.5	4.33333	36	N/A	0.00278358	0.039093	0.0601819	0.161111	0.0803383	0.0209383	0.100544	1.22621	0.531234
168825	hsa-miR-4729	1.26948	N/A	N/A	90	53.5	69	51.5	137	54.5	-3.5	3	16.5	-15	-37.5	13.5	5.33333	-13	N/A	0.00835073	0.0516028	N/A	N/A	0.038055	0.0299768	0.038055	1.02025	N/A
169288	hsa-miR-4730	N/A	N/A	N/A	77	42.5	51	48.5	73.5	44.5	-26	-5.5	-3.5	-22	-85	2.5	-11.6667	-34.8333	N/A	N/A	N/A	N/A	N/A	0.00704722	N/A	0.00704722	N/A	N/A
168646	hsa-miR-4731-3p	0.818684	0.52108	0.781953	136	150.5	135.5	114	215	122.5	37	101	79	44.5	68	77.5	72.3333	63.3333	0.121511	0.281141	0.247068	0.124563	0.188889	0.218464	0.216573	0.177305	0.388187	0.270778
168582	hsa-miR-4731-5p	N/A	N/A	N/A	65.5	42	45	38.5	70	40.5	-24.5	-7	-10	-28	-81	0	-13.8333	-36.3333	N/A	N/A	N/A	N/A	N/A	N/A	N/A	N/A	N/A	N/A
168668	hsa-miR-4732-3p	0.540144	0.180365	0.706597	271.5	257.5	403	129	335	228	167.5	209.5	347.5	58.5	185	185	241.5	142.833	0.550082	0.583159	1.08679	0.163751	0.513889	0.521494	0.740009	0.399711	0.406445	0.511327
169239	hsa-miR-4732-5p	3.70855	N/A	N/A	126	63.5	119	69	135	183	24	16	63	-1	-15.5	140.5	34.3333	41.3333	0.0788177	0.0445372	0.197029	N/A	N/A	0.396054	0.106795	0.396054	0.749128	N/A
169265	hsa-miR-4733-3p	1.37533	N/A	N/A	124.5	106.5	79.5	69	86	95	18	60	26	-3	-58.5	50	34.6667	-3.83333	0.0591133	0.167015	0.0813135	N/A	N/A	0.140944	0.10248	0.140944	0.556007	N/A
168612	hsa-miR-4733-5p	N/A	N/A	N/A	71	46.5	52.5	42	68.5	45.5	-27.5	-3.5	-3.5	-28.5	-76.5	-1	-11.5	-35.3333	N/A	N/A	N/A	N/A	N/A	N/A	N/A	N/A	N/A	N/A
168979	hsa-miR-4734	2.2191	N/A	N/A	84	48	188	54.5	135.5	204.5	2	0	129.5	-16	-23	162	43.8333	41	0.00656814	N/A	0.405004	N/A	N/A	0.45666	0.205786	0.45666	1.36908	N/A
169097	hsa-miR-4735-3p	N/A	N/A	N/A	59	40.5	39.5	36	69	39.5	-26.5	-8	-11.5	-30.5	-74	-3	-15.3333	-35.8333	N/A	N/A	N/A	N/A	N/A	N/A	N/A	N/A	N/A	N/A
168910	hsa-miR-4735-5p	0.480397	0.245169	0.706597	181	135	153.5	69.5	103.5	137	86	87	101	1.5	-25.5	94	91.3333	23.3333	0.28243	0.242171	0.315872	0.00419874	N/A	0.264975	0.280158	0.134587	0.131722	1.37009
169048	hsa-miR-4736	N/A	N/A	N/A	60	39	46	38.5	61.5	39.5	-33.5	-8.5	-10	-27	-82	-1	-17.3333	-36.6667	N/A	N/A	N/A	N/A	N/A	N/A	N/A	N/A	N/A	N/A
169032	hsa-miR-4737	N/A	N/A	N/A	77	42	45	40	74	50	-14	-6.5	-8	-28.5	-95.5	8	-9.5	-38.6667	N/A	N/A	N/A	N/A	N/A	0.0225511	N/A	0.0225511	N/A	N/A
168562	hsa-miR-4738-3p	1.37262	N/A	N/A	135	61.5	103	44	103	94.5	34	15.5	49	-28.5	-56	50	32.8333	-11.5	0.111658	0.0431454	0.153245	N/A	N/A	0.140944	0.102683	0.140944	0.541431	N/A
168939	hsa-miR-4738-5p	0.432304	N/A	N/A	117.5	48.5	92.5	38	64.5	60	44.5	-0.5	32.5	-34	-95.5	19	25.5	-36.8333	0.146141	N/A	0.101642	N/A	N/A	0.0535588	0.123892	0.0535588	0.253978	N/A
168696	hsa-miR-4739	8.3344	0.170798	0.706597	173	217.5	225	1049	2795	349.5	93	171.5	170.5	978	2649.5	309	145	1312.17	0.305419	0.477383	0.533229	2.73758	7.35972	0.871036	0.438677	3.65611	0.270666	0.913659
168847	hsa-miR-4740-3p	N/A	N/A	N/A	77	43	46.5	44.5	58	36.5	-23	-4.5	-9	-27.5	-90.5	-5.5	-12.1667	-41.1667	N/A	N/A	N/A	N/A	N/A	N/A	N/A	N/A	N/A	N/A
169257	hsa-miR-4740-5p	N/A	N/A	N/A	77.5	44.5	48	38	64.5	41	-20.5	-2.5	-6	-34	-101.5	-2.5	-9.66667	-46	N/A	N/A	N/A	N/A	N/A	N/A	N/A	N/A	N/A	N/A
168753	hsa-miR-4741	1.77177	N/A	N/A	73	53.5	157	50.5	100.5	146.5	-1	6	102	-20.5	-31.5	105.5	35.6667	17.8333	N/A	0.0167015	0.318999	N/A	N/A	0.297393	0.16785	0.297393	1.2735	N/A
168722	hsa-miR-4742-3p	1.08366	0.821172	0.934074	182.5	153.5	117.5	138.5	316	114	85.5	107.5	65	70	163.5	70.5	86	101.333	0.280788	0.299235	0.203284	0.195941	0.454167	0.198732	0.261102	0.282946	0.194998	0.524084
168901	hsa-miR-4742-5p	N/A	N/A	N/A	57	38.5	40.5	39	62.5	35.5	-28.5	-7.5	-15	-30.5	-86.5	-6	-17	-41	N/A	N/A	N/A	N/A	N/A	N/A	N/A	N/A	N/A	N/A
169016	hsa-miR-4743-5p	N/A	N/A	N/A	78.5	45.5	52	46.5	76	53	-33.5	-1	-1	-29	-63	10	-11.8333	-27.3333	N/A	N/A	N/A	N/A	N/A	0.0281889	N/A	0.0281889	N/A	N/A
169003	hsa-miR-4744	N/A	N/A	N/A	80.5	43	52.5	41	77	43.5	-3	-4	-3	-32	-65	3.5	-3.33333	-31.1667	N/A	N/A	N/A	N/A	N/A	0.0098661	N/A	0.0098661	N/A	N/A
169036	hsa-miR-4745-3p	N/A	N/A	N/A	61.5	39.5	46	40.5	71	37	-39	-11	-6	-25.5	-76.5	-4.5	-18.6667	-35.5	N/A	N/A	N/A	N/A	N/A	N/A	N/A	N/A	N/A	N/A
168886	hsa-miR-4745-5p	N/A	N/A	N/A	76	38.5	51	40.5	87.5	39	-18	-7.5	-3.5	-31.5	-68	-4.5	-9.66667	-34.6667	N/A	N/A	N/A	N/A	N/A	N/A	N/A	N/A	N/A	N/A
169007	hsa-miR-4746-3p	N/A	N/A	N/A	77.5	39.5	42	39.5	62.5	35	-33.5	-6.5	-11.5	-32.5	-103	-9	-17.1667	-48.1667	N/A	N/A	N/A	N/A	N/A	N/A	N/A	N/A	N/A	N/A
168744	hsa-miR-4746-5p	N/A	N/A	N/A	80.5	40	42	39	73	45	-27	-8	-11.5	-31.5	-67.5	-9	-15.5	-36	N/A	N/A	N/A	N/A	N/A	N/A	N/A	N/A	N/A	N/A
169230	hsa-miR-4747-3p	0.901339	N/A	N/A	90	46	55.5	43.5	73.5	45.5	-12	-2	3	-22	-67	3	-3.66667	-28.6667	N/A	N/A	0.00938233	N/A	N/A	0.00845666	0.00938233	0.00845666	N/A	N/A
169393	hsa-miR-4747-5p	1.35878	0.526259	0.785906	272	598	265	492	846	279	170.5	551	211.5	420.5	686	234.5	311	447	0.559934	1.53375	0.661454	1.17705	1.90556	0.661029	0.91838	1.24788	0.582917	0.501075
169221	hsa-miR-4748	12.9363	0.11883	0.706597	84	51	57	96	199.5	53	-13.5	2.5	1.5	30.5	40.5	10	-3.16667	27	N/A	0.00695894	0.00469116	0.0853744	0.1125	0.0281889	0.00582505	0.0753544	0.275287	0.57116
168999	hsa-miR-4749-3p	0.546062	0.279859	0.706597	130.5	120.5	177	113.5	193.5	90	32	71	124.5	44.5	42.5	48	75.8333	45	0.10509	0.197634	0.389367	0.124563	0.118056	0.135307	0.230697	0.125975	0.628502	0.0691549
168760	hsa-miR-4749-5p	N/A	N/A	N/A	62.5	43	50	38	76	56.5	-29	-6	-7	-32	-79.5	12	-14	-33.1667	N/A	N/A	N/A	N/A	N/A	0.0338266	N/A	0.0338266	N/A	N/A
169399	hsa-miR-4750-5p	1.26674	0.838945	0.939386	234	207	722.5	91	246.5	1255.5	132	157	666.5	22.5	99.5	1207.5	318.5	443.167	0.433498	0.437022	2.08444	0.0629811	0.276389	3.40381	0.984987	1.24773	0.96667	1.49894
168681	hsa-miR-4751	N/A	N/A	N/A	59.5	40	39	39.5	72	34.5	-17.5	-7.5	-15	-32	-67.5	-6	-13.3333	-35.1667	N/A	N/A	N/A	N/A	N/A	N/A	N/A	N/A	N/A	N/A
169281	hsa-miR-4752	N/A	N/A	N/A	90	43	46.5	44	83.5	49.5	-3	-3.5	-9	-26	-71	7	-5.16667	-30	N/A	N/A	N/A	N/A	N/A	0.0197322	N/A	0.0197322	N/A	N/A
168611	hsa-miR-4753-3p	0.897518	0.761027	0.910737	117.5	86.5	68	88	103	63	18.5	37.5	15.5	22.5	-37	23	23.8333	2.83333	0.0607553	0.104384	0.0484754	0.0629811	N/A	0.0648344	0.0712049	0.0639077	0.41265	0.0205057
169040	hsa-miR-4753-5p	1.35764	N/A	N/A	98.5	67.5	83	54.5	72	79.5	-7	20	30	-19	-96.5	36	14.3333	-26.5	N/A	0.0556715	0.0938233	N/A	N/A	0.10148	0.0747474	0.10148	0.360914	N/A
168861	hsa-miR-4754	2.23668	N/A	N/A	118	64.5	154	40.5	58	154	19	16	100	-25	-81	111	45	1.66667	0.0623974	0.0445372	0.312744	N/A	N/A	0.312896	0.139893	0.312896	1.07196	N/A
169157	hsa-miR-4755-3p	0.818859	N/A	N/A	142	53	92	37.5	76.5	67.5	43	4.5	40	-27	-66	27	29.1667	-22	0.141215	0.0125261	0.125098	N/A	N/A	0.0761099	0.0929463	0.0761099	0.754313	N/A
169113	hsa-miR-4755-5p	0.818855	N/A	N/A	147	79	135.5	49	80.5	90.5	46	30	83.5	-19.5	-64	48	53.1667	-11.8333	0.151067	0.0835073	0.261142	N/A	N/A	0.135307	0.165239	0.135307	0.542615	N/A
168955	hsa-miR-4756-3p	8.57174	0.195611	0.706597	157.5	135	105.5	635	1456.5	84.5	65	86.5	53.5	567.5	1300.5	45	68.3333	637.667	0.213465	0.240779	0.167318	1.58852	3.6125	0.12685	0.207187	1.77596	0.179213	0.985591
168746	hsa-miR-4756-5p	1.96937	N/A	N/A	87	55.5	60.5	60.5	98.5	56	-5	7	7.5	-8	-44	15	3.16667	-12.3333	N/A	0.019485	0.0234558	N/A	N/A	0.0422833	0.0214704	0.0422833	0.130774	N/A
168982	hsa-miR-4757-3p	N/A	N/A	N/A	65	39.5	45.5	46	93.5	37.5	-34	-10	-10.5	-22	-56	-4.5	-18.1667	-27.5	N/A	N/A	N/A	N/A	N/A	N/A	N/A	N/A	N/A	N/A
168974	hsa-miR-4757-5p	N/A	N/A	N/A	57	39.5	53	38.5	71	37	-24	-6.5	-4	-33.5	-70	-4	-11.5	-35.8333	N/A	N/A	N/A	N/A	N/A	N/A	N/A	N/A	N/A	N/A
169100	hsa-miR-4758-3p	1.68019	N/A	N/A	118.5	65	89	55.5	96	87	25	19	36.5	-10.5	-39.5	49.5	26.8333	-0.166667	0.0821018	0.052888	0.114152	N/A	N/A	0.139535	0.0830471	0.139535	0.368981	N/A
169306	hsa-miR-4758-5p	2.02694	N/A	N/A	116.5	54.5	95	49.5	101	92	20.5	7.5	38.5	-21	-45	50	22.1667	-5.33333	0.0673235	0.0208768	0.120407	N/A	N/A	0.140944	0.0695356	0.140944	0.716205	N/A
169117	hsa-miR-4759	N/A	N/A	N/A	62.5	39	46	38	86	49.5	-35	-11	-10.5	-33.5	-87.5	4	-18.8333	-39	N/A	N/A	N/A	N/A	N/A	0.0112755	N/A	0.0112755	N/A	N/A
168652	hsa-miR-4760-3p	N/A	N/A	N/A	52	38	33.5	45.5	77.5	30	-50	-8	-19	-28	-77	-14	-25.6667	-39.6667	N/A	N/A	N/A	N/A	N/A	N/A	N/A	N/A	N/A	N/A
169222	hsa-miR-4760-5p	0.68521	0.770635	0.912226	149.5	471.5	94	153	82	202.5	38	424.5	34	80	-46.5	149.5	165.5	61	0.124795	1.18163	0.106333	0.223933	N/A	0.421424	0.470919	0.322678	1.30715	0.432775
168804	hsa-miR-4761-3p	N/A	N/A	N/A	76.5	40	40.5	36	72	38.5	-22	-10.5	-10	-32	-76	-1.5	-14.1667	-36.5	N/A	N/A	N/A	N/A	N/A	N/A	N/A	N/A	N/A	N/A
168563	hsa-miR-4761-5p	N/A	N/A	N/A	75	38	43.5	40	67.5	42.5	-31.5	-9	-11.5	-33	-93	0.5	-17.3333	-41.8333	N/A	N/A	N/A	N/A	N/A	0.00140944	N/A	0.00140944	N/A	N/A
169254	hsa-miR-4762-3p	N/A	N/A	N/A	65	42	43	38.5	83	43	-26	-7	-12.5	-28.5	-72.5	-1.5	-15.1667	-34.1667	N/A	N/A	N/A	N/A	N/A	N/A	N/A	N/A	N/A	N/A
169264	hsa-miR-4762-5p	10.4292	0.168426	0.706597	110.5	196	147.5	1022.5	2031	112	18.5	151	92.5	950.5	1864	69.5	87.3333	961.333	0.0607553	0.42032	0.289289	2.6606	5.17778	0.195913	0.256788	2.6781	0.708648	0.93013
168679	hsa-miR-4763-3p	N/A	N/A	N/A	83	40	50.5	39	71.5	41	-15.5	-9.5	-3	-29	-75	-0.5	-9.33333	-34.8333	N/A	N/A	N/A	N/A	N/A	N/A	N/A	N/A	N/A	N/A
168575	hsa-miR-4763-5p	0.953773	N/A	N/A	87.5	51	58	49.5	109	49	-22.5	3	3	-23	-36	3	-5.5	-18.6667	N/A	0.00835073	0.00938233	N/A	N/A	0.00845666	0.00886653	0.00845666	0.0822702	N/A
169130	hsa-miR-4764-3p	2.86843	0.464089	0.757885	192	133	108	95.5	755.5	104	85.5	86	54.5	29.5	619.5	63	75.3333	237.333	0.280788	0.239388	0.170446	0.0825752	1.72083	0.17759	0.230207	0.660333	0.242135	1.3927
168852	hsa-miR-4764-5p	6.27619	0.192009	0.706597	300	591	234	1930.5	4151	282.5	195.5	544	180	1865.5	4019	241.5	306.5	2042	0.642036	1.51427	0.56294	5.22183	11.1639	0.680761	0.906414	5.68883	0.582404	0.924117
168965	hsa-miR-4765	0.432408	0.375691	0.725322	177	198	71.5	104	114.5	94	96	152	16.5	30.5	-38	50.5	88.1667	14.3333	0.315271	0.423104	0.0516028	0.0853744	N/A	0.142354	0.263326	0.113864	0.725794	0.353847
169231	hsa-miR-4766-3p	N/A	N/A	N/A	87	41.5	40	42.5	66	36.5	-10.5	-3.5	-11.5	-28	-78	-8	-8.5	-38	N/A	N/A	N/A	N/A	N/A	N/A	N/A	N/A	N/A	N/A
168860	hsa-miR-4766-5p	2.79454	N/A	N/A	106.5	122	107	53.5	78	172.5	4	76.5	53.5	-19	-66	130	44.6667	15	0.0131363	0.212944	0.167318	N/A	N/A	0.366455	0.131133	0.366455	0.798453	N/A
168707	hsa-miR-4767	N/A	N/A	N/A	75	38	41.5	41.5	74.5	34	-26	-8	-10.5	-30	-92.5	-9.5	-14.8333	-44	N/A	N/A	N/A	N/A	N/A	N/A	N/A	N/A	N/A	N/A
169213	hsa-miR-4768-3p	2.19296	N/A	N/A	141.5	74	110.5	67.5	122	144.5	44	25	53	-2.5	-30	98.5	40.6667	22	0.144499	0.0695894	0.165754	N/A	N/A	0.27766	0.126614	0.27766	0.398972	N/A
168686	hsa-miR-4768-5p	1.63152	0.32066	0.706597	109.5	51.5	65.5	81	186.5	59	17	4	12	12	30	19	11	20.3333	0.0558292	0.0111343	0.0375293	0.0335899	0.0833333	0.0535588	0.034831	0.0568274	0.645096	0.440497
168943	hsa-miR-4769-3p	0.68732	0.306614	0.706597	184	130	167.5	100	224.5	142.5	67.5	84.5	114.5	27.5	75	97.5	88.8333	66.6667	0.221675	0.235212	0.358092	0.0769769	0.208333	0.274841	0.27166	0.186717	0.276663	0.539253
169328	hsa-miR-4769-5p	N/A	N/A	N/A	92.5	45	53	60	113.5	44.5	-3	-0.5	-1	-11	-43.5	4.5	-1.5	-16.6667	N/A	N/A	N/A	N/A	N/A	0.012685	N/A	0.012685	N/A	N/A
168783	hsa-miR-4770	N/A	N/A	N/A	88.5	46	51.5	43.5	74.5	50.5	-6	-3	-4.5	-26	-75	6.5	-4.5	-31.5	N/A	N/A	N/A	N/A	N/A	0.0183228	N/A	0.0183228	N/A	N/A
168866	hsa-miR-4771	N/A	N/A	N/A	59.5	40.5	48.5	40.5	61	40.5	-13.5	-9	-8	-31	-78.5	-2.5	-10.1667	-37.3333	N/A	N/A	N/A	N/A	N/A	N/A	N/A	N/A	N/A	N/A
169261	hsa-miR-4772-3p	N/A	N/A	N/A	78	40	40.5	53	77	35	-22	-6	-12	-19	-81	-8.5	-13.3333	-36.1667	N/A	N/A	N/A	N/A	N/A	N/A	N/A	N/A	N/A	N/A
168766	hsa-miR-4772-5p	N/A	N/A	N/A	64	36	33.5	37.5	62.5	36	-36.5	-11.5	-20	-31.5	-70.5	-6	-22.6667	-36	N/A	N/A	N/A	N/A	N/A	N/A	N/A	N/A	N/A	N/A
169259	hsa-miR-4773	2.11427	N/A	N/A	68	67	64.5	44.5	67	67.5	-13.5	18	7	-26	-92	27	3.83333	-30.3333	N/A	0.0501044	0.0218921	N/A	N/A	0.0761099	0.0359982	0.0761099	0.554169	N/A
168839	hsa-miR-4774-3p	N/A	N/A	N/A	66.5	40	41.5	38	57.5	34	-33	-7	-13.5	-29	-74.5	-6	-17.8333	-36.5	N/A	N/A	N/A	N/A	N/A	N/A	N/A	N/A	N/A	N/A
168818	hsa-miR-4774-5p	2.66402	N/A	N/A	87	58	52.5	87	187.5	68	-3.5	12.5	0	21.5	48	30	3	33.1667	N/A	0.0347947	N/A	0.0601819	0.133333	0.0845666	0.0347947	0.092694	N/A	0.401825
168644	hsa-miR-4775	0.741205	0.73355	0.903498	961	606.5	1143	130	202.5	1968.5	855.5	557	1087.5	60.5	59	1922.5	833.333	680.667	2.80952	1.55045	3.40109	0.169349	0.163889	5.41931	2.58702	1.91752	0.365351	1.58155
168781	hsa-miR-4776-3p	1.66412	N/A	N/A	157	58	149	40	61	146	64	10.5	96.5	-26.5	-78.5	106.5	57	0.5	0.210181	0.0292276	0.301798	N/A	N/A	0.300211	0.180402	0.300211	0.768859	N/A
168926	hsa-miR-4776-5p	1.58948	N/A	N/A	101	80.5	82	40	68.5	93.5	-2.5	34.5	26	-32	-97.5	50	19.3333	-26.5	N/A	0.0960334	0.0813135	N/A	N/A	0.140944	0.0886735	0.140944	0.11738	N/A
169297	hsa-miR-4777-3p	N/A	N/A	N/A	70.5	39	39	38	85.5	34.5	-38.5	-9	-17	-30	-68	-8.5	-21.5	-35.5	N/A	N/A	N/A	N/A	N/A	N/A	N/A	N/A	N/A	N/A
168557	hsa-miR-4777-5p	0.313471	0.386345	0.725322	241.5	701.5	183	102.5	135.5	207.5	146.5	652.5	127	33.5	-21.5	166.5	308.667	59.5	0.481117	1.81628	0.397185	0.0937719	N/A	0.469345	0.898195	0.281558	0.886438	0.943215
169064	hsa-miR-4778-3p	7.62521	0.0941298	0.706597	90.5	53	55	96	157	50	-6	4.5	1.5	31	29	10.5	0	23.5	N/A	0.0125261	0.00469116	0.086774	0.0805556	0.0295983	0.00860863	0.0656426	0.643556	0.477887
168959	hsa-miR-4778-5p	1.69216	0.5843	0.817493	102	80	116	81	100	175.5	26.5	33	57	10	-50.5	133	38.8333	30.8333	0.0870279	0.091858	0.178264	0.0279916	N/A	0.374912	0.11905	0.201452	0.431229	1.21771
168808	hsa-miR-4779	N/A	N/A	N/A	71	38.5	39.5	40	68.5	36	-31.5	-11	-17.5	-28	-66	-8.5	-20	-34.1667	N/A	N/A	N/A	N/A	N/A	N/A	N/A	N/A	N/A	N/A
168915	hsa-miR-4780	0.179469	0.232342	0.706597	1383	1264.5	195.5	269.5	117.5	180.5	1285	1217	144.5	202.5	-29.5	141	882.167	104.667	4.22003	3.38761	0.451916	0.56683	N/A	0.397463	2.68652	0.482146	0.736818	0.24839
168952	hsa-miR-4781-3p	1.65195	N/A	N/A	259	141	202	39	61	288.5	164	93	148.5	-30.5	-85	246.5	135.167	43.6667	0.538588	0.258873	0.464425	N/A	N/A	0.694856	0.420629	0.694856	0.344507	N/A
169350	hsa-miR-4781-5p	0.878329	N/A	N/A	125.5	76.5	106	66	77	81.5	25.5	31	58	-7.5	-62.5	36.5	38.1667	-11.1667	0.0837438	0.0862909	0.181392	N/A	N/A	0.102889	0.117142	0.102889	0.475118	N/A
169039	hsa-miR-4782-3p	N/A	N/A	N/A	68.5	35.5	36.5	38	63.5	33	-22	-12	-16.5	-27.5	-87	-7	-16.8333	-40.5	N/A	N/A	N/A	N/A	N/A	N/A	N/A	N/A	N/A	N/A
169107	hsa-miR-4782-5p	2.2527	N/A	N/A	175	57	66.5	42.5	72.5	119	68	8	11.5	-26.5	-72	75	29.1667	-7.83333	0.223317	0.0222686	0.0359656	N/A	N/A	0.211416	0.0938504	0.211416	1.19691	N/A
169106	hsa-miR-4783-3p	1.29029	N/A	N/A	119.5	55.5	94	43.5	66	72	8	7	43	-26	-80.5	27.5	19.3333	-26.3333	0.0262726	0.019485	0.13448	N/A	N/A	0.0775194	0.0600792	0.0775194	1.07395	N/A
168618	hsa-miR-4783-5p	N/A	N/A	N/A	87	42.5	49.5	44.5	71.5	38.5	-20	-7	-6.5	-25.5	-66.5	-6	-11.1667	-32.6667	N/A	N/A	N/A	N/A	N/A	N/A	N/A	N/A	N/A	N/A
169271	hsa-miR-4784	1.02773	0.929669	0.980861	208.5	229	177	139.5	340	235	115.5	180	115.5	70.5	195	190.5	137	152	0.37931	0.501044	0.36122	0.197341	0.541667	0.536998	0.413858	0.425335	0.183747	0.464252
168791	hsa-miR-4785	N/A	N/A	N/A	69	37.5	38	37	78.5	33	-28.5	-12	-15	-29.5	-73.5	-7.5	-18.5	-36.8333	N/A	N/A	N/A	N/A	N/A	N/A	N/A	N/A	N/A	N/A
169119	hsa-miR-4786-3p	N/A	N/A	N/A	60.5	38	39	37.5	57.5	34	-32.5	-9	-13.5	-30.5	-88	-7	-18.3333	-41.8333	N/A	N/A	N/A	N/A	N/A	N/A	N/A	N/A	N/A	N/A
169086	hsa-miR-4786-5p	2.10312	N/A	N/A	76.5	43.5	52.5	38	72	45.5	-21.5	-5	1.5	-27.5	-77.5	3.5	-8.33333	-33.8333	N/A	N/A	0.00469116	N/A	N/A	0.0098661	0.00469116	0.0098661	N/A	N/A
169120	hsa-miR-4787-3p	0.858613	0.812897	0.928063	119	101	166	90	210.5	126.5	15.5	54	113.5	21.5	64.5	84.5	61	56.8333	0.0509031	0.150313	0.354965	0.0601819	0.179167	0.238196	0.185394	0.159182	0.836256	0.569627
169050	hsa-miR-4787-5p	0.485692	0.322503	0.706597	1353.5	1999.5	3991	607	614	2805.5	1240	1953.5	3937.5	537	475.5	2758.5	2377	1257	4.07225	5.43772	12.3143	1.50315	1.32083	7.7759	7.27476	3.53329	0.607231	1.0402
169116	hsa-miR-4788	0.172786	N/A	N/A	156	1880	88	55.5	53	150.5	66	1834.5	35	-11.5	-82	111	645.167	5.83333	0.216749	5.10647	0.109461	N/A	N/A	0.312896	1.81089	0.312896	1.57633	N/A
168591	hsa-miR-4789-3p	0.899655	0.929085	0.980861	102	181	78.5	98	88	118.5	0.5	132	23	24	-77.5	70	51.8333	5.5	0.00164204	0.367432	0.0719312	0.0671798	N/A	0.197322	0.147002	0.132251	1.32044	0.695832
168723	hsa-miR-4789-5p	N/A	N/A	N/A	56	38	35.5	35.5	64	33	-33.5	-9	-18	-30.5	-75.5	-7	-20.1667	-37.6667	N/A	N/A	N/A	N/A	N/A	N/A	N/A	N/A	N/A	N/A
169099	hsa-miR-4790-3p	N/A	N/A	N/A	87.5	46	49	37	56	47	-19.5	-1	-3.5	-33.5	-87	3	-8	-39.1667	N/A	N/A	N/A	N/A	N/A	0.00845666	N/A	0.00845666	N/A	N/A
168788	hsa-miR-4790-5p	6.07611	N/A	N/A	75.5	47.5	41.5	39.5	72.5	43.5	-11.5	0.5	-9	-26	-54	3	-6.66667	-25.6667	N/A	0.00139179	N/A	N/A	N/A	0.00845666	0.00139179	0.00845666	N/A	N/A
168995	hsa-miR-4791	0.803009	0.812618	0.928063	334	568	139	93.5	77	490	225	522	88.5	23	-77.5	446	278.5	130.5	0.738916	1.45303	0.276779	0.0643807	N/A	1.25722	0.822907	0.660802	0.720136	1.27643
168683	hsa-miR-4792	3.2188	N/A	N/A	221.5	109.5	338	39.5	101	592	118.5	62	282	-29	-63	549.5	154.167	152.5	0.389163	0.172582	0.881939	N/A	N/A	1.54898	0.481228	1.54898	0.755422	N/A
168837	hsa-miR-4793-3p	N/A	N/A	N/A	82.5	40.5	41	40	81	35	-26.5	-6.5	-12.5	-32.5	-90	-9	-15.1667	-43.8333	N/A	N/A	N/A	N/A	N/A	N/A	N/A	N/A	N/A	N/A
169304	hsa-miR-4793-5p	N/A	N/A	N/A	65.5	39	42.5	43	106.5	35	-37	-9	-14	-29	-63	-9.5	-20	-33.8333	N/A	N/A	N/A	N/A	N/A	N/A	N/A	N/A	N/A	N/A
168829	hsa-miR-4794	N/A	N/A	N/A	79.5	36	40.5	38.5	61.5	31.5	-28.5	-11	-15.5	-32	-87.5	-15.5	-18.3333	-45	N/A	N/A	N/A	N/A	N/A	N/A	N/A	N/A	N/A	N/A
168776	hsa-miR-4795-3p	3.23991	0.390308	0.725322	491.5	2930.5	318.5	2163.5	9401.5	481.5	384.5	2881	265	2094	9237.5	439	1176.83	3923.5	1.26273	8.01949	0.828772	5.86144	25.6597	1.23749	3.37033	10.9196	1.19636	1.18806
169189	hsa-miR-4795-5p	1.49646	0.747955	0.905573	143	1058.5	138	1103	82.5	144.5	28.5	1012	86	1031.5	-84	101	375.5	349.5	0.0935961	2.81698	0.26896	2.88733	N/A	0.284708	1.05985	1.58602	1.43818	1.16035
168736	hsa-miR-4796-3p	1.01902	0.977946	0.991822	134.5	112	167.5	93	130.5	170.5	38	64	112.5	28.5	-22.5	129.5	71.5	45.1667	0.124795	0.178149	0.351837	0.0797761	N/A	0.365046	0.21826	0.222411	0.543925	0.906953
168621	hsa-miR-4796-5p	1.89509	0.393489	0.725322	276.5	206.5	154.5	245.5	725.5	177	161.5	158.5	100	166.5	576.5	130	140	291	0.530378	0.441197	0.312744	0.46606	1.60139	0.366455	0.428106	0.811301	0.255557	0.845612
168779	hsa-miR-4797-3p	N/A	N/A	N/A	66.5	38	36.5	37	75	34.5	-31	-8.5	-16	-30	-78	-7	-18.5	-38.3333	N/A	N/A	N/A	N/A	N/A	N/A	N/A	N/A	N/A	N/A
169022	hsa-miR-4797-5p	1.0015	N/A	N/A	300.5	129.5	210	48	69	205	203.5	80	152.5	-21	-84.5	162	145.333	18.8333	0.668309	0.222686	0.476935	N/A	N/A	0.45666	0.455977	0.45666	0.490265	N/A
169195	hsa-miR-4798-3p	N/A	N/A	N/A	53.5	38.5	39	42	80	35.5	-48	-10.5	-16.5	-29	-86	-11.5	-25	-42.1667	N/A	N/A	N/A	N/A	N/A	N/A	N/A	N/A	N/A	N/A
169004	hsa-miR-4798-5p	N/A	N/A	N/A	59.5	38	39.5	38	57.5	32.5	-37	-9	-14	-30	-83.5	-6.5	-20	-40	N/A	N/A	N/A	N/A	N/A	N/A	N/A	N/A	N/A	N/A
168993	hsa-miR-4799-3p	0.573375	N/A	N/A	151	221	58.5	63	59.5	89	60.5	173	6.5	-3.5	-94.5	47.5	80	-16.8333	0.198686	0.481559	0.0203284	N/A	N/A	0.133897	0.233525	0.133897	0.995957	N/A
168988	hsa-miR-4799-5p	N/A	N/A	N/A	68	39.5	40.5	38	72	36.5	-34.5	-8	-16.5	-33	-81	-11	-19.6667	-41.6667	N/A	N/A	N/A	N/A	N/A	N/A	N/A	N/A	N/A	N/A
169313	hsa-miR-4800-3p	0.380063	0.339358	0.718439	1604	2452	6721	286	268	4094.5	1528	2404.5	6664.5	215.5	124.5	4052.5	3532.33	1464.17	5.01806	6.69311	20.8428	0.603219	0.345833	11.4235	10.8513	4.1242	0.80113	1.53308
169390	hsa-miR-4800-5p	0.804321	0.783624	0.915314	158.5	165.5	192.5	102	164	286.5	68	119.5	139	32.5	7	243.5	108.833	94.3333	0.223317	0.332637	0.434715	0.0909727	0.0194444	0.686399	0.330223	0.265605	0.320146	1.37862
169011	hsa-miR-4801	N/A	N/A	N/A	63	40	39.5	36.5	62	41.5	-32.5	-7	-13	-29.5	-90	0	-17.5	-39.8333	N/A	N/A	N/A	N/A	N/A	N/A	N/A	N/A	N/A	N/A
169066	hsa-miR-4802-3p	N/A	N/A	N/A	85.5	41.5	43.5	45	63	34.5	-25.5	-5.5	-9	-25	-88.5	-8	-13.3333	-40.5	N/A	N/A	N/A	N/A	N/A	N/A	N/A	N/A	N/A	N/A
169309	hsa-miR-4802-5p	N/A	N/A	N/A	107.5	46.5	50	40	72.5	49	-0.5	-2.5	-5.5	-29.5	-58	5	-2.83333	-27.5	N/A	N/A	N/A	N/A	N/A	0.0140944	N/A	0.0140944	N/A	N/A
169154	hsa-miR-4803	1.01268	N/A	N/A	86	48	53.5	45	88	48	-28.5	2	-1	-26	-59.5	2	-9.16667	-27.8333	N/A	0.00556715	N/A	N/A	N/A	0.00563777	0.00556715	0.00563777	N/A	N/A
169096	hsa-miR-4804-3p	0.714854	0.696066	0.881058	127.5	213	102.5	131.5	147	99.5	24.5	165.5	46.5	61	-4.5	55.5	78.8333	37.3333	0.0804598	0.460682	0.145426	0.170749	N/A	0.156448	0.228856	0.163598	0.888673	0.0618101
169207	hsa-miR-4804-5p	1.21522	N/A	N/A	73.5	49.5	49.5	40.5	62	47	-32.5	2.5	-0.5	-31.5	-102.5	3	-10.1667	-43.6667	N/A	0.00695894	N/A	N/A	N/A	0.00845666	0.00695894	0.00845666	N/A	N/A
148682	hsa-miR-483-3p	0.660963	0.0110035	0.706597	2674.5	3666	3149.5	2581.5	2044	2299	2566.5	3619	3097.5	2506.5	1896.5	2252	3094.33	2218.33	8.42857	10.0738	9.68726	7.0161	5.26806	6.34813	9.39653	6.21076	0.0915514	0.142024
42654	hsa-miR-483-5p	1.95406	0.16485	0.706597	276	388.5	385	428.5	1069	554	175.5	338.5	327.5	357.5	912	509	280.5	592.833	0.576355	0.942241	1.02424	1.0007	2.53333	1.43481	0.847611	1.65628	0.281339	0.476944
145753	hsa-miR-484	1.01616	0.942468	0.982962	207	159.5	170.5	150	325	154	100	111	115.5	82.5	167.5	113	108.833	121	0.328407	0.308977	0.36122	0.230931	0.465278	0.318534	0.332868	0.338248	0.0793271	0.350071
42694	hsa-miR-485-3p	0.650125	0.406593	0.72602	120.5	150	81	99	179.5	84	35	102.5	29	34	36.5	43.5	55.5	38	0.114943	0.285317	0.0906959	0.0951714	0.101389	0.122622	0.163652	0.106394	0.648084	0.135282
42480	hsa-miR-485-5p	1.00278	0.997562	0.998408	176.5	55	80.5	59.5	197.5	69.5	76	6.5	24.5	-11	58	24.5	35.6667	23.8333	0.249589	0.0180932	0.0766224	N/A	0.161111	0.0690627	0.114768	0.115087	1.04881	0.565556
148661	hsa-miR-486-3p	0.79791	N/A	N/A	286.5	162.5	351.5	71.5	126.5	218.5	177	114.5	298.5	-4.5	-28	173	196.667	46.8333	0.581281	0.31872	0.933542	N/A	N/A	0.487667	0.611181	0.487667	0.50476	N/A
32946	hsa-miR-486-5p	9.48552	0.200954	0.706597	211.5	160	165.5	1045	2590	127.5	113	113.5	110	979.5	2445	87.5	112.167	1170.67	0.3711	0.315936	0.344019	2.74178	6.79167	0.246653	0.343685	3.26003	0.0802584	1.01322
13183	hsa-miR-487a-3p	0.845594	N/A	N/A	215.5	89	120	49.5	101	112.5	114	41.5	64	-21.5	-62	69	73.1667	-4.83333	0.374384	0.115518	0.200156	N/A	N/A	0.194503	0.23002	0.194503	0.573827	N/A
147975	hsa-miR-487a-5p	2.86242	0.21506	0.706597	260	371	204.5	608.5	1346	254.5	157.5	313	150	536.5	1161.5	209	206.833	635.667	0.517241	0.87126	0.469116	1.50175	3.22639	0.589147	0.619206	1.77243	0.354659	0.755627
14285	hsa-miR-487b-3p	0.366261	N/A	N/A	245.5	83.5	120	39	67	74.5	147	35	65.5	-26	-74	34	82.5	-22	0.482759	0.0974252	0.204848	N/A	N/A	0.0958421	0.261677	0.0958421	0.759919	N/A
169038	hsa-miR-488-3p	7.66138	N/A	N/A	69.5	45.5	55	40.5	65	48	-22	-1	1	-24	-78	8.5	-7.33333	-31.1667	N/A	N/A	0.00312744	N/A	N/A	0.0239605	0.00312744	0.0239605	N/A	N/A
145756	hsa-miR-488-5p	N/A	N/A	N/A	62.5	41	43.5	38	69.5	38.5	-22.5	-6.5	-14.5	-30	-80.5	-4	-14.5	-38.1667	N/A	N/A	N/A	N/A	N/A	N/A	N/A	N/A	N/A	N/A
11121	hsa-miR-489-3p	3.62561	N/A	N/A	114	67	136.5	37.5	54.5	195	12.5	19.5	84	-30	-86.5	153.5	38.6667	12.3333	0.0410509	0.0542797	0.262705	N/A	N/A	0.432699	0.119345	0.432699	1.04176	N/A
42703	hsa-miR-490-3p	0.281586	0.151932	0.706597	234	111	151	70	90	100	132.5	62	98.5	2	-50.5	59	97.6667	3.5	0.43514	0.172582	0.308053	0.00559832	N/A	0.166314	0.305258	0.0859563	0.430132	1.32211
17822	hsa-miR-490-5p	3.2576	N/A	N/A	106.5	92.5	175	57	100	258.5	16.5	45	121.5	-14	-60	215.5	61	47.1667	0.0541872	0.125261	0.379984	N/A	N/A	0.60747	0.186478	0.60747	0.918654	N/A
147701	hsa-miR-491-3p	0.509208	0.378157	0.725322	1459.5	820.5	849.5	97.5	70	1112.5	1371.5	772.5	795	29	-73	1072	979.667	342.667	4.50411	2.15031	2.48632	0.0811756	N/A	3.02185	3.04691	1.55151	0.417833	1.34022
147953	hsa-miR-491-5p	1.17263	0.796952	0.918308	181	105	87	87.5	278	101.5	69	55	28.5	17	127	53	50.8333	65.6667	0.226601	0.153097	0.0891321	0.0475857	0.352778	0.149401	0.156277	0.183255	0.440178	0.847928
42661	hsa-miR-492	2.07434	N/A	N/A	71.5	57	82	46.5	86	76.5	-1.5	6.5	25.5	-25	-76	36	10.1667	-21.6667	N/A	0.0180932	0.0797498	N/A	N/A	0.10148	0.0489215	0.10148	0.891178	N/A
14270	hsa-miR-493-3p	N/A	N/A	N/A	64	44.5	42.5	55	224	42	-24.5	-4.5	-10	-12	12.5	-0.5	-13	0	N/A	N/A	N/A	N/A	0.0347222	N/A	N/A	0.0347222	N/A	N/A
148059	hsa-miR-493-5p	0.500137	0.500098	0.771918	233	63.5	133	52.5	190.5	87	146.5	13.5	77	-16	45.5	45	79	24.8333	0.481117	0.0375783	0.240813	N/A	0.126389	0.12685	0.253169	0.126619	0.876991	0.00257449
147514	hsa-miR-494-3p	N/A	N/A	N/A	64.5	41	42.5	37.5	87.5	37	-20.5	-6	-8.5	-28.5	-60.5	-3.5	-11.6667	-30.8333	N/A	N/A	N/A	N/A	N/A	N/A	N/A	N/A	N/A	N/A
148480	hsa-miR-494-5p	6.08686	0.243806	0.706597	172	93	245	428.5	1641.5	217	66	45.5	188	362	1499.5	174	99.8333	678.5	0.216749	0.126653	0.587959	1.0133	4.16528	0.490486	0.310454	1.88969	0.787598	1.05202
42676	hsa-miR-495-3p	0.373196	N/A	N/A	403	69.5	178	41	72.5	109.5	304	20.5	119	-29.5	-77.5	63	147.833	-14.6667	0.998358	0.0570633	0.372166	N/A	N/A	0.17759	0.475862	0.17759	1.00688	N/A
147415	hsa-miR-495-5p	0.565196	0.399484	0.725537	843.5	2250.5	797.5	844	144	729	748	2201	741	776.5	-17	686	1230	481.833	2.45649	6.12665	2.31744	2.17355	N/A	1.93376	3.63352	2.05365	0.594528	0.0825643
145698	hsa-miR-496	N/A	N/A	N/A	61.5	38	38.5	39	74	37.5	-15.5	-10	-16.5	-32.5	-84	-4.5	-14	-40.3333	N/A	N/A	N/A	N/A	N/A	N/A	N/A	N/A	N/A	N/A
148626	hsa-miR-497-3p	N/A	N/A	N/A	58	44	46	42.5	72	37.5	-15.5	-4.5	-11	-26.5	-73.5	-4.5	-10.3333	-34.8333	N/A	N/A	N/A	N/A	N/A	N/A	N/A	N/A	N/A	N/A
42847	hsa-miR-497-5p	N/A	N/A	N/A	65	43.5	41.5	37	76.5	38	-34	-5.5	-14	-29	-85.5	-4.5	-17.8333	-39.6667	N/A	N/A	N/A	N/A	N/A	N/A	N/A	N/A	N/A	N/A
42442	hsa-miR-498	0.420257	0.110077	0.706597	1241.5	2458	1026.5	775.5	445	1067	1142	2409	971.5	708.5	289.5	1023	1507.5	673.667	3.75041	6.70564	3.03831	1.98321	0.804167	2.88372	4.49812	1.89036	0.432323	0.551683
168667	hsa-miR-4999-3p	N/A	N/A	N/A	66	39.5	41	41	64.5	40.5	-29.5	-7	-12	-26.5	-70.5	-2	-16.1667	-33	N/A	N/A	N/A	N/A	N/A	N/A	N/A	N/A	N/A	N/A
168934	hsa-miR-4999-5p	N/A	N/A	N/A	70	38.5	40	65	176	37	-25.5	-10.5	-12.5	-0.5	33.5	-5	-16.1667	9.33333	N/A	N/A	N/A	N/A	0.0930556	N/A	N/A	0.0930556	N/A	N/A
145692	hsa-miR-499a-3p	0.776392	N/A	N/A	78.5	65	49.5	44.5	75	55	-16	15	-6.5	-22.5	-85	11.5	-2.5	-32	N/A	0.0417537	N/A	N/A	N/A	0.0324172	0.0417537	0.0324172	N/A	N/A
14313	hsa-miR-499a-5p	N/A	N/A	N/A	76	43.5	40.5	40.5	69	42	-22	-3	-13	-26.5	-89.5	0.5	-12.6667	-38.5	N/A	N/A	N/A	N/A	N/A	0.00140944	N/A	0.00140944	N/A	N/A
169279	hsa-miR-499b-3p	N/A	N/A	N/A	53.5	40.5	39	38	100.5	44.5	-39	-8	-19	-34	-89.5	-4	-22	-42.5	N/A	N/A	N/A	N/A	N/A	N/A	N/A	N/A	N/A	N/A
168676	hsa-miR-499b-5p	N/A	N/A	N/A	73	41	45.5	37.5	61.5	41.5	-30.5	-7	-9.5	-29.5	-68.5	1.5	-15.6667	-32.1667	N/A	N/A	N/A	N/A	N/A	0.00422833	N/A	0.00422833	N/A	N/A
168660	hsa-miR-5000-5p	0.605949	0.230136	0.706597	454.5	619.5	356.5	397	223.5	451	351.5	572.5	303.5	321.5	69.5	407	409.167	266	1.15435	1.5936	0.949179	0.89993	0.193056	1.14729	1.23238	0.746757	0.267141	0.663151
168657	hsa-miR-5001-3p	N/A	N/A	N/A	84.5	47.5	49	48.5	86.5	43.5	-14	2	-3	-25.5	-50.5	-0.5	-5	-25.5	N/A	0.00556715	N/A	N/A	N/A	N/A	0.00556715	N/A	N/A	N/A
168656	hsa-miR-5002-3p	0.538371	0.405785	0.72602	141.5	123.5	72.5	76	94	87.5	41.5	76.5	20	10	-47	42.5	46	1.83333	0.136289	0.212944	0.0625489	0.0279916	N/A	0.119803	0.13726	0.0738971	0.547879	0.878522
168769	hsa-miR-5002-5p	0.0991409	0.325265	0.706924	209.5	1776.5	155.5	96	140	203	127.5	1729	102.5	30	1.5	164	653	65.1667	0.418719	4.8128	0.320563	0.0839748	0.00416667	0.462297	1.8507	0.18348	1.38636	1.33387
168867	hsa-miR-5003-3p	N/A	N/A	N/A	69.5	43	46.5	45.5	92	43.5	-12.5	-5.5	-9	-22.5	-53	3.5	-9	-24	N/A	N/A	N/A	N/A	N/A	0.0098661	N/A	0.0098661	N/A	N/A
169109	hsa-miR-5003-5p	0.540099	N/A	N/A	82	52.5	44.5	48	76	47	-32	7.5	-8	-22.5	-71	4	-10.8333	-29.8333	N/A	0.0208768	N/A	N/A	N/A	0.0112755	0.0208768	0.0112755	N/A	N/A
168972	hsa-miR-5004-3p	1.97973	N/A	N/A	81	57.5	72.5	50.5	101	67	10.5	8	16	-19.5	-49.5	25	11.5	-14.6667	0.0344828	0.0222686	0.0500391	N/A	N/A	0.0704722	0.0355968	0.0704722	0.39101	N/A
169296	hsa-miR-5004-5p	2.3411	N/A	N/A	82.5	48.5	88	47.5	85.5	95.5	8.5	-0.5	31.5	-20.5	-74	52.5	13.1667	-14	0.0279146	N/A	0.0985145	N/A	N/A	0.147992	0.0632145	0.147992	0.789718	N/A
169136	hsa-miR-5006-3p	3.90932	0.262965	0.706597	120.5	91	89.5	167.5	456.5	72	26.5	44.5	36	101	320.5	32.5	35.6667	151.333	0.0870279	0.123869	0.112588	0.282715	0.890278	0.0916138	0.107828	0.421536	0.175058	0.989327
169091	hsa-miR-5006-5p	4.96147	N/A	N/A	135.5	143.5	133	54.5	88	441	50.5	97	80	-10.5	-43	402.5	75.8333	116.333	0.165846	0.270007	0.250195	N/A	N/A	1.1346	0.228683	1.1346	0.241875	N/A
168598	hsa-miR-5007-3p	1.16686	N/A	N/A	92.5	58.5	71	55.5	94.5	63.5	-22	12.5	19	-16.5	-57.5	19.5	3.16667	-18.1667	N/A	0.0347947	0.0594214	N/A	N/A	0.0549683	0.0471081	0.0549683	0.369655	N/A
169085	hsa-miR-5007-5p	N/A	N/A	N/A	67.5	39.5	42	38	75	37	-34.5	-8.5	-11.5	-34.5	-94	-5.5	-18.1667	-44.6667	N/A	N/A	N/A	N/A	N/A	N/A	N/A	N/A	N/A	N/A
168898	hsa-miR-5008-3p	1.05742	N/A	N/A	133.5	68.5	96.5	45.5	85	80.5	34	19.5	39	-25	-71.5	36	30.8333	-20.1667	0.111658	0.0542797	0.12197	N/A	N/A	0.10148	0.0959695	0.10148	0.380024	N/A
169345	hsa-miR-5008-5p	N/A	N/A	N/A	63	43	51.5	46.5	70.5	39	-13	-4	-2	-25	-57.5	-1.5	-6.33333	-28	N/A	N/A	N/A	N/A	N/A	N/A	N/A	N/A	N/A	N/A
169118	hsa-miR-5009-3p	0.334874	N/A	N/A	176.5	53.5	86	43	73	55.5	74	6	30	-26	-77	14	36.6667	-29.6667	0.243021	0.0167015	0.0938233	N/A	N/A	0.0394644	0.117849	0.0394644	0.97631	N/A
169262	hsa-miR-5009-5p	N/A	N/A	N/A	92	47.5	56	50.5	98	58.5	-10.5	-3	-2.5	-18.5	-48.5	12	-5.33333	-18.3333	N/A	N/A	N/A	N/A	N/A	0.0338266	N/A	0.0338266	N/A	N/A
46406	hsa-miR-500a-3p	2.19402	N/A	N/A	87	46.5	63.5	49	103	66.5	11.5	-4	6	-23.5	-59	22	4.5	-20.1667	0.0377668	N/A	0.0187647	N/A	N/A	0.0620155	0.0282657	0.0620155	0.475366	N/A
17875	hsa-miR-500a-5p	0.794876	N/A	N/A	267.5	109.5	175.5	49	87	144.5	157.5	61	120.5	-19	-61.5	100	113	6.5	0.517241	0.169798	0.376857	N/A	N/A	0.281889	0.354632	0.281889	0.492862	N/A
147649	hsa-miR-500a-5p/hsa-miR-500b-5p	0.71555	N/A	N/A	174.5	67	106	45.5	74	81	77	20	52.5	-19	-83.5	40	49.8333	-20.8333	0.252874	0.0556715	0.164191	N/A	N/A	0.112755	0.157579	0.112755	0.62678	N/A
168869	hsa-miR-5010-3p	1.43785	0.298151	0.706597	185	236.5	281	255	514	292.5	83.5	191.5	229	183.5	352	248	168	261.167	0.27422	0.533055	0.716185	0.513646	0.977778	0.699084	0.50782	0.730169	0.437282	0.319956
168684	hsa-miR-5010-5p	1.44531	N/A	N/A	133.5	89	97.5	42.5	74	102.5	31.5	40.5	45	-25	-73.5	61	39	-12.5	0.103448	0.112735	0.140735	N/A	N/A	0.171952	0.118973	0.171952	0.163149	N/A
169372	hsa-miR-5011-3p	N/A	N/A	N/A	78	41	39.5	39.5	75	38.5	-30	-5.5	-12.5	-31	-83	-4.5	-16	-39.5	N/A	N/A	N/A	N/A	N/A	N/A	N/A	N/A	N/A	N/A
168732	hsa-miR-5011-5p	N/A	N/A	N/A	103	52	46	43.5	61.5	47	-19	4	-6.5	-29.5	-97.5	-2.5	-7.16667	-43.1667	N/A	0.0111343	N/A	N/A	N/A	N/A	0.0111343	N/A	N/A	N/A
145727	hsa-miR-501-3p	9.39225	0.139594	0.706597	100	53.5	61	101	254.5	56	0.5	5	8.5	34.5	92	15.5	4.66667	47.3333	0.00164204	0.0139179	0.0265833	0.096571	0.255556	0.0436927	0.0140477	0.13194	0.887768	0.835767
145675	hsa-miR-501-5p	0.389836	0.182516	0.706597	207	146	97	77	76.5	98	102.5	96.5	45.5	11.5	-65.5	57.5	81.5	1.16667	0.336617	0.268615	0.142299	0.0321903	N/A	0.162086	0.249177	0.0971382	0.39573	0.945561
146178	hsa-miR-502-3p	0.862612	0.839364	0.939386	120	70	85.5	70.5	127	87	20	21.5	33.5	2.5	-38.5	44.5	25	2.83333	0.0656814	0.0598469	0.104769	0.0069979	N/A	0.12544	0.0767659	0.0662192	0.318195	1.26476
11134	hsa-miR-502-5p	1.15503	N/A	N/A	130.5	65.5	91.5	48.5	95.5	80	29.5	17	37	-16.5	-48	35.5	27.8333	-9.66667	0.0968801	0.0473208	0.115715	N/A	N/A	0.10007	0.0866388	0.10007	0.40777	N/A
42721	hsa-miR-503-3p	N/A	N/A	N/A	76	43	46.5	44	95	44	-8.5	-4	-7	-22.5	-49	4	-6.5	-22.5	N/A	N/A	N/A	N/A	N/A	0.0112755	N/A	0.0112755	N/A	N/A
46803	hsa-miR-503-5p	N/A	N/A	N/A	90.5	41	50.5	38.5	89.5	67.5	-27	-7	-4	-34	-55	18	-12.6667	-23.6667	N/A	N/A	N/A	N/A	N/A	0.05074	N/A	0.05074	N/A	N/A
28480	hsa-miR-504-5p	N/A	N/A	N/A	100.5	45.5	47.5	42	68.5	46.5	-2	-4	-4.5	-23	-69.5	4.5	-3.5	-29.3333	N/A	N/A	N/A	N/A	N/A	0.012685	N/A	0.012685	N/A	N/A
169201	hsa-miR-5047	1.51938	N/A	N/A	95	50.5	89	40	65	76	-12.5	2	35	-32.5	-83.5	31	8.16667	-28.3333	N/A	0.00556715	0.109461	N/A	N/A	0.0873855	0.0575138	0.0873855	1.27732	N/A
42669	hsa-miR-505-3p	2.03197	0.199488	0.706597	169	92	90.5	178.5	320.5	86	54	45.5	38.5	105	160.5	43.5	46	103	0.17734	0.126653	0.120407	0.293912	0.445833	0.122622	0.141466	0.287456	0.220716	0.562531
42490	hsa-miR-505-5p	0.467221	0.218238	0.706597	616.5	1212.5	321.5	458	436.5	319.5	529	1165	268	391.5	301.5	278.5	654	323.833	1.73727	3.24287	0.838155	1.09587	0.8375	0.78506	1.93943	0.906144	0.62649	0.183622
11138	hsa-miR-506-3p	1.07874	N/A	N/A	89.5	53	71	46.5	103.5	56.5	-7.5	5.5	18.5	-18	-37	14	5.5	-13.6667	N/A	0.0153097	0.0578577	N/A	N/A	0.0394644	0.0365837	0.0394644	0.822388	N/A
168704	hsa-miR-506-5p	1.3488	0.744545	0.904519	119	640	226.5	624	86	216	13.5	594	173	547.5	-55	170.5	260.167	221	0.044335	1.65344	0.541048	1.53254	N/A	0.48062	0.746276	1.00658	1.10409	0.738957
11139	hsa-miR-507	N/A	N/A	N/A	70.5	40	39	39	73.5	37	-23	-7.5	-12.5	-27.5	-72.5	-3	-14.3333	-34.3333	N/A	N/A	N/A	N/A	N/A	N/A	N/A	N/A	N/A	N/A
11140	hsa-miR-508-3p	N/A	N/A	N/A	61	43	49.5	48	102.5	43.5	-16	-5.5	-5.5	-22.5	-64.5	1.5	-9	-28.5	N/A	N/A	N/A	N/A	N/A	0.00422833	N/A	0.00422833	N/A	N/A
42812	hsa-miR-508-5p	1.59565	N/A	N/A	105.5	62.5	122.5	44.5	63	97	9	14.5	70	-19.5	-70	54.5	31.1667	-11.6667	0.0295567	0.0403619	0.218921	N/A	N/A	0.153629	0.0962798	0.153629	1.10457	N/A
168629	hsa-miR-5087	N/A	N/A	N/A	70.5	45.5	50	40.5	76.5	49.5	-11.5	-2.5	-4.5	-30.5	-86.5	9.5	-6.16667	-35.8333	N/A	N/A	N/A	N/A	N/A	0.0267794	N/A	0.0267794	N/A	N/A
168569	hsa-miR-5088-5p	N/A	N/A	N/A	97.5	42	48.5	42	76.5	49.5	-3.5	-4	-4	-23.5	-59.5	6.5	-3.83333	-25.5	N/A	N/A	N/A	N/A	N/A	0.0183228	N/A	0.0183228	N/A	N/A
168887	hsa-miR-5089-5p	1.28801	0.788034	0.91766	397.5	141	549	119	357.5	1066.5	304	91.5	487.5	47.5	204.5	1020.5	294.333	424.167	0.998358	0.254697	1.52463	0.13296	0.568056	2.87667	0.925895	1.19256	0.689127	1.23651
169342	hsa-miR-5090	N/A	N/A	N/A	65.5	41.5	44	45.5	69.5	39.5	-15.5	-6	-10.5	-25	-79	-2	-10.6667	-35.3333	N/A	N/A	N/A	N/A	N/A	N/A	N/A	N/A	N/A	N/A
168875	hsa-miR-5091	0.832005	N/A	N/A	87	46.5	66	44	82.5	53	-12	-1.5	13	-23	-72	12	-0.166667	-27.6667	N/A	N/A	0.0406568	N/A	N/A	0.0338266	0.0406568	0.0338266	N/A	N/A
168992	hsa-miR-5092	N/A	N/A	N/A	55.5	38.5	41.5	33.5	100.5	35	-42	-10.5	-12	-32.5	-66	-6.5	-21.5	-35	N/A	N/A	N/A	N/A	N/A	N/A	N/A	N/A	N/A	N/A
168782	hsa-miR-5093	5.59022	N/A	N/A	95.5	45	62	42.5	58.5	74	2.5	-1.5	8.5	-24	-82	34.5	3.16667	-23.8333	0.00821018	N/A	0.0265833	N/A	N/A	0.0972516	0.0173967	0.0972516	0.746792	N/A
145824	hsa-miR-509-3-5p	1.64713	N/A	N/A	120.5	54	75	35.5	70	69	14	6	21	-36.5	-105.5	25	13.6667	-39	0.045977	0.0167015	0.0656763	N/A	N/A	0.0704722	0.0427849	0.0704722	0.575973	N/A
11141	hsa-miR-509-3p	N/A	N/A	N/A	77.5	44.5	53.5	42	95.5	42.5	-30	-4	-0.5	-31	-54.5	-4.5	-11.5	-30	N/A	N/A	N/A	N/A	N/A	N/A	N/A	N/A	N/A	N/A
168932	hsa-miR-5094	N/A	N/A	N/A	65	40	44.5	37.5	62.5	38.5	-36	-9	-7.5	-30	-83	-3	-17.5	-38.6667	N/A	N/A	N/A	N/A	N/A	N/A	N/A	N/A	N/A	N/A
169203	hsa-miR-5095	2.59602	N/A	N/A	107.5	56	81.5	39.5	61	88	9	10	28	-32.5	-98	44.5	15.6667	-28.6667	0.0295567	0.0278358	0.0875684	N/A	N/A	0.12544	0.0483203	0.12544	0.703654	N/A
145835	hsa-miR-509-5p	N/A	N/A	N/A	50.5	37.5	36	36	72	34	-44	-9	-17.5	-36	-92	-10	-23.5	-46	N/A	N/A	N/A	N/A	N/A	N/A	N/A	N/A	N/A	N/A
169398	hsa-miR-5096	4.90729	N/A	N/A	95	46.5	58.5	39	72	67.5	0	-1	4.5	-28	-66.5	24.5	1.16667	-23.3333	N/A	N/A	0.0140735	N/A	N/A	0.0690627	0.0140735	0.0690627	N/A	N/A
168878	hsa-miR-5100	0.282	0.160937	0.706597	11235	4404	5729	547.5	151	6215.5	11119	4356.5	5676.5	476.5	1.5	6167.5	7050.67	2215.17	36.5156	12.1267	17.7529	1.3338	0.00416667	17.3855	22.1317	6.24115	0.577022	1.55006
148665	hsa-miR-510-5p	N/A	N/A	N/A	63	37	39.5	37	75	39.5	-36.5	-12.5	-14	-29.5	-80.5	-3.5	-21	-37.8333	N/A	N/A	N/A	N/A	N/A	N/A	N/A	N/A	N/A	N/A
27229	hsa-miR-511-5p	N/A	N/A	N/A	78.5	46	51	202	207.5	44.5	-14.5	-4	-5.5	130.5	49.5	0.5	-8	60.1667	N/A	N/A	N/A	0.36529	0.1375	0.00140944	N/A	0.168067	N/A	1.09395
11144	hsa-miR-512-3p	N/A	N/A	N/A	72.5	38.5	50	38.5	79	43	-26	-10	-8.5	-28.5	-69.5	1.5	-14.8333	-32.1667	N/A	N/A	N/A	N/A	N/A	0.00422833	N/A	0.00422833	N/A	N/A
145690	hsa-miR-512-5p	N/A	N/A	N/A	73.5	42	44	39	91	39.5	-24	-5.5	-9	-27	-58.5	-1	-12.8333	-28.8333	N/A	N/A	N/A	N/A	N/A	N/A	N/A	N/A	N/A	N/A
169391	hsa-miR-513a-3p	N/A	N/A	N/A	69	40.5	48	39	60	38	-20	-8	-7.5	-30	-94.5	-3.5	-11.8333	-42.6667	N/A	N/A	N/A	N/A	N/A	N/A	N/A	N/A	N/A	N/A
42581	hsa-miR-513a-5p	0.730877	0.722375	0.894678	882.5	3830	619	2700.5	191.5	1249	779.5	3783.5	567.5	2631.5	37	1205	1710.17	1291.17	2.55993	10.5317	1.77482	7.36599	0.102778	3.39676	4.95547	3.62184	0.977717	1.00414
46789	hsa-miR-513b-5p	1.08642	0.91248	0.972842	379	1628	1025.5	419	77	1838	273	1577.5	970	349	-69.5	1791.5	940.167	690.333	0.896552	4.39109	3.03362	0.976907	N/A	5.05004	2.77375	3.01347	0.635133	0.955754
169068	hsa-miR-513c-3p	2.02054	N/A	N/A	118.5	64	94.5	46	63	102.5	29	15	38.5	-23.5	-95	61.5	27.5	-19	0.0952381	0.0417537	0.120407	N/A	N/A	0.173362	0.0857994	0.173362	0.46815	N/A
46398	hsa-miR-513c-5p	2.55379	N/A	N/A	73	45	69	42	121	78.5	-4	-3	12	-28	-55	34	1.66667	-16.3333	N/A	N/A	0.0375293	N/A	N/A	0.0958421	0.0375293	0.0958421	N/A	N/A
42959	hsa-miR-514a-3p	2.03487	N/A	N/A	107.5	54	66	41	72.5	59.5	-0.5	4	11.5	-29	-88	17	5	-33.3333	N/A	0.0111343	0.0359656	N/A	N/A	0.0479211	0.02355	0.0479211	0.74558	N/A
169212	hsa-miR-514a-5p	2.98569	N/A	N/A	62	45.5	66.5	59	93	69.5	-6	-3	8	-11.5	-46	26.5	-0.333333	-10.3333	N/A	N/A	0.0250195	N/A	N/A	0.0747005	0.0250195	0.0747005	N/A	N/A
147809	hsa-miR-514b-3p	2.18962	N/A	N/A	115.5	57	81.5	48.5	107	91	18.5	7.5	27	-18.5	-36	43	17.6667	-3.83333	0.0607553	0.0208768	0.084441	N/A	N/A	0.121212	0.0553577	0.121212	0.580298	N/A
147914	hsa-miR-514b-5p	N/A	N/A	N/A	67.5	38	43	46	86	40.5	-17	-10.5	-13	-27	-69.5	-3.5	-13.5	-33.3333	N/A	N/A	N/A	N/A	N/A	N/A	N/A	N/A	N/A	N/A
11148	hsa-miR-515-3p	N/A	N/A	N/A	68.5	41.5	44.5	46	82.5	42	-26.5	-6.5	-10	-24	-72	-1.5	-14.3333	-32.5	N/A	N/A	N/A	N/A	N/A	N/A	N/A	N/A	N/A	N/A
11149	hsa-miR-515-5p	N/A	N/A	N/A	58.5	38	38.5	35.5	92.5	39	-43.5	-11.5	-15.5	-31	-81	-2	-23.5	-38	N/A	N/A	N/A	N/A	N/A	N/A	N/A	N/A	N/A	N/A
145717	hsa-miR-516a-3p/hsa-miR-516b-3p	N/A	N/A	N/A	96.5	50	56	43	79.5	45.5	-18.5	3	6	-30	-62	-4.5	-3.16667	-32.1667	N/A	0.00835073	0.0187647	N/A	N/A	N/A	0.0135577	N/A	0.543142	N/A
148650	hsa-miR-516a-5p	N/A	N/A	N/A	64	45.5	54.5	37	72.5	57	-26	-2.5	0	-28.5	-78.5	15.5	-9.5	-30.5	N/A	N/A	N/A	N/A	N/A	0.0436927	N/A	0.0436927	N/A	N/A
11151	hsa-miR-516b-5p	1.14128	0.878088	0.955883	152.5	138.5	174.5	70.5	98	263.5	66	91.5	120.5	4.5	-40.5	224.5	92.6667	62.8333	0.216749	0.254697	0.376857	0.0125962	N/A	0.63284	0.282768	0.322718	0.295874	1.35901
13130	hsa-miR-517-5p	N/A	N/A	N/A	75	48	52	43	83.5	46	-18	-0.5	-1.5	-22	-61	5	-6.66667	-26	N/A	N/A	N/A	N/A	N/A	0.0140944	N/A	0.0140944	N/A	N/A
145999	hsa-miR-517a-3p/hsa-miR-517b-3p	N/A	N/A	N/A	81.5	45.5	53.5	40	82	55	-26.5	-2	-4.5	-33	-77	6.5	-11	-34.5	N/A	N/A	N/A	N/A	N/A	0.0183228	N/A	0.0183228	N/A	N/A
11154	hsa-miR-517c-3p	N/A	N/A	N/A	69	38.5	38	39.5	63.5	35	-44.5	-7	-11.5	-30	-84	-6.5	-21	-40.1667	N/A	N/A	N/A	N/A	N/A	N/A	N/A	N/A	N/A	N/A
169090	hsa-miR-5186	0.506342	N/A	N/A	99	62.5	49.5	44.5	91.5	60	-15	15	-4.5	-27.5	-55.5	7.5	-1.5	-25.1667	N/A	0.0417537	N/A	N/A	N/A	0.0211416	0.0417537	0.0211416	N/A	N/A
169185	hsa-miR-5187-3p	0.536628	0.0694686	0.706597	187	179	147.5	116.5	161	119.5	82	134.5	97	44	-5.5	76.5	104.5	38.3333	0.269294	0.374391	0.303362	0.123163	N/A	0.215645	0.315682	0.169404	0.169857	0.386027
168897	hsa-miR-5187-5p	2.64081	N/A	N/A	91.5	49	65	63	101	63	-6	1.5	13	-6	-53.5	21	2.83333	-12.8333	N/A	0.00417537	0.0406568	N/A	N/A	0.0591966	0.0224161	0.0591966	1.15079	N/A
168632	hsa-miR-5188	1.35253	N/A	N/A	175	88.5	116	49.5	62.5	128	76.5	40	58	-21.5	-86.5	87	58.1667	-7	0.251232	0.111343	0.181392	N/A	N/A	0.245243	0.181322	0.245243	0.385746	N/A
169218	hsa-miR-5189-5p	4.47521	N/A	N/A	78.5	49.5	64.5	43	75.5	72.5	-19.5	1	12	-26	-78.5	32	-2.16667	-24.1667	N/A	0.00278358	0.0375293	N/A	N/A	0.0902044	0.0201564	0.0902044	1.21891	N/A
11155	hsa-miR-518a-3p	N/A	N/A	N/A	83.5	40	45.5	44.5	79	40	-20	-6	-7	-25	-71	-3.5	-11	-33.1667	N/A	N/A	N/A	N/A	N/A	N/A	N/A	N/A	N/A	N/A
145905	hsa-miR-518a-5p/hsa-miR-527	0.340506	N/A	N/A	79.5	47	74.5	39	74	52	-24	-1	22.5	-32.5	-84.5	8.5	-0.833333	-36.1667	N/A	N/A	0.0703675	N/A	N/A	0.0239605	0.0703675	0.0239605	N/A	N/A
148641	hsa-miR-518b	0.784475	0.675845	0.870711	550	493	944	580.5	236	1004.5	444.5	446	888.5	507.5	62.5	959.5	593	509.833	1.45977	1.24148	2.77873	1.42057	0.173611	2.70472	1.82666	1.43297	0.455319	0.883202
105441	hsa-miR-518c-3p	0.865285	N/A	N/A	84	41.5	66.5	40.5	73.5	54.5	-19.5	-5.5	12.5	-28.5	-65.5	12	-4.16667	-27.3333	N/A	N/A	0.039093	N/A	N/A	0.0338266	0.039093	0.0338266	N/A	N/A
145821	hsa-miR-518c-5p	125.533	N/A	N/A	86.5	46	55	116	308.5	56.5	-27.5	-0.5	0.5	46	155.5	10	-9.16667	70.5	N/A	N/A	0.00156372	0.128761	0.431944	0.0281889	0.00156372	0.196298	N/A	1.07072
145965	hsa-miR-518d-3p	N/A	N/A	N/A	72.5	43	43.5	43	72.5	38.5	-32.5	-6	-11.5	-27.5	-76.5	-6	-16.6667	-36.6667	N/A	N/A	N/A	N/A	N/A	N/A	N/A	N/A	N/A	N/A
146136	hsa-miR-518d-5p/hsa-miR-520c-5p/hsa-miR-526a	1.58337	N/A	N/A	93.5	54	68.5	57	97	56	0	6.5	13	-9.5	-48	16.5	6.5	-13.6667	N/A	0.0180932	0.0406568	N/A	N/A	0.0465116	0.029375	0.0465116	0.543142	N/A
11159	hsa-miR-518e-3p	N/A	N/A	N/A	82.5	40	42.5	49.5	78	37.5	-25.5	-6	-12	-20.5	-58	-7	-14.5	-28.5	N/A	N/A	N/A	N/A	N/A	N/A	N/A	N/A	N/A	N/A
13137	hsa-miR-518e-5p/hsa-miR-519a-5p/hsa-miR-519b-5p/hsa-miR-519c-5p/hsa-miR-522-5p/hsa-miR-523-5p	0.754955	N/A	N/A	124	59	90	67	142.5	62	18.5	12.5	37.5	-3.5	-26	19	22.8333	-3.5	0.0607553	0.0347947	0.117279	N/A	N/A	0.0535588	0.0709431	0.0535588	0.594496	N/A
145748	hsa-miR-518f-3p	N/A	N/A	N/A	68	40.5	45.5	38.5	62.5	34	-30	-9	-7.5	-27.5	-88.5	-7	-15.5	-41	N/A	N/A	N/A	N/A	N/A	N/A	N/A	N/A	N/A	N/A
46622	hsa-miR-518f-5p	N/A	N/A	N/A	72	41.5	45	39.5	114.5	42	-34.5	-7.5	-11	-30.5	-43	-3	-17.6667	-25.5	N/A	N/A	N/A	N/A	N/A	N/A	N/A	N/A	N/A	N/A
168578	hsa-miR-5190	1.48981	N/A	N/A	100.5	47.5	61	39	69.5	55.5	-12.5	1	10	-32	-77	9	-0.5	-33.3333	N/A	0.00278358	0.0312744	N/A	N/A	0.02537	0.017029	0.02537	1.18304	N/A
169181	hsa-miR-5191	0.650476	N/A	N/A	3356	324	2324.5	59	92	1470.5	3265	277	2271.5	-7.5	-62	1430.5	1937.83	453.667	10.7225	0.771051	7.10399	N/A	N/A	4.03242	6.19918	4.03242	0.812534	N/A
169139	hsa-miR-5192	N/A	N/A	N/A	62.5	40	49	37	77	42.5	-38	-8	-4.5	-31	-69	2	-16.8333	-32.6667	N/A	N/A	N/A	N/A	N/A	0.00563777	N/A	0.00563777	N/A	N/A
168885	hsa-miR-5194	0.364226	N/A	N/A	86.5	43.5	75.5	58.5	160.5	56.5	-18.5	-5	21.5	-11.5	8.5	9	-0.666667	2	N/A	N/A	0.06724	N/A	0.0236111	0.02537	0.06724	0.0244905	N/A	0.0507832
169346	hsa-miR-5195-3p	N/A	N/A	N/A	71.5	37.5	39.5	38	85.5	37	-23.5	-11.5	-13	-30	-73.5	-6	-16	-36.5	N/A	N/A	N/A	N/A	N/A	N/A	N/A	N/A	N/A	N/A
169013	hsa-miR-5195-5p	0.37974	0.161424	0.706597	100	79.5	71	77.5	161	54	-1.5	32	16.5	7	-6.5	12	15.6667	4.16667	N/A	0.0890745	0.0516028	0.0195941	N/A	0.0338266	0.0703386	0.0267104	0.376698	0.376779
169274	hsa-miR-5196-3p	0.287874	0.122751	0.706597	370	197.5	217	82	143	156	255	151	163.5	8	-21	112.5	189.833	33.1667	0.837438	0.42032	0.511337	0.0223933	N/A	0.317125	0.589699	0.169759	0.371923	1.22766
168658	hsa-miR-5196-5p	N/A	N/A	N/A	67.5	44	49.5	44	87.5	45	-21.5	-1.5	-1	-21.5	-47.5	6	-8	-21	N/A	N/A	N/A	N/A	N/A	0.0169133	N/A	0.0169133	N/A	N/A
168609	hsa-miR-5197-3p	N/A	N/A	N/A	66	40.5	44.5	37.5	67.5	38	-29	-8	-12	-34	-78	-9	-16.3333	-40.3333	N/A	N/A	N/A	N/A	N/A	N/A	N/A	N/A	N/A	N/A
168614	hsa-miR-5197-5p	1.62224	0.548063	0.800076	79	74.5	63.5	89.5	164	93.5	-22	27	7.5	17	17.5	51	4.16667	28.5	N/A	0.0751566	0.0234558	0.0475857	0.0486111	0.143763	0.0493062	0.0799867	0.741447	0.690546
46401	hsa-miR-519a-3p	1.19762	N/A	N/A	98.5	50	57	44	67	47	9	2.5	3	-21.5	-73	6.5	4.83333	-29.3333	0.0295567	0.00695894	0.00938233	N/A	N/A	0.0183228	0.0152993	0.0183228	0.810921	N/A
46231	hsa-miR-519b-3p	N/A	N/A	N/A	69	44.5	53	36	67.5	49	-23.5	-2	0	-30	-75.5	9.5	-8.5	-32	N/A	N/A	N/A	N/A	N/A	0.0267794	N/A	0.0267794	N/A	N/A
145723	hsa-miR-519c-3p	N/A	N/A	N/A	71	40	43	37.5	66.5	36	-38.5	-7.5	-13.5	-36.5	-100.5	-10	-19.8333	-49	N/A	N/A	N/A	N/A	N/A	N/A	N/A	N/A	N/A	N/A
46221	hsa-miR-519d-3p	1.09721	N/A	N/A	146	75	99	60	132.5	93	54.5	28	46	-7	-23	52	42.8333	7.33333	0.178982	0.0779402	0.143862	N/A	N/A	0.146582	0.133595	0.146582	0.383978	N/A
11164	hsa-miR-519e-3p	0.691904	N/A	N/A	804.5	274.5	534	40.5	82.5	403	700.5	226.5	479.5	-25	-72.5	362.5	468.833	88.3333	2.30049	0.63048	1.49961	N/A	N/A	1.02185	1.47686	1.02185	0.56555	N/A
13132	hsa-miR-519e-5p	1.90847	0.287608	0.706597	215	145.5	198.5	277.5	584	148	113.5	97.5	142	208.5	430	106	117.667	248.167	0.372742	0.271399	0.444097	0.583625	1.19444	0.298802	0.362746	0.69229	0.239236	0.660998
11165	hsa-miR-520a-3p	N/A	N/A	N/A	87	42.5	47.5	41	91.5	38.5	-25.5	-4.5	-6	-32.5	-83.5	-7.5	-12	-41.1667	N/A	N/A	N/A	N/A	N/A	N/A	N/A	N/A	N/A	N/A
13133	hsa-miR-520a-5p	4.30705	0.125246	0.706597	101.5	85.5	92.5	196.5	381	94.5	7	40	40.5	124	230	49	29.1667	134.333	0.0229885	0.111343	0.126661	0.347096	0.638889	0.138125	0.0869977	0.374703	0.643238	0.671253
169005	hsa-miR-520b/hsa-miR-520c-3p	N/A	N/A	N/A	72	42	43.5	37.5	68	41.5	-29	-6.5	-8.5	-33	-74.5	-1	-14.6667	-36.1667	N/A	N/A	N/A	N/A	N/A	N/A	N/A	N/A	N/A	N/A
145819	hsa-miR-520c-3p	N/A	N/A	N/A	82	42.5	44	39.5	70	38.5	-27	-6.5	-12.5	-31	-83.5	-7	-15.3333	-40.5	N/A	N/A	N/A	N/A	N/A	N/A	N/A	N/A	N/A	N/A
11168	hsa-miR-520d-3p	N/A	N/A	N/A	66	41.5	40.5	38.5	112	36.5	-30.5	-6.5	-12	-28.5	-68.5	-4	-16.3333	-33.6667	N/A	N/A	N/A	N/A	N/A	N/A	N/A	N/A	N/A	N/A
168785	hsa-miR-520d-5p	N/A	N/A	N/A	61	41.5	52	38.5	59	40.5	-33	-4.5	-1.5	-28	-89.5	1	-13	-38.8333	N/A	N/A	N/A	N/A	N/A	0.00281889	N/A	0.00281889	N/A	N/A
145722	hsa-miR-520e	2.47488	N/A	N/A	106	54	70.5	42	65.5	63	3	6	15	-28.5	-84	21.5	8	-30.3333	0.00985222	0.0167015	0.0469116	N/A	N/A	0.0606061	0.0244884	0.0606061	0.805226	N/A
42455	hsa-miR-520f-3p	4.05074	N/A	N/A	86.5	49.5	49	39	72	59	-20	3.5	-5	-31.5	-95.5	14	-7.16667	-37.6667	N/A	0.00974252	N/A	N/A	N/A	0.0394644	0.00974252	0.0394644	N/A	N/A
46454	hsa-miR-520g-3p	2.77913	N/A	N/A	101	48.5	61	42	97	70.5	-15	0	6	-28	-53.5	18.5	-3	-21	N/A	N/A	0.0187647	N/A	N/A	0.0521494	0.0187647	0.0521494	N/A	N/A
46500	hsa-miR-520g-3p/hsa-miR-520h	1.96103	N/A	N/A	72.5	52	63.5	43.5	81.5	54.5	-11	5	7.5	-26.5	-63	13	0.5	-25.5	N/A	0.0139179	0.0234558	N/A	N/A	0.0366455	0.0186869	0.0366455	0.360914	N/A
11171	hsa-miR-521	N/A	N/A	N/A	81.5	44.5	45.5	46.5	57	38	-26.5	-4	-6	-27.5	-84.5	-8	-12.1667	-40	N/A	N/A	N/A	N/A	N/A	N/A	N/A	N/A	N/A	N/A
42483	hsa-miR-522-3p	0.30008	0.6196	0.839436	102	875	56.5	216.5	66.5	58	8.5	827.5	4.5	150	-83.5	17.5	280.167	28	0.0279146	2.30341	0.0140735	0.419874	N/A	0.0493305	0.781799	0.234602	1.68556	1.11684
145754	hsa-miR-523-3p	0.860769	N/A	N/A	134	74.5	117	50.5	86.5	82.5	38.5	26.5	58.5	-18	-69.5	39	41.1667	-16.1667	0.126437	0.0737648	0.182955	N/A	N/A	0.109937	0.127719	0.109937	0.427553	N/A
31349	hsa-miR-524-3p	N/A	N/A	N/A	66	41	40	40	78	38.5	-33	-7	-12.5	-28	-85	-3	-17.5	-38.6667	N/A	N/A	N/A	N/A	N/A	N/A	N/A	N/A	N/A	N/A
46235	hsa-miR-524-5p	N/A	N/A	N/A	69.5	41	41.5	42.5	74	42	-37.5	-5.5	-11	-31.5	-90	-1.5	-18	-41	N/A	N/A	N/A	N/A	N/A	N/A	N/A	N/A	N/A	N/A
46495	hsa-miR-525-3p	N/A	N/A	N/A	60.5	39	47	38	94.5	39	-20	-7.5	-5.5	-27	-50	1	-11	-25.3333	N/A	N/A	N/A	N/A	N/A	0.00281889	N/A	0.00281889	N/A	N/A
169414	hsa-miR-525-5p	N/A	N/A	N/A	64	39.5	39.5	40	63.5	37	-31	-9	-16.5	-28.5	-84	-6	-18.8333	-39.5	N/A	N/A	N/A	N/A	N/A	N/A	N/A	N/A	N/A	N/A
145785	hsa-miR-526b-3p	N/A	N/A	N/A	71	39	39	38.5	68	38	-32.5	-9	-14	-34	-72	-6.5	-18.5	-37.5	N/A	N/A	N/A	N/A	N/A	N/A	N/A	N/A	N/A	N/A
46744	hsa-miR-526b-5p	N/A	N/A	N/A	68	41.5	41	38.5	81	37	-39	-7.5	-15.5	-29	-77.5	-8	-20.6667	-38.1667	N/A	N/A	N/A	N/A	N/A	N/A	N/A	N/A	N/A	N/A
42732	hsa-miR-532-3p	1.18422	N/A	N/A	124	69.5	75	63.5	106.5	73.5	24.5	23.5	23	-8	-41	30.5	23.6667	-6.16667	0.0804598	0.0654141	0.0719312	N/A	N/A	0.085976	0.0726017	0.085976	0.103926	N/A
17624	hsa-miR-532-5p	22.547	0.145565	0.706597	156.5	67.5	69	603	1136.5	80	23.5	21.5	18	533.5	995.5	35.5	21	521.5	0.0771757	0.0598469	0.056294	1.49335	2.76528	0.10007	0.0644389	1.4529	0.173382	0.917519
168583	hsa-miR-539-3p	3.76046	N/A	N/A	115.5	62.5	71.5	40	60	110	21	12.5	15	-29	-89.5	67	16.1667	-17.1667	0.0689655	0.0347947	0.0469116	N/A	N/A	0.188865	0.050224	0.188865	0.344946	N/A
14271	hsa-miR-539-5p	N/A	N/A	N/A	74	41	39.5	38.5	90	42	-33	-8	-15.5	-30	-71.5	-3	-18.8333	-34.8333	N/A	N/A	N/A	N/A	N/A	N/A	N/A	N/A	N/A	N/A
42635	hsa-miR-541-3p	N/A	N/A	N/A	77	42.5	50.5	44.5	93.5	42	-21.5	-7.5	-10	-24.5	-64.5	-4.5	-13	-31.1667	N/A	N/A	N/A	N/A	N/A	N/A	N/A	N/A	N/A	N/A
42617	hsa-miR-541-5p	0.850004	N/A	N/A	93	55.5	55.5	49	83	51.5	-19	10.5	5.5	-22	-64.5	7	-1	-26.5	N/A	0.0292276	0.0172009	N/A	N/A	0.0197322	0.0232142	0.0197322	0.366331	N/A
14272	hsa-miR-542-3p	0.442974	0.407061	0.72602	702.5	1366	222.5	475	80	287.5	590.5	1319	169	403.5	-81	242.5	692.833	188.333	1.93924	3.67154	0.528538	1.12946	N/A	0.68358	2.04644	0.906521	0.769258	0.347798
42811	hsa-miR-542-5p	13.5201	N/A	N/A	84.5	46.5	55.5	44.5	80.5	61	-16	-3	1	-25.5	-72.5	15	-6	-27.6667	N/A	N/A	0.00312744	N/A	N/A	0.0422833	0.00312744	0.0422833	N/A	N/A
145689	hsa-miR-543	1.22267	0.828041	0.939386	140.5	47	63	54	207	63	46	-1.5	7.5	-12	55	21.5	17.3333	21.5	0.151067	N/A	0.0234558	N/A	0.152778	0.0606061	0.0872616	0.106692	1.03407	0.610873
33043	hsa-miR-544a	N/A	N/A	N/A	68.5	40	43.5	37	85.5	40.5	-38.5	-8	-10	-37.5	-101	-5	-18.8333	-47.8333	N/A	N/A	N/A	N/A	N/A	N/A	N/A	N/A	N/A	N/A
147874	hsa-miR-544b	1.16259	0.510203	0.774318	134	77.5	86.5	103.5	208.5	90.5	37	31.5	33.5	29	55.5	46	34	43.5	0.121511	0.0876827	0.104769	0.0811756	0.154167	0.129669	0.104654	0.12167	0.161621	0.305309
145741	hsa-miR-545-3p	5.16186	N/A	N/A	88	57	61.5	40	109	80	-13.5	7.5	4.5	-31	-74.5	32	-0.5	-24.5	N/A	0.0208768	0.0140735	N/A	N/A	0.0902044	0.0174752	0.0902044	0.275287	N/A
42956	hsa-miR-545-5p	2.12182	N/A	N/A	109.5	57	51.5	38	59.5	65	-5.5	10.5	-0.5	-36	-99	22	1.5	-37.6667	N/A	0.0292276	N/A	N/A	N/A	0.0620155	0.0292276	0.0620155	N/A	N/A
17535	hsa-miR-548a-3p	N/A	N/A	N/A	79	43	42.5	43	77	45.5	-21.5	-4	-12	-28.5	-94.5	1.5	-12.5	-40.5	N/A	N/A	N/A	N/A	N/A	0.00422833	N/A	0.00422833	N/A	N/A
30493	hsa-miR-548a-5p	1.06569	0.963719	0.982962	86	61	147	69.5	136.5	160.5	-4.5	13.5	92	2.5	-22	120.5	33.6667	33.6667	N/A	0.0375783	0.287725	0.0069979	N/A	0.339676	0.162652	0.173337	1.08748	1.35712
169356	hsa-miR-548aa/hsa-miR-548ap-3p/hsa-miR-548t-3p	N/A	N/A	N/A	71	46.5	46	46.5	73.5	42	-25.5	-1.5	-9.5	-18	-78	1	-12.1667	-31.6667	N/A	N/A	N/A	N/A	N/A	0.00281889	N/A	0.00281889	N/A	N/A
148086	hsa-miR-548aa/hsa-miR-548t-3p	1.6203	N/A	N/A	64.5	51	42.5	41.5	75.5	45.5	-26	2.5	-9	-26	-71.5	4	-10.8333	-31.1667	N/A	0.00695894	N/A	N/A	N/A	0.0112755	0.00695894	0.0112755	N/A	N/A
168962	hsa-miR-548ab	N/A	N/A	N/A	65.5	39.5	43	38.5	66	40.5	-29.5	-8	-9.5	-28.5	-80	1.5	-15.6667	-35.6667	N/A	N/A	N/A	N/A	N/A	0.00422833	N/A	0.00422833	N/A	N/A
168827	hsa-miR-548ac	N/A	N/A	N/A	71	44	48.5	35.5	51.5	49	-33	-4	-4	-31.5	-79.5	7.5	-13.6667	-34.5	N/A	N/A	N/A	N/A	N/A	0.0211416	N/A	0.0211416	N/A	N/A
168743	hsa-miR-548ad-3p	N/A	N/A	N/A	59.5	40	36	38	83.5	35	-40	-7.5	-16	-29	-69	-5.5	-21.1667	-34.5	N/A	N/A	N/A	N/A	N/A	N/A	N/A	N/A	N/A	N/A
169366	hsa-miR-548ae-3p	N/A	N/A	N/A	78.5	39.5	38.5	40	72	33.5	-23.5	-8.5	-16	-32.5	-82.5	-9.5	-16	-41.5	N/A	N/A	N/A	N/A	N/A	N/A	N/A	N/A	N/A	N/A
168895	hsa-miR-548ag	6.87	N/A	N/A	86.5	49	60.5	44.5	97.5	71	3	2	5.5	-30	-49	26.5	3.5	-17.5	0.00985222	0.00556715	0.0172009	N/A	N/A	0.0747005	0.0108734	0.0747005	0.541111	N/A
168731	hsa-miR-548ah-3p	N/A	N/A	N/A	72	36.5	37	37	58.5	32.5	-36	-10	-15	-36.5	-99.5	-11	-20.3333	-49	N/A	N/A	N/A	N/A	N/A	N/A	N/A	N/A	N/A	N/A
169095	hsa-miR-548ah-3p/hsa-miR-548av-3p/hsa-miR-548o-3p	N/A	N/A	N/A	64.5	39.5	40.5	38	61.5	38.5	-21	-9	-18	-31.5	-88.5	-7	-16	-42.3333	N/A	N/A	N/A	N/A	N/A	N/A	N/A	N/A	N/A	N/A
169383	hsa-miR-548ah-5p	0.511024	N/A	N/A	198.5	151.5	82	66	75	86	99.5	105.5	26.5	-7.5	-79.5	42.5	77.1667	-14.8333	0.326765	0.293667	0.0828772	N/A	N/A	0.119803	0.234437	0.119803	0.564304	N/A
169078	hsa-miR-548ai/hsa-miR-570-5p	N/A	N/A	N/A	69.5	39	37.5	35.5	52	38.5	-27.5	-9	-14.5	-31.5	-73	-4	-17	-36.1667	N/A	N/A	N/A	N/A	N/A	N/A	N/A	N/A	N/A	N/A
169124	hsa-miR-548aj-3p	N/A	N/A	N/A	49.5	39	37.5	37	67.5	38	-35	-10	-17.5	-31	-92.5	-2.5	-20.8333	-42	N/A	N/A	N/A	N/A	N/A	N/A	N/A	N/A	N/A	N/A
169267	hsa-miR-548aj-5p/hsa-miR-548g-5p/hsa-miR-548x-5p	N/A	N/A	N/A	55	39	41	40	61.5	34.5	-33	-8.5	-12.5	-25.5	-68.5	-5.5	-18	-33.1667	N/A	N/A	N/A	N/A	N/A	N/A	N/A	N/A	N/A	N/A
168711	hsa-miR-548ak	2.41241	N/A	N/A	103.5	48.5	69.5	36.5	63.5	65	-10.5	0.5	14.5	-39.5	-110.5	20	1.5	-43.3333	N/A	0.00139179	0.0453479	N/A	N/A	0.0563777	0.0233699	0.0563777	1.32999	N/A
168756	hsa-miR-548al	N/A	N/A	N/A	71.5	43	44.5	38	68	38	-40.5	-3	-9	-34	-83.5	-4.5	-17.5	-40.6667	N/A	N/A	N/A	N/A	N/A	N/A	N/A	N/A	N/A	N/A
169092	hsa-miR-548am-3p	N/A	N/A	N/A	62.5	39	37.5	36.5	60	33.5	-38.5	-8.5	-16	-34.5	-71.5	-9	-21	-38.3333	N/A	N/A	N/A	N/A	N/A	N/A	N/A	N/A	N/A	N/A
169147	hsa-miR-548am-5p/hsa-miR-548au-5p/hsa-miR-548c-5p/hsa-miR-548o-5p	9.36519	N/A	N/A	94.5	54.5	66.5	64.5	137	122.5	-9	6	9	-6.5	-21.5	74.5	2	15.5	N/A	0.0167015	0.028147	N/A	N/A	0.210007	0.0224242	0.210007	0.360914	N/A
42777	hsa-miR-548am-5p/hsa-miR-548c-5p/hsa-miR-548o-5p	N/A	N/A	N/A	74	39	42	41.5	124	39.5	-25.5	-10	-11.5	-25	-49	-1	-15.6667	-25	N/A	N/A	N/A	N/A	N/A	N/A	N/A	N/A	N/A	N/A
169312	hsa-miR-548an	1.16778	0.351465	0.725322	707.5	945.5	823	1154.5	107.5	861.5	595	898.5	770.5	1085	-47.5	818.5	754.667	618.667	1.95402	2.50104	2.4097	3.03709	N/A	2.30726	2.28825	2.67217	0.12806	0.193127
168896	hsa-miR-548ao-3p	0.535668	0.658628	0.861859	211	2155	139	1217.5	215	98	114	2108	83.5	1143.5	47	54	768.5	414.833	0.374384	5.86778	0.261142	3.20084	0.130556	0.15222	2.16777	1.16121	1.47839	1.52119
169334	hsa-miR-548ao-5p	N/A	N/A	N/A	72	43	49	40.5	84	46.5	-24.5	-6	-8.5	-28	-66	0.5	-13	-31.1667	N/A	N/A	N/A	N/A	N/A	0.00140944	N/A	0.00140944	N/A	N/A
169009	hsa-miR-548ap-5p/hsa-miR-548j-5p	1.49473	0.360027	0.725322	147.5	207	335	330.5	428.5	272.5	31	160	279.5	254.5	279	226	156.833	253.167	0.101806	0.445372	0.87412	0.712386	0.775	0.637068	0.473766	0.708152	0.81673	0.0975261
169275	hsa-miR-548aq-3p	N/A	N/A	N/A	57	37.5	37	38	52.5	36	-36	-10	-16	-28.5	-84.5	-5	-20.6667	-39.3333	N/A	N/A	N/A	N/A	N/A	N/A	N/A	N/A	N/A	N/A
168884	hsa-miR-548aq-5p	N/A	N/A	N/A	68	40	40	36.5	68	39	-34.5	-5.5	-8.5	-38.5	-67	-5.5	-16.1667	-37	N/A	N/A	N/A	N/A	N/A	N/A	N/A	N/A	N/A	N/A
169273	hsa-miR-548ar-3p	N/A	N/A	N/A	62.5	38	36.5	36	70.5	33	-38	-9.5	-17	-30	-78	-7	-21.5	-38.3333	N/A	N/A	N/A	N/A	N/A	N/A	N/A	N/A	N/A	N/A
168613	hsa-miR-548ar-5p	N/A	N/A	N/A	68	43.5	39.5	38.5	62.5	43.5	-21.5	-8	-17.5	-32	-88	-2.5	-15.6667	-40.8333	N/A	N/A	N/A	N/A	N/A	N/A	N/A	N/A	N/A	N/A
168951	hsa-miR-548as-3p	0.408913	0.136991	0.706597	132	119	85.5	82	116	68.5	37.5	71	31	14.5	-21	26	46.5	6.5	0.123153	0.197634	0.0969507	0.0405878	N/A	0.0732911	0.139246	0.0569394	0.37513	0.406128
169287	hsa-miR-548as-5p	N/A	N/A	N/A	79	47.5	41.5	40.5	70.5	49.5	-17.5	0	-11	-26	-80.5	10.5	-9.5	-32	N/A	N/A	N/A	N/A	N/A	0.0295983	N/A	0.0295983	N/A	N/A
168588	hsa-miR-548at-3p	0.817938	N/A	N/A	88	61	50.5	48	76	55	-23	13	-4	-24.5	-91.5	10.5	-4.66667	-35.1667	N/A	0.0361865	N/A	N/A	N/A	0.0295983	0.0361865	0.0295983	N/A	N/A
168564	hsa-miR-548at-5p	1.13276	0.78869	0.91766	74.5	83	127.5	127	64.5	115	-25.5	34.5	74	58.5	-78.5	73.5	27.6667	17.8333	N/A	0.0960334	0.231431	0.163751	N/A	0.207188	0.163732	0.18547	0.584738	0.165606
168620	hsa-miR-548au-3p	N/A	N/A	N/A	76	44.5	44	37	56	43.5	-26	-3	-9	-29.5	-79.5	1.5	-12.6667	-35.8333	N/A	N/A	N/A	N/A	N/A	0.00422833	N/A	0.00422833	N/A	N/A
168634	hsa-miR-548av-5p/hsa-miR-548k	N/A	N/A	N/A	79.5	43	46.5	70	105	40.5	-24.5	-4	-7.5	-1	-55.5	-2	-12	-19.5	N/A	N/A	N/A	N/A	N/A	N/A	N/A	N/A	N/A	N/A
169037	hsa-miR-548aw	N/A	N/A	N/A	58.5	40.5	48.5	42.5	72	35.5	-19.5	-5.5	-8	-29.5	-64.5	-5	-11	-33	N/A	N/A	N/A	N/A	N/A	N/A	N/A	N/A	N/A	N/A
168821	hsa-miR-548ax	N/A	N/A	N/A	82	43.5	44	85	145.5	46	-23.5	-1.5	-7	10	-1	2	-10.6667	3.66667	N/A	N/A	N/A	0.0279916	N/A	0.00563777	N/A	0.0168147	N/A	0.940044
17298	hsa-miR-548b-3p	4.76329	N/A	N/A	102.5	58.5	132.5	42.5	74.5	210.5	7	11.5	77.5	-29	-87	167.5	32	17.1667	0.0229885	0.0320111	0.242377	N/A	N/A	0.472163	0.0991255	0.472163	1.25237	N/A
42791	hsa-miR-548b-5p	N/A	N/A	N/A	94	45	46	44.5	104	49	-19	-1.5	-5	-25.5	-48	4.5	-8.5	-23	N/A	N/A	N/A	N/A	N/A	0.012685	N/A	0.012685	N/A	N/A
145686	hsa-miR-548c-3p	N/A	N/A	N/A	74.5	39	41	43.5	75	36.5	-32.5	-9.5	-14	-26	-74.5	-7.5	-18.6667	-36	N/A	N/A	N/A	N/A	N/A	N/A	N/A	N/A	N/A	N/A
27549	hsa-miR-548d-3p	N/A	N/A	N/A	55	40.5	39.5	38	99	39	-46.5	-9	-17.5	-30	-64.5	-4	-24.3333	-32.8333	N/A	N/A	N/A	N/A	N/A	N/A	N/A	N/A	N/A	N/A
42756	hsa-miR-548d-5p	N/A	N/A	N/A	88	44.5	53.5	44	101.5	55	-18	-5.5	-4	-27	-63	5.5	-9.16667	-28.1667	N/A	N/A	N/A	N/A	N/A	0.0155039	N/A	0.0155039	N/A	N/A
46703	hsa-miR-548e-3p	1.08214	N/A	N/A	202.5	89	119.5	51.5	91	126.5	93.5	43.5	65.5	-19	-69.5	81	67.5	-2.5	0.307061	0.121086	0.204848	N/A	N/A	0.22833	0.210998	0.22833	0.441426	N/A
45736	hsa-miR-548f-3p	N/A	N/A	N/A	65.5	42	40	40.5	76	35	-42.5	-5	-15.5	-31	-103	-7.5	-21	-47.1667	N/A	N/A	N/A	N/A	N/A	N/A	N/A	N/A	N/A	N/A
46940	hsa-miR-548g-3p	N/A	N/A	N/A	71.5	39	41.5	43.5	60.5	33	-25	-7	-13.5	-27	-97.5	-10.5	-15.1667	-45	N/A	N/A	N/A	N/A	N/A	N/A	N/A	N/A	N/A	N/A
147262	hsa-miR-548h-3p/hsa-miR-548z	N/A	N/A	N/A	69	43	43.5	59.5	107.5	55	-37.5	-4	-11.5	-13.5	-62.5	6	-17.6667	-23.3333	N/A	N/A	N/A	N/A	N/A	0.0169133	N/A	0.0169133	N/A	N/A
46414	hsa-miR-548h-5p	N/A	N/A	N/A	81.5	45.5	47.5	38.5	96.5	46	-23	-3	-8	-34	-80.5	1.5	-11.3333	-37.6667	N/A	N/A	N/A	N/A	N/A	0.00422833	N/A	0.00422833	N/A	N/A
46704	hsa-miR-548i	4.05603	N/A	N/A	80.5	47	62	44	76	65	0	-1	5	-26.5	-76	22.5	1.33333	-26.6667	N/A	N/A	0.0156372	N/A	N/A	0.0634249	0.0156372	0.0634249	N/A	N/A
46592	hsa-miR-548j-5p	N/A	N/A	N/A	69.5	42.5	50.5	73.5	229	53	-24.5	-6	-4	2	56.5	5.5	-11.5	21.3333	N/A	N/A	N/A	0.00559832	0.156944	0.0155039	N/A	0.0593489	N/A	1.42657
46705	hsa-miR-548k	2.86927	N/A	N/A	82.5	50	51.5	55	131	52.5	-1.5	3	-2.5	-21	-40.5	8.5	-0.333333	-17.6667	N/A	0.00835073	N/A	N/A	N/A	0.0239605	0.00835073	0.0239605	N/A	N/A
46415	hsa-miR-548l	2.73272	0.492698	0.771575	98.5	52.5	88	59	178.5	121	1	2	35	-11.5	2.5	74	12.6667	21.6667	0.00328407	0.00556715	0.109461	N/A	0.00694444	0.208598	0.0394372	0.107771	1.53795	1.32309
46335	hsa-miR-548m	5.57647	N/A	N/A	115	48	63	42.5	76	64.5	1.5	1.5	8	-28.5	-83.5	22.5	3.66667	-29.8333	0.00492611	0.00417537	0.0250195	N/A	N/A	0.0634249	0.0113737	0.0634249	1.03956	N/A
46929	hsa-miR-548n	2.6401	N/A	N/A	88	59.5	57	59	89	59	-16.5	11	2.5	-8	-54	18	-1	-14.6667	N/A	0.0306193	0.00781861	N/A	N/A	0.05074	0.019219	0.05074	0.838887	N/A
46450	hsa-miR-548o-3p	N/A	N/A	N/A	64	37	37.5	36	64	35	-46.5	-9.5	-14	-35.5	-83.5	-11	-23.3333	-43.3333	N/A	N/A	N/A	N/A	N/A	N/A	N/A	N/A	N/A	N/A
46355	hsa-miR-548p	N/A	N/A	N/A	48.5	37	36	35	51.5	34	-30	-10	-16.5	-30.5	-94	-5	-18.8333	-43.1667	N/A	N/A	N/A	N/A	N/A	N/A	N/A	N/A	N/A	N/A
146148	hsa-miR-548q	N/A	N/A	N/A	75.5	44.5	46	43	84.5	46.5	-21	-2	-5.5	-32	-64.5	2.5	-9.5	-31.3333	N/A	N/A	N/A	N/A	N/A	0.00704722	N/A	0.00704722	N/A	N/A
147870	hsa-miR-548s	N/A	N/A	N/A	60	38.5	37	37.5	68.5	39.5	-40.5	-10	-19	-33.5	-80.5	-13.5	-23.1667	-42.5	N/A	N/A	N/A	N/A	N/A	N/A	N/A	N/A	N/A	N/A
147584	hsa-miR-548t-5p	0.513868	0.415114	0.732568	314.5	142	199.5	84.5	167	285	225	94	141	14	8	241	153.333	87.6667	0.738916	0.261656	0.44097	0.0391882	0.0222222	0.679352	0.480514	0.246921	0.501702	1.51705
147854	hsa-miR-548u	N/A	N/A	N/A	69.5	41	40	36	59.5	35	-40.5	-7	-13	-34	-90	-10.5	-20.1667	-44.8333	N/A	N/A	N/A	N/A	N/A	N/A	N/A	N/A	N/A	N/A
147688	hsa-miR-548v	10.5735	N/A	N/A	76	48.5	48.5	74.5	218.5	48.5	-15	1.5	-3	9	31	7.5	-5.5	15.8333	N/A	0.00417537	N/A	0.0251924	0.0861111	0.0211416	0.00417537	0.0441484	N/A	0.824428
147669	hsa-miR-548w	N/A	N/A	N/A	69	41	45	43	70.5	38	-34	-6.5	-10.5	-30	-99	-6	-17	-45	N/A	N/A	N/A	N/A	N/A	N/A	N/A	N/A	N/A	N/A
169061	hsa-miR-548x-3p	N/A	N/A	N/A	65	38.5	42	39.5	66	37.5	-35.5	-10.5	-15	-32.5	-77	-6	-20.3333	-38.5	N/A	N/A	N/A	N/A	N/A	N/A	N/A	N/A	N/A	N/A
148196	hsa-miR-548y	N/A	N/A	N/A	71.5	41	41.5	42	77.5	43	-30.5	-8.5	-14	-26.5	-75	-2	-17.6667	-34.5	N/A	N/A	N/A	N/A	N/A	N/A	N/A	N/A	N/A	N/A
145762	hsa-miR-549a	N/A	N/A	N/A	69.5	41	45.5	45.5	73.5	39.5	-34	-7.5	-9.5	-25.5	-67.5	-7	-17	-33.3333	N/A	N/A	N/A	N/A	N/A	N/A	N/A	N/A	N/A	N/A
145789	hsa-miR-550a-3-5p/hsa-miR-550a-5p	1.98614	0.356552	0.725322	239	62	739.5	343.5	1082	714	136.5	15	684.5	273.5	925	670.5	278.667	623	0.448276	0.0417537	2.14073	0.76557	2.56944	1.89006	0.876921	1.74169	1.26945	0.52308
17660	hsa-miR-550a-3p	0.526363	N/A	N/A	103.5	66	58.5	50.5	89.5	46.5	8.5	18.5	8	-17	-64.5	6.5	11.6667	-25	0.0279146	0.0514962	0.0250195	N/A	N/A	0.0183228	0.0348101	0.0183228	0.417203	N/A
169142	hsa-miR-550a-5p	20.7226	0.167023	0.706597	109.5	51.5	97	367	1000	119	4.5	4	44	295	846.5	75	17.5	405.5	0.0147783	0.0111343	0.137608	0.825752	2.35139	0.211416	0.0545067	1.12952	1.32076	0.975505
168571	hsa-miR-550b-2-5p	3.14202	0.136342	0.706597	105.5	49.5	128.5	123	302.5	144.5	11.5	1	75.5	55.5	152.5	103	29.3333	103.667	0.0377668	0.00278358	0.236122	0.155353	0.423611	0.290345	0.0922241	0.28977	1.36451	0.462884
148288	hsa-miR-550b-3p	0.266643	0.240923	0.706597	192.5	262	97	75.5	110	101	108	212.5	42	7	-43	61	120.833	8.33333	0.35468	0.59151	0.131353	0.0195941	N/A	0.171952	0.359181	0.0957731	0.640657	1.12488
17272	hsa-miR-551a	0.98116	0.960677	0.982962	179.5	206	250	215.5	87	204	67	159.5	199	143.5	-42.5	156	141.833	85.6667	0.220033	0.443981	0.622361	0.401679	N/A	0.439746	0.428792	0.420713	0.470144	0.0639802
148644	hsa-miR-551b-3p	1.90246	N/A	N/A	86.5	51.5	77	45	81	71.5	-13.5	4.5	23	-28	-68.5	28.5	4.66667	-22.6667	N/A	0.0125261	0.0719312	N/A	N/A	0.0803383	0.0422286	0.0803383	0.994722	N/A
169417	hsa-miR-551b-5p	1.84432	N/A	N/A	119.5	61	115.5	37	61	107	18.5	14.5	61.5	-37	-96.5	64	31.5	-23.1667	0.0607553	0.0403619	0.192338	N/A	N/A	0.180409	0.0978183	0.180409	0.843287	N/A
17668	hsa-miR-552-3p	3.85507	N/A	N/A	198	90	140.5	60.5	110.5	386	113	42	87	-6.5	-29.5	346.5	80.6667	103.5	0.3711	0.11691	0.272088	N/A	N/A	0.976744	0.253366	0.976744	0.505691	N/A
29460	hsa-miR-553	1.06449	0.950781	0.982962	158	1017	250.5	794.5	89.5	222	70	971.5	198.5	720.5	-62	179.5	413.333	279.333	0.229885	2.70424	0.620797	2.01679	N/A	0.50599	1.18498	1.26139	1.12252	0.846921
42766	hsa-miR-554	N/A	N/A	N/A	92.5	47	52.5	45.5	65	39.5	-19.5	-1	0.5	-27.5	-71	-4.5	-6.66667	-34.3333	N/A	N/A	0.00156372	N/A	N/A	N/A	0.00156372	N/A	N/A	N/A
17612	hsa-miR-555	N/A	N/A	N/A	75	37	42	37.5	76.5	39	-38	-11	-14	-32	-83.5	-6.5	-21	-40.6667	N/A	N/A	N/A	N/A	N/A	N/A	N/A	N/A	N/A	N/A
42447	hsa-miR-556-3p	4.8161	N/A	N/A	92.5	58	57	58.5	106.5	71	-0.5	11	2	-5.5	-42	31.5	4.16667	-5.33333	N/A	0.0306193	0.00625489	N/A	N/A	0.0887949	0.0184371	0.0887949	0.934434	N/A
169410	hsa-miR-556-5p	N/A	N/A	N/A	55.5	37	39.5	38	68.5	34	-25.5	-10	-14	-28	-63	-5.5	-16.5	-32.1667	N/A	N/A	N/A	N/A	N/A	N/A	N/A	N/A	N/A	N/A
148663	hsa-miR-557	3.54398	N/A	N/A	76	48.5	62	40	80.5	64	-17	2.5	11	-25.5	-65	26	-1.16667	-21.5	N/A	0.00695894	0.0344019	N/A	N/A	0.0732911	0.0206804	0.0732911	0.938332	N/A
169241	hsa-miR-5571-3p	0.280422	N/A	N/A	98.5	55	67.5	43	94	52.5	-5	6.5	13.5	-27.5	-56	3	5	-26.8333	N/A	0.0180932	0.0422205	N/A	N/A	0.00845666	0.0301569	0.00845666	0.565726	N/A
168834	hsa-miR-5571-5p	0.485401	N/A	N/A	840	329	488	46	56	304	753.5	282	434	-20.5	-76	265	489.833	56.1667	2.47455	0.784969	1.35731	N/A	N/A	0.747005	1.53894	0.747005	0.558377	N/A
169244	hsa-miR-5572	2.18419	0.490695	0.771575	159	166	385	72	203	756	41	119.5	334	-1.5	71	711	164.833	260.167	0.134647	0.332637	1.04457	N/A	0.197222	2.00423	0.50395	1.10073	0.949575	1.16082
169339	hsa-miR-5579-3p	N/A	N/A	N/A	83	38	39	71.5	146	35.5	-22	-8	-14.5	0	-10.5	-10	-14.8333	-6.83333	N/A	N/A	N/A	N/A	N/A	N/A	N/A	N/A	N/A	N/A
168940	hsa-miR-5579-5p	N/A	N/A	N/A	78	39.5	38.5	43	70.5	32.5	-32.5	-6.5	-15.5	-30	-81.5	-13	-18.1667	-41.5	N/A	N/A	N/A	N/A	N/A	N/A	N/A	N/A	N/A	N/A
17652	hsa-miR-558	N/A	N/A	N/A	62	39.5	43.5	42	58	38	-28	-8.5	-8.5	-25.5	-94.5	-2	-15	-40.6667	N/A	N/A	N/A	N/A	N/A	N/A	N/A	N/A	N/A	N/A
169168	hsa-miR-5580-3p	1.64647	0.668541	0.866938	102.5	200	67.5	229	62.5	69.5	4	152	16	164	-67.5	26.5	57.3333	41	0.0131363	0.423104	0.0500391	0.459062	N/A	0.0747005	0.162093	0.266881	1.39916	1.01837
168954	hsa-miR-5580-5p	1.91255	N/A	N/A	242	85	264	46.5	87	322.5	142	37	211	-24	-64	278	130	63.3333	0.466338	0.102992	0.659891	N/A	N/A	0.78365	0.40974	0.78365	0.690023	N/A
168624	hsa-miR-5581-5p	N/A	N/A	N/A	71	44	45.5	46.5	108.5	41	-10.5	-3	-8	-28.5	-56.5	-3	-7.16667	-29.3333	N/A	N/A	N/A	N/A	N/A	N/A	N/A	N/A	N/A	N/A
169353	hsa-miR-5582-3p	4.21914	N/A	N/A	114.5	55.5	59	44.5	79.5	84	9.5	9.5	4	-27	-58.5	35	7.66667	-16.8333	0.0311987	0.026444	0.0125098	N/A	N/A	0.098661	0.0233841	0.098661	0.415363	N/A
168930	hsa-miR-5582-5p	1.81353	N/A	N/A	81	53.5	64.5	48.5	82	59	-10	5.5	12.5	-17	-66	17.5	2.66667	-21.8333	N/A	0.0153097	0.039093	N/A	N/A	0.0493305	0.0272014	0.0493305	0.618255	N/A
168733	hsa-miR-5583-3p	N/A	N/A	N/A	79.5	40	40	38.5	166	36	-30	-6	-12	-31	-22.5	-8	-16	-20.5	N/A	N/A	N/A	N/A	N/A	N/A	N/A	N/A	N/A	N/A
168877	hsa-miR-5583-5p	0.283552	N/A	N/A	83.5	60.5	50	43.5	75.5	48	-19	12.5	-5	-26	-67.5	3.5	-3.83333	-30	N/A	0.0347947	N/A	N/A	N/A	0.0098661	0.0347947	0.0098661	N/A	N/A
168922	hsa-miR-5584-3p	0.409707	0.152913	0.706597	135	144	142	80	148	134	63.5	94.5	86.5	10.5	4.5	93	81.5	36	0.208539	0.263048	0.270524	0.0293912	0.0125	0.262156	0.24737	0.101349	0.136784	1.37662
168997	hsa-miR-5584-5p	7.47228	N/A	N/A	72	41.5	58	73.5	127	74.5	-24.5	-5	2.5	7	-17.5	34.5	-9	8	N/A	N/A	0.00781861	0.0195941	N/A	0.0972516	0.00781861	0.0584229	N/A	0.939908
168558	hsa-miR-5585-3p	6.00893	N/A	N/A	79.5	40	58.5	65	95.5	86	-30	-7	6	-5.5	-53	40	-10.3333	-6.16667	N/A	N/A	0.0187647	N/A	N/A	0.112755	0.0187647	0.112755	N/A	N/A
169165	hsa-miR-5585-5p	0.955291	N/A	N/A	105	51.5	101	48.5	63	71.5	-3.5	5	46.5	-24	-109	27	16	-35.3333	N/A	0.0139179	0.145426	N/A	N/A	0.0761099	0.079672	0.0761099	1.16716	N/A
168735	hsa-miR-5586-3p	N/A	N/A	N/A	82	43.5	47	36	66	47.5	-35	-2	-4	-34.5	-77.5	3	-13.6667	-36.3333	N/A	N/A	N/A	N/A	N/A	0.00845666	N/A	0.00845666	N/A	N/A
169030	hsa-miR-5586-5p	N/A	N/A	N/A	78	43.5	46	53.5	89.5	43	-23.5	-4	-8.5	-20	-80	-2.5	-12	-34.1667	N/A	N/A	N/A	N/A	N/A	N/A	N/A	N/A	N/A	N/A
168584	hsa-miR-5587-3p	N/A	N/A	N/A	78	59	44.5	41.5	78	40.5	-22.5	13	-8.5	-32.5	-68.5	-4.5	-6	-35.1667	N/A	0.0361865	N/A	N/A	N/A	N/A	0.0361865	N/A	N/A	N/A
169176	hsa-miR-5587-5p	N/A	N/A	N/A	91.5	44	41.5	41.5	89.5	45.5	-18	-4.5	-12.5	-29.5	-55	-7.5	-11.6667	-30.6667	N/A	N/A	N/A	N/A	N/A	N/A	N/A	N/A	N/A	N/A
168841	hsa-miR-5588-3p	1.42527	N/A	N/A	87.5	63	74	68	121	66.5	14.5	14	15	-1.5	-29.5	22.5	14.5	-2.83333	0.047619	0.0389701	0.0469116	N/A	N/A	0.0634249	0.0445003	0.0634249	0.107917	N/A
168655	hsa-miR-5588-5p	3.41781	N/A	N/A	74	52	54	40.5	58.5	52.5	-25	4	-3	-25	-91.5	13.5	-8	-34.3333	N/A	0.0111343	N/A	N/A	N/A	0.038055	0.0111343	0.038055	N/A	N/A
168705	hsa-miR-5589-3p	N/A	N/A	N/A	59	36	40	36.5	63.5	33.5	-31.5	-11	-14.5	-35	-89.5	-8.5	-19	-44.3333	N/A	N/A	N/A	N/A	N/A	N/A	N/A	N/A	N/A	N/A
168695	hsa-miR-5589-5p	N/A	N/A	N/A	65.5	39	45.5	42	86	42.5	-11	-9.5	-9	-30	-56.5	1.5	-9.83333	-28.3333	N/A	N/A	N/A	N/A	N/A	0.00422833	N/A	0.00422833	N/A	N/A
31076	hsa-miR-559	2.08795	0.286552	0.706597	545.5	188.5	285.5	825	1166.5	206.5	445	140	230.5	757	1003	165	271.833	641.667	1.46141	0.389701	0.720876	2.11896	2.78611	0.465116	0.85733	1.79006	0.640047	0.667541
169173	hsa-miR-5590-3p	N/A	N/A	N/A	110	46	45	41	67	39	-7	-1	-5.5	-30	-76	-7	-4.5	-37.6667	N/A	N/A	N/A	N/A	N/A	N/A	N/A	N/A	N/A	N/A
168970	hsa-miR-5590-5p	N/A	N/A	N/A	65	45	43	36.5	66	44	-32	-4.5	-10	-30.5	-74	2.5	-15.5	-34	N/A	N/A	N/A	N/A	N/A	0.00704722	N/A	0.00704722	N/A	N/A
169362	hsa-miR-5591-3p	N/A	N/A	N/A	62.5	45.5	41.5	42	75	36	-26	-2	-11	-25	-67	-4	-13	-32	N/A	N/A	N/A	N/A	N/A	N/A	N/A	N/A	N/A	N/A
169219	hsa-miR-5591-5p	N/A	N/A	N/A	80	41.5	43	38	73	36	-18.5	-5.5	-9.5	-36.5	-87	-8.5	-11.1667	-44	N/A	N/A	N/A	N/A	N/A	N/A	N/A	N/A	N/A	N/A
31517	hsa-miR-561-3p	N/A	N/A	N/A	65	35.5	39.5	38.5	70	39.5	-42	-11.5	-18.5	-31.5	-79.5	-10	-24	-40.3333	N/A	N/A	N/A	N/A	N/A	N/A	N/A	N/A	N/A	N/A
30317	hsa-miR-561-5p	0.578785	N/A	N/A	72	73.5	62.5	54.5	69	52.5	-17.5	27	4	-18.5	-65.5	9	4.5	-25	N/A	0.0751566	0.0125098	N/A	N/A	0.02537	0.0438332	0.02537	1.0106	N/A
17536	hsa-miR-562	N/A	N/A	N/A	64.5	41	41	38	103.5	35	-29.5	-7	-14	-29	-64.5	-5.5	-16.8333	-33	N/A	N/A	N/A	N/A	N/A	N/A	N/A	N/A	N/A	N/A
17569	hsa-miR-563	N/A	N/A	N/A	69	39.5	35	41.5	70	32.5	-39	-7.5	-16	-31	-87.5	-12.5	-20.8333	-43.6667	N/A	N/A	N/A	N/A	N/A	N/A	N/A	N/A	N/A	N/A
42944	hsa-miR-564	0.311311	0.405866	0.72602	102.5	93	63	83	65	50	-16	45.5	8.5	11	-91	6	12.6667	-24.6667	N/A	0.126653	0.0265833	0.0307908	N/A	0.0169133	0.076618	0.023852	0.92354	0.411404
42772	hsa-miR-566	N/A	N/A	N/A	82	42	44	39.5	194.5	35.5	-32	-5	-10.5	-33	8	-7.5	-15.8333	-10.8333	N/A	N/A	N/A	N/A	0.0222222	N/A	N/A	0.0222222	N/A	N/A
17634	hsa-miR-567	1.51903	N/A	N/A	83.5	49	43.5	42	73.5	45.5	-22.5	1	-9.5	-32	-101	1.5	-10.3333	-43.8333	N/A	0.00278358	N/A	N/A	N/A	0.00422833	0.00278358	0.00422833	N/A	N/A
145744	hsa-miR-568	N/A	N/A	N/A	74	36	36.5	36.5	58.5	35	-27.5	-11	-17	-35	-105	-7.5	-18.5	-49.1667	N/A	N/A	N/A	N/A	N/A	N/A	N/A	N/A	N/A	N/A
169033	hsa-miR-5680	N/A	N/A	N/A	61	36.5	38	40.5	69	39	-35	-11	-14.5	-25.5	-81.5	0.5	-20.1667	-35.5	N/A	N/A	N/A	N/A	N/A	0.00140944	N/A	0.00140944	N/A	N/A
168741	hsa-miR-5681a	N/A	N/A	N/A	67	38.5	46	40.5	78.5	36.5	-16	-8	-7.5	-31.5	-63.5	-6	-10.5	-33.6667	N/A	N/A	N/A	N/A	N/A	N/A	N/A	N/A	N/A	N/A
168868	hsa-miR-5681b	0.760259	0.653537	0.860643	2003	2918.5	3840.5	681.5	1468.5	5187	1913	2868	3781	611	1306	5143	2854	2353.33	6.28243	7.9833	11.8249	1.71029	3.62778	14.4975	8.69686	6.61187	0.326472	1.043
169343	hsa-miR-5682	N/A	N/A	N/A	77	40.5	40.5	39.5	61	35	-37	-5.5	-11.5	-35	-82.5	-10	-18	-42.5	N/A	N/A	N/A	N/A	N/A	N/A	N/A	N/A	N/A	N/A
168664	hsa-miR-5683	N/A	N/A	N/A	61	39	43.5	36.5	59	34.5	-39.5	-8	-8.5	-31	-75	-6.5	-18.6667	-37.5	N/A	N/A	N/A	N/A	N/A	N/A	N/A	N/A	N/A	N/A
169169	hsa-miR-5684	0.377228	0.106975	0.706597	1341.5	1311	662	400.5	183.5	924.5	1244.5	1265	605	335	55	884.5	1038.17	424.833	4.08703	3.52122	1.8921	0.937719	0.152778	2.49331	3.16679	1.1946	0.359854	0.997171
168737	hsa-miR-5685	N/A	N/A	N/A	69.5	44	42.5	40	87	47	-34.5	-2.5	-10.5	-33	-89.5	1	-15.8333	-40.5	N/A	N/A	N/A	N/A	N/A	0.00281889	N/A	0.00281889	N/A	N/A
169122	hsa-miR-5687	N/A	N/A	N/A	63	39.5	36.5	36	60.5	34	-37.5	-7.5	-16	-35	-85	-11	-20.3333	-43.6667	N/A	N/A	N/A	N/A	N/A	N/A	N/A	N/A	N/A	N/A
168990	hsa-miR-5688	N/A	N/A	N/A	72.5	38.5	42	48	54.5	34	-15	-7.5	-10.5	-18	-83.5	-5.5	-11	-35.6667	N/A	N/A	N/A	N/A	N/A	N/A	N/A	N/A	N/A	N/A
168914	hsa-miR-5689	2.55655	0.264091	0.706597	107.5	132	71	160.5	333	74	11.5	85	19	93.5	179.5	33	38.5	102	0.0377668	0.236604	0.0594214	0.261721	0.498611	0.0930233	0.111264	0.284452	0.980426	0.71628
14854	hsa-miR-569	N/A	N/A	N/A	61.5	40.5	41.5	40	59.5	40	-31.5	-7.5	-13	-24.5	-81.5	-0.5	-17.3333	-35.5	N/A	N/A	N/A	N/A	N/A	N/A	N/A	N/A	N/A	N/A
169152	hsa-miR-5690	0.621676	N/A	N/A	356	329.5	159.5	62.5	111.5	184.5	261.5	282.5	109	-4.5	-39.5	146	217.667	34	0.858785	0.78636	0.340891	N/A	N/A	0.411557	0.662012	0.411557	0.423628	N/A
169162	hsa-miR-5691	N/A	N/A	N/A	115.5	44.5	55	54.5	81.5	44.5	-2	-4	-0.5	-19	-87.5	0	-2.16667	-35.5	N/A	N/A	N/A	N/A	N/A	N/A	N/A	N/A	N/A	N/A
168938	hsa-miR-5692a	N/A	N/A	N/A	58.5	39.5	34	34.5	71.5	31	-40	-10	-17	-32	-78.5	-9.5	-22.3333	-40	N/A	N/A	N/A	N/A	N/A	N/A	N/A	N/A	N/A	N/A
168754	hsa-miR-5692b/hsa-miR-5692c	N/A	N/A	N/A	71.5	48.5	44	49.5	60.5	40.5	-27	0.5	-11	-19.5	-101.5	-2.5	-12.5	-41.1667	N/A	0.00139179	N/A	N/A	N/A	N/A	0.00139179	N/A	N/A	N/A
169258	hsa-miR-5692c	2.24249	N/A	N/A	78.5	120	68	41.5	69.5	139.5	-13.5	72	15.5	-25.5	-63.5	99	24.6667	3.33333	N/A	0.200418	0.0484754	N/A	N/A	0.27907	0.124446	0.27907	0.863338	N/A
168669	hsa-miR-5693	1.00171	N/A	N/A	110	49	61.5	36.5	78	46.5	9	0.5	9	-30	-74	7	6.16667	-32.3333	0.0295567	0.00139179	0.028147	N/A	N/A	0.0197322	0.0196985	0.0197322	0.805632	N/A
168843	hsa-miR-5694	N/A	N/A	N/A	116.5	45	51.5	403.5	802	43	-1.5	-2.5	-3	333	645	-3.5	-2.33333	324.833	N/A	N/A	N/A	0.93212	1.79167	N/A	N/A	1.36189	N/A	0.446284
168628	hsa-miR-5695	N/A	N/A	N/A	73.5	40.5	40.5	45	67.5	47.5	-35	-7.5	-14	-25.5	-77.5	-6	-18.8333	-36.3333	N/A	N/A	N/A	N/A	N/A	N/A	N/A	N/A	N/A	N/A
168700	hsa-miR-5696	2.6617	N/A	N/A	108	59	66	45.5	66.5	71.5	1.5	11	12	-26.5	-77.5	23	8.16667	-27	0.00492611	0.0306193	0.0375293	N/A	N/A	0.0648344	0.0243583	0.0648344	0.705294	N/A
169237	hsa-miR-5697	N/A	N/A	N/A	71	40.5	39	41.5	66.5	32.5	-26	-7	-13	-32.5	-88.5	-12.5	-15.3333	-44.5	N/A	N/A	N/A	N/A	N/A	N/A	N/A	N/A	N/A	N/A
168809	hsa-miR-5698	1.37559	0.699936	0.883781	154.5	71	147.5	111.5	174	257.5	76	24.5	90.5	41	35.5	217.5	63.6667	98	0.249589	0.0681976	0.283034	0.114766	0.0986111	0.613108	0.200274	0.275495	0.577196	1.0617
168597	hsa-miR-5699-3p	0.467646	0.320105	0.706597	120	167.5	76.5	97	137	93.5	46	119	22.5	31	6.5	54.5	62.5	30.6667	0.151067	0.331246	0.0703675	0.086774	0.0180556	0.153629	0.184227	0.0861529	0.724991	0.786845
169396	hsa-miR-5700	N/A	N/A	N/A	70.5	40	35	40.5	83.5	33	-37.5	-7.5	-19.5	-31.5	-91	-11	-21.5	-44.5	N/A	N/A	N/A	N/A	N/A	N/A	N/A	N/A	N/A	N/A
169376	hsa-miR-5701	0.374268	0.31124	0.706597	7346.5	1843.5	3520.5	291.5	271	4979.5	7226.5	1797.5	3463.5	217.5	103	4936	4162.5	1752.17	23.7323	5.00348	10.8319	0.608817	0.286111	13.914	13.1892	4.93632	0.726682	1.57538
168773	hsa-miR-5702	N/A	N/A	N/A	57.5	40	35.5	41	63	35.5	-38	-8	-17	-26.5	-85.5	-6	-21	-39.3333	N/A	N/A	N/A	N/A	N/A	N/A	N/A	N/A	N/A	N/A
169387	hsa-miR-5703	N/A	N/A	N/A	73.5	44.5	51.5	47	74	47.5	-23	-4.5	-6	-24	-71.5	1.5	-11.1667	-31.3333	N/A	N/A	N/A	N/A	N/A	0.00422833	N/A	0.00422833	N/A	N/A
17814	hsa-miR-570-3p	N/A	N/A	N/A	70	41	46	36.5	87.5	41	-31	-8	-11.5	-34.5	-76	-8	-16.8333	-39.5	N/A	N/A	N/A	N/A	N/A	N/A	N/A	N/A	N/A	N/A
169211	hsa-miR-5704	2.29136	0.344162	0.723323	330	424.5	211.5	407	1428	313.5	225.5	375.5	155	336.5	1269	261	252	622.167	0.740558	1.04523	0.484754	0.941917	3.525	0.735729	0.756848	1.73422	0.370741	0.896248
169196	hsa-miR-5705	N/A	N/A	N/A	74	39.5	45	40.5	65.5	39.5	-26.5	-7	-9	-31	-97.5	-4	-14.1667	-44.1667	N/A	N/A	N/A	N/A	N/A	N/A	N/A	N/A	N/A	N/A
168579	hsa-miR-5706	N/A	N/A	N/A	77	41	51.5	37.5	58.5	57.5	-31	-6	-1.5	-33.5	-96.5	14	-12.8333	-38.6667	N/A	N/A	N/A	N/A	N/A	0.0394644	N/A	0.0394644	N/A	N/A
169000	hsa-miR-5707	N/A	N/A	N/A	62	36	35.5	39	65	33	-38.5	-13	-18	-29	-81	-7	-23.1667	-39	N/A	N/A	N/A	N/A	N/A	N/A	N/A	N/A	N/A	N/A
169084	hsa-miR-5708	N/A	N/A	N/A	59	42	44.5	38.5	70.5	38	-38.5	-8	-12	-27.5	-75.5	-3	-19.5	-35.3333	N/A	N/A	N/A	N/A	N/A	N/A	N/A	N/A	N/A	N/A
17490	hsa-miR-571	N/A	N/A	N/A	102	46	52.5	37.5	68.5	55	0	-2	-0.5	-27	-76	15	-0.833333	-29.3333	N/A	N/A	N/A	N/A	N/A	0.0422833	N/A	0.0422833	N/A	N/A
147193	hsa-miR-572	N/A	N/A	N/A	56	37	41.5	40.5	63	36	-38.5	-11.5	-12	-28	-78.5	-6	-20.6667	-37.5	N/A	N/A	N/A	N/A	N/A	N/A	N/A	N/A	N/A	N/A
17641	hsa-miR-573	N/A	N/A	N/A	56	41	45	41	74.5	52	-12	-9	-13	-28.5	-90	8.5	-11.3333	-36.6667	N/A	N/A	N/A	N/A	N/A	0.0239605	N/A	0.0239605	N/A	N/A
28966	hsa-miR-574-3p	1.38322	0.469243	0.757885	196	204.5	109	220.5	409.5	126.5	108	157.5	55.5	146	249.5	83.5	107	159.667	0.35468	0.438413	0.173573	0.408677	0.693056	0.235377	0.322222	0.445703	0.420116	0.51845
27740	hsa-miR-574-5p	1.79903	0.194485	0.706597	449.5	343.5	434	1106	715	449.5	343.5	296	381	1035.5	583.5	403	340.167	674	1.12808	0.823939	1.19156	2.89853	1.62083	1.13601	1.04786	1.88513	0.187525	0.482991
17626	hsa-miR-575	1.29313	N/A	N/A	140	62.5	70	46.5	75.5	76	32.5	16	17.5	-21	-81	31.5	22	-23.5	0.106732	0.0445372	0.0547303	N/A	N/A	0.0887949	0.0686666	0.0887949	0.48579	N/A
17958	hsa-miR-576-3p	N/A	N/A	N/A	87	41	55.5	46.5	99	52.5	-17	-8	-1	-23	-55.5	6	-8.66667	-24.1667	N/A	N/A	N/A	N/A	N/A	0.0169133	N/A	0.0169133	N/A	N/A
42446	hsa-miR-576-5p	1.3946	0.243081	0.706597	147.5	104.5	78.5	140	226	91	53.5	56	26	73	83.5	49.5	45.1667	68.6667	0.175698	0.15588	0.0813135	0.204339	0.231944	0.139535	0.137631	0.191939	0.361608	0.247141
42837	hsa-miR-577	N/A	N/A	N/A	91.5	47	55.5	52	80	47.5	-12.5	-4	-2	-15	-71.5	1.5	-6.16667	-28.3333	N/A	N/A	N/A	N/A	N/A	0.00422833	N/A	0.00422833	N/A	N/A
17302	hsa-miR-578	N/A	N/A	N/A	71	42	47	41.5	102	47	-23.5	-7.5	-8	-28	-69	0	-13	-32.3333	N/A	N/A	N/A	N/A	N/A	N/A	N/A	N/A	N/A	N/A
42622	hsa-miR-579-3p	N/A	N/A	N/A	76	43.5	44.5	43.5	78	42.5	-20	-6	-12.5	-25	-68.5	-3.5	-12.8333	-32.3333	N/A	N/A	N/A	N/A	N/A	N/A	N/A	N/A	N/A	N/A
17459	hsa-miR-580-3p	N/A	N/A	N/A	85	44.5	48.5	48	84.5	49	-27.5	-3.5	-6	-23	-92	5	-12.3333	-36.6667	N/A	N/A	N/A	N/A	N/A	0.0140944	N/A	0.0140944	N/A	N/A
14962	hsa-miR-581	N/A	N/A	N/A	59.5	40.5	45	39	75	36.5	-37.5	-9	-9	-28.5	-78	-4	-18.5	-36.8333	N/A	N/A	N/A	N/A	N/A	N/A	N/A	N/A	N/A	N/A
29328	hsa-miR-582-3p	3.3418	N/A	N/A	114.5	48.5	57.5	43	108.5	62	8	0	0.5	-21.5	-69.5	16.5	2.83333	-24.8333	0.0262726	N/A	0.00156372	N/A	N/A	0.0465116	0.0139181	0.0465116	1.25532	N/A
42800	hsa-miR-582-5p	7.05792	N/A	N/A	84	53.5	63.5	42.5	74	78	-5	5	5	-25	-77	37	1.66667	-21.6667	N/A	0.0139179	0.0156372	N/A	N/A	0.104299	0.0147776	0.104299	0.0822702	N/A
148662	hsa-miR-583	N/A	N/A	N/A	74	39	43	37	68	37	-28	-8	-11	-33	-106.5	-7.5	-15.6667	-49	N/A	N/A	N/A	N/A	N/A	N/A	N/A	N/A	N/A	N/A
169073	hsa-miR-584-3p	N/A	N/A	N/A	77	41	42	41	58.5	38.5	-33	-6.5	-13	-33.5	-105.5	-5.5	-17.5	-48.1667	N/A	N/A	N/A	N/A	N/A	N/A	N/A	N/A	N/A	N/A
145647	hsa-miR-584-5p	16.5124	0.178094	0.706597	515.5	632	287	6975	15327	325	429.5	585.5	233.5	6909.5	15161.5	285.5	416.167	7452.17	1.41051	1.62978	0.730258	19.3408	42.1153	0.804792	1.25685	20.7536	0.373184	0.997004
17546	hsa-miR-585-3p	0.913178	N/A	N/A	81	58	89.5	51	109.5	63	-1	9.5	33	-15.5	-56	21	13.8333	-16.8333	N/A	0.026444	0.103206	N/A	N/A	0.0591966	0.0648248	0.0591966	0.837313	N/A
42754	hsa-miR-586	N/A	N/A	N/A	77	46	45.5	51.5	103	41.5	-14.5	-4.5	-6	-14.5	-50	-4	-8.33333	-22.8333	N/A	N/A	N/A	N/A	N/A	N/A	N/A	N/A	N/A	N/A
17594	hsa-miR-587	N/A	N/A	N/A	75.5	41.5	42	39	67.5	38	-10.5	-5	-12	-34	-79	-4.5	-9.16667	-39.1667	N/A	N/A	N/A	N/A	N/A	N/A	N/A	N/A	N/A	N/A
17630	hsa-miR-588	N/A	N/A	N/A	92.5	50	50.5	42	74	44.5	-20.5	2	-3	-34	-91	-0.5	-7.16667	-41.8333	N/A	0.00556715	N/A	N/A	N/A	N/A	0.00556715	N/A	N/A	N/A
17570	hsa-miR-589-3p	N/A	N/A	N/A	58	43	52.5	39.5	74	46	-12.5	-5.5	-2.5	-31.5	-85	3	-6.83333	-37.8333	N/A	N/A	N/A	N/A	N/A	0.00845666	N/A	0.00845666	N/A	N/A
42542	hsa-miR-589-5p	0.53281	0.239504	0.706597	264.5	125	134	105	212	147	155	78	80	32.5	50	103	104.333	61.8333	0.509031	0.217119	0.250195	0.0909727	0.138889	0.290345	0.325449	0.173402	0.491153	0.60017
42567	hsa-miR-590-3p	N/A	N/A	N/A	78.5	42.5	46	42.5	70.5	45	-32.5	-6	-8.5	-28	-86.5	1	-15.6667	-37.8333	N/A	N/A	N/A	N/A	N/A	0.00281889	N/A	0.00281889	N/A	N/A
17503	hsa-miR-590-5p	2.86073	N/A	N/A	160.5	94.5	122.5	37.5	87.5	219.5	51	48	71.5	-32.5	-74.5	177.5	56.8333	23.5	0.167488	0.133612	0.223612	N/A	N/A	0.500352	0.174904	0.500352	0.259893	N/A
42482	hsa-miR-591	N/A	N/A	N/A	63.5	43.5	49	41	80.5	41.5	-19.5	-6	-10	-29	-85	-3	-11.8333	-39	N/A	N/A	N/A	N/A	N/A	N/A	N/A	N/A	N/A	N/A
17312	hsa-miR-592	N/A	N/A	N/A	80.5	39	36.5	37.5	67.5	36	-29.5	-8	-15.5	-34.5	-78	-9.5	-17.6667	-40.6667	N/A	N/A	N/A	N/A	N/A	N/A	N/A	N/A	N/A	N/A
42504	hsa-miR-593-3p	0.955834	0.963865	0.982962	210	91.5	764.5	131	353.5	688.5	109	45	713	66	211	646.5	289	307.833	0.357964	0.125261	2.22987	0.184745	0.586111	1.82241	0.904364	0.864422	1.27581	0.987445
42478	hsa-miR-593-5p	5.36428	N/A	N/A	89.5	50.5	58	43	72	62	-7	2.5	5	-20.5	-54	21.5	0.166667	-17.6667	N/A	0.00695894	0.0156372	N/A	N/A	0.0606061	0.0112981	0.0606061	0.543142	N/A
17349	hsa-miR-595	1.26672	0.661227	0.861859	164	73.5	141	108.5	297	110	64	23.5	83.5	40	139	64.5	57	81.1667	0.210181	0.0654141	0.261142	0.111966	0.386111	0.181818	0.178912	0.226632	0.567548	0.628599
145833	hsa-miR-596	1.24771	N/A	N/A	93.5	68.5	62	43	64.5	55	3.5	23.5	9	-22.5	-84	15.5	12	-30.3333	0.0114943	0.0654141	0.028147	N/A	N/A	0.0436927	0.0350184	0.0436927	0.788409	N/A
42818	hsa-miR-597-5p	0.0905198	N/A	N/A	106.5	52	54	43	76.5	45	12	1.5	1	-22	-54	0.5	4.83333	-25.1667	0.0394089	0.00417537	0.00312744	N/A	N/A	0.00140944	0.0155706	0.00140944	1.3263	N/A
145648	hsa-miR-598-3p	N/A	N/A	N/A	70	42.5	51.5	62.5	130.5	50.5	-15	-6	-4.5	-6	-26.5	10	-8.5	-7.5	N/A	N/A	N/A	N/A	N/A	0.0281889	N/A	0.0281889	N/A	N/A
30592	hsa-miR-599	3.30491	N/A	N/A	66	41.5	57	59	102	55.5	-17	-6	4.5	-7	-35	16.5	-6.16667	-8.5	N/A	N/A	0.0140735	N/A	N/A	0.0465116	0.0140735	0.0465116	N/A	N/A
17377	hsa-miR-600	4.36106	N/A	N/A	91	66	58.5	48.5	78	87.5	9	18	1.5	-17.5	-71	43.5	9.5	-15	0.0295567	0.0501044	0.00469116	N/A	N/A	0.122622	0.0281174	0.122622	0.80878	N/A
17498	hsa-miR-601	2.64788	0.162229	0.706597	94	66.5	60	77	172	85	6.5	18.5	8.5	10.5	36.5	47	11.1667	31.3333	0.0213465	0.0514962	0.0265833	0.0293912	0.101389	0.132488	0.033142	0.0877559	0.486073	0.602615
148691	hsa-miR-602	N/A	N/A	N/A	81.5	42	49	37	69.5	43.5	-32.5	-4.5	-4.5	-33	-84.5	0	-13.8333	-39.1667	N/A	N/A	N/A	N/A	N/A	N/A	N/A	N/A	N/A	N/A
17393	hsa-miR-603	N/A	N/A	N/A	71.5	40.5	41	39	61.5	37	-27	-6	-15.5	-32.5	-94.5	-6	-16.1667	-44.3333	N/A	N/A	N/A	N/A	N/A	N/A	N/A	N/A	N/A	N/A
17592	hsa-miR-604	1.22081	0.285627	0.706597	94	57	61	75	153.5	53	0	9.5	7	9.5	-1.5	11.5	5.5	6.5	N/A	0.026444	0.0218921	0.026592	N/A	0.0324172	0.024168	0.0295046	0.133178	0.139606
145736	hsa-miR-605-5p	0.198987	N/A	N/A	235	63	112	41.5	55.5	58	139	14	59	-25	-78	16	70.6667	-29	0.456486	0.0389701	0.184519	N/A	N/A	0.0451022	0.226658	0.0451022	0.934992	N/A
29883	hsa-miR-606	0.880721	N/A	N/A	92	50	49	54	129	46	10	2	-3	-13	-38	6	3	-15	0.0328407	0.00556715	N/A	N/A	N/A	0.0169133	0.0192039	0.0169133	1.00424	N/A
32190	hsa-miR-607	N/A	N/A	N/A	56.5	39	35.5	35.5	73	33.5	-37	-10	-20	-32.5	-86.5	-7	-22.3333	-42	N/A	N/A	N/A	N/A	N/A	N/A	N/A	N/A	N/A	N/A
42543	hsa-miR-608	0.886074	N/A	N/A	115	51.5	87	52	98	54.5	11.5	2.5	33	-15	-55	15.5	15.6667	-18.1667	0.0377668	0.00695894	0.103206	N/A	N/A	0.0436927	0.0493105	0.0436927	0.996761	N/A
17353	hsa-miR-609	N/A	N/A	N/A	70.5	39	40	40	57.5	35	-33	-10	-11	-27.5	-81	-5.5	-18	-38	N/A	N/A	N/A	N/A	N/A	N/A	N/A	N/A	N/A	N/A
17445	hsa-miR-610	1.3704	N/A	N/A	121.5	54	61	43.5	73.5	58	9.5	7.5	9	-26.5	-73	13	8.66667	-28.8333	0.0311987	0.0208768	0.028147	N/A	N/A	0.0366455	0.0267408	0.0366455	0.198298	N/A
145971	hsa-miR-611	0.860594	0.807002	0.926447	108	105	100	90.5	235	66	7	57.5	41.5	19	59	18.5	35.3333	32.1667	0.0229885	0.160056	0.129789	0.053184	0.163889	0.0521494	0.104278	0.0897408	0.690529	0.715575
27551	hsa-miR-612	2.99949	N/A	N/A	123	68.5	222.5	44	79.5	286	32	19	169	-21	-63.5	243.5	73.3333	53	0.10509	0.052888	0.528538	N/A	N/A	0.686399	0.228839	0.686399	1.13991	N/A
17577	hsa-miR-613	N/A	N/A	N/A	74	38	42	38.5	76	34.5	-24	-8	-13.5	-35	-80.5	-9	-15.1667	-41.5	N/A	N/A	N/A	N/A	N/A	N/A	N/A	N/A	N/A	N/A
145750	hsa-miR-614	0.695435	N/A	N/A	111.5	63	71	39.5	83	52	9.5	15	17.5	-28	-77.5	10.5	14	-31.6667	0.0311987	0.0417537	0.0547303	N/A	N/A	0.0295983	0.0425609	0.0295983	0.276934	N/A
27672	hsa-miR-615-3p	0.465043	0.215689	0.706597	372.5	251.5	408	110.5	123	284.5	270	205	354.5	40.5	-40	242	276.5	80.8333	0.8867	0.570633	1.10868	0.113366	N/A	0.682171	0.855337	0.397768	0.316121	1.01116
148627	hsa-miR-615-5p	0.97397	N/A	N/A	100.5	66	65.5	50	141.5	51.5	1.5	17.5	12	-16.5	-24.5	10.5	10.3333	-10.1667	0.00492611	0.0487126	0.0375293	N/A	N/A	0.0295983	0.0303893	0.0295983	0.748608	N/A
42870	hsa-miR-616-3p	5.70161	N/A	N/A	102	67	84	53.5	123.5	175.5	14	20.5	32.5	-12.5	-26.5	138	22.3333	33	0.045977	0.0570633	0.101642	N/A	N/A	0.389006	0.0682274	0.389006	0.431849	N/A
17289	hsa-miR-616-5p	10.802	N/A	N/A	78.5	51.5	49.5	45	92	63	-22.5	1.5	-7	-27	-71	16	-9.33333	-27.3333	N/A	0.00417537	N/A	N/A	N/A	0.0451022	0.00417537	0.0451022	N/A	N/A
148667	hsa-miR-617	N/A	N/A	N/A	61	41.5	42.5	40	72	41.5	-28.5	-7	-15.5	-30	-81	-2.5	-17	-37.8333	N/A	N/A	N/A	N/A	N/A	N/A	N/A	N/A	N/A	N/A
17336	hsa-miR-618	2.04289	N/A	N/A	120	53.5	54	46.5	120	66	26	5	2	-18.5	-28.5	25.5	11	-7.16667	0.0853859	0.0139179	0.00625489	N/A	N/A	0.0718816	0.0351862	0.0718816	1.24034	N/A
42757	hsa-miR-619-3p	N/A	N/A	N/A	83.5	37	37.5	39	69	35	-23.5	-8.5	-16	-31.5	-93	-8.5	-16	-44.3333	N/A	N/A	N/A	N/A	N/A	N/A	N/A	N/A	N/A	N/A
148652	hsa-miR-620	0.256731	0.156036	0.706597	487.5	348	182.5	111	145	159	383	301	129	37.5	-23	114.5	271	43	1.2578	0.837857	0.40344	0.104969	N/A	0.322763	0.833032	0.213866	0.512826	0.720096
46301	hsa-miR-621	N/A	N/A	N/A	89	40	40.5	43.5	59.5	36.5	-21.5	-7.5	-12.5	-31.5	-79	-11	-13.8333	-40.5	N/A	N/A	N/A	N/A	N/A	N/A	N/A	N/A	N/A	N/A
17493	hsa-miR-622	1.20825	0.848339	0.93943	275	123	369	78.5	141	550.5	183.5	77	315	6.5	-19	508.5	191.833	165.333	0.602627	0.214335	0.985145	0.0181945	N/A	1.4334	0.600702	0.725799	0.641596	1.37876
46556	hsa-miR-623	1.62241	N/A	N/A	84.5	46	60.5	46.5	104	57.5	-16	-3	7.5	-18.5	-44	13.5	-3.83333	-16.3333	N/A	N/A	0.0234558	N/A	N/A	0.038055	0.0234558	0.038055	N/A	N/A
32095	hsa-miR-624-3p	0.951258	N/A	N/A	99.5	58.5	66	42.5	63	57	-9.5	10.5	11.5	-27.5	-91.5	11	4.16667	-36	N/A	0.0292276	0.0359656	N/A	N/A	0.0310078	0.0325966	0.0310078	0.146166	N/A
42557	hsa-miR-624-5p	N/A	N/A	N/A	66.5	44	41.5	35	86	37	-39	-5	-12.5	-32.5	-77	-3.5	-18.8333	-37.6667	N/A	N/A	N/A	N/A	N/A	N/A	N/A	N/A	N/A	N/A
169402	hsa-miR-625-3p	0.259252	0.0536469	0.706597	989.5	1784.5	684.5	250.5	344.5	557	898.5	1734.5	632	181	208	512.5	1088.33	300.5	2.95074	4.82811	1.97654	0.506648	0.577778	1.44468	3.2518	0.843035	0.445731	0.61949
145831	hsa-miR-625-5p	18.2109	0.156418	0.706597	287.5	87	114	2194.5	4039.5	115	193	39	60.5	2127.5	3889.5	73	97.5	2030	0.633826	0.108559	0.18921	5.95521	10.8042	0.205779	0.310532	5.65505	0.910921	0.938199
33407	hsa-miR-626	N/A	N/A	N/A	77.5	48	58	85	129.5	51.5	-1.5	-1.5	-0.5	16.5	-14	10	-1.16667	4.16667	N/A	N/A	N/A	0.0461861	N/A	0.0281889	N/A	0.0371875	N/A	0.342212
17625	hsa-miR-627-5p	2.79415	N/A	N/A	92	48.5	57.5	38	71.5	57	-5.5	-0.5	5	-27	-61.5	15.5	-0.333333	-24.3333	N/A	N/A	0.0156372	N/A	N/A	0.0436927	0.0156372	0.0436927	N/A	N/A
148684	hsa-miR-628-3p	1.20471	0.839253	0.939386	178.5	241	441.5	213	222	712	69	194.5	385.5	139	38	668	216.333	281.667	0.226601	0.541406	1.20563	0.389083	0.105556	1.88302	0.657879	0.792552	0.759712	1.20491
17870	hsa-miR-628-5p	N/A	N/A	N/A	79	41	47	41.5	83.5	46.5	-7.5	-7.5	-9	-27	-74	4.5	-8	-32.1667	N/A	N/A	N/A	N/A	N/A	0.012685	N/A	0.012685	N/A	N/A
17566	hsa-miR-629-3p	0.921375	N/A	N/A	126	76	101.5	51.5	72.5	78	33	27	45.5	-15.5	-80.5	35.5	35.1667	-20.1667	0.108374	0.0751566	0.142299	N/A	N/A	0.10007	0.10861	0.10007	0.309103	N/A
17961	hsa-miR-629-5p	2.29627	0.320433	0.706597	351	119.5	276	330	1090.5	279.5	267	71.5	222.5	266	952	241	187	486.333	0.876847	0.199026	0.695856	0.744577	2.64444	0.679352	0.590576	1.35612	0.594268	0.823077
17327	hsa-miR-630	0.50592	0.572798	0.810992	207	1205.5	159	602	190	181.5	109.5	1157.5	106	536	30.5	140	457.667	235.5	0.359606	3.22199	0.331509	1.50035	0.0847222	0.394644	1.30437	0.659905	1.27324	1.12768
42700	hsa-miR-631	N/A	N/A	N/A	84	45	46.5	40	79	47.5	-19.5	-5.5	-6	-28.5	-76	3	-10.3333	-33.8333	N/A	N/A	N/A	N/A	N/A	0.00845666	N/A	0.00845666	N/A	N/A
17444	hsa-miR-632	0.901339	N/A	N/A	90	45.5	61	44	108.5	48.5	-15	-1.5	3.5	-26.5	-74	3.5	-4.33333	-32.3333	N/A	N/A	0.0109461	N/A	N/A	0.0098661	0.0109461	0.0098661	N/A	N/A
32711	hsa-miR-633	N/A	N/A	N/A	61.5	37	37.5	37	84	36	-39.5	-12	-18	-32.5	-67	-6.5	-23.1667	-35.3333	N/A	N/A	N/A	N/A	N/A	N/A	N/A	N/A	N/A	N/A
17391	hsa-miR-635	3.53067	N/A	N/A	102.5	56.5	64	59.5	102.5	76	9	8	11	-9	-48.5	36	9.33333	-7.16667	0.0295567	0.0222686	0.0344019	N/A	N/A	0.10148	0.0287424	0.10148	0.21249	N/A
42750	hsa-miR-636	11.0187	0.303244	0.706597	109	60.5	111.5	163	988.5	95.5	10.5	12	56	97	814.5	51	26.1667	320.833	0.0344828	0.0334029	0.175137	0.271519	2.2625	0.143763	0.0810075	0.892594	1.00633	1.33106
148677	hsa-miR-637	N/A	N/A	N/A	63	40	45.5	40	67	38.5	-33	-8.5	-7	-28	-71.5	-2.5	-16.1667	-34	N/A	N/A	N/A	N/A	N/A	N/A	N/A	N/A	N/A	N/A
42832	hsa-miR-638	0.974622	0.981252	0.992853	164	184.5	491	70.5	94.5	489	68.5	137.5	437.5	6.5	-32	449	214.5	141.167	0.224959	0.382742	1.36826	0.0181945	N/A	1.26568	0.658652	0.641937	0.940676	1.37413
145962	hsa-miR-639	1.77441	0.581678	0.815391	147.5	603	205.5	877	81.5	149.5	46	555	154	812	-72	107.5	251.667	282.5	0.151067	1.54489	0.481626	2.27292	N/A	0.30303	0.72586	1.28797	1.00336	1.08148
169225	hsa-miR-640	N/A	N/A	N/A	62.5	36.5	33	36.5	75	34	-35.5	-11	-19	-31.5	-82	-6	-21.8333	-39.8333	N/A	N/A	N/A	N/A	N/A	N/A	N/A	N/A	N/A	N/A
17530	hsa-miR-641	3.34505	N/A	N/A	97.5	55.5	60.5	38.5	56	63.5	4.5	7.5	8	-28	-93.5	24	6.66667	-32.5	0.0147783	0.0208768	0.0250195	N/A	N/A	0.0676533	0.0202249	0.0676533	0.254718	N/A
169059	hsa-miR-642a-3p	2.25404	N/A	N/A	76	58	75	47	111.5	82	-15	11	21	-27	-47	38.5	5.66667	-11.8333	N/A	0.0306193	0.0656763	N/A	N/A	0.108527	0.0481478	0.108527	0.514852	N/A
148643	hsa-miR-642a-5p	N/A	N/A	N/A	78	52.5	50.5	51	117	42	-11.5	5.5	-3.5	-21	-43	0	-3.16667	-21.3333	N/A	0.0153097	N/A	N/A	N/A	N/A	0.0153097	N/A	N/A	N/A
168642	hsa-miR-642b-3p	1.96609	N/A	N/A	98.5	49.5	66	62.5	147.5	60	-12	3	12	-6.5	-9	16	1	0.166667	N/A	0.00835073	0.0375293	N/A	N/A	0.0451022	0.02294	0.0451022	0.899405	N/A
169034	hsa-miR-642b-5p	2.11144	0.383792	0.725322	749.5	1358	940.5	1615.5	4538	574.5	637	1310.5	886	1537.5	4381.5	530.5	944.5	2149.83	2.09195	3.64788	2.77091	4.30371	12.1708	1.49542	2.83692	5.98999	0.274967	0.923854
17325	hsa-miR-643	0.940324	N/A	N/A	158.5	178	109.5	52	86.5	118	45.5	130	56.5	-19	-67.5	76.5	77.3333	-3.33333	0.149425	0.361865	0.176701	N/A	N/A	0.215645	0.22933	0.215645	0.504015	N/A
17563	hsa-miR-644a	N/A	N/A	N/A	69.5	43	46.5	41.5	67	39.5	-29	-4	-7	-28	-71.5	-2.5	-13.3333	-34	N/A	N/A	N/A	N/A	N/A	N/A	N/A	N/A	N/A	N/A
17613	hsa-miR-645	1.81127	N/A	N/A	111	57.5	138.5	46	114.5	115	21	7.5	81	-21	-41	73.5	36.5	3.83333	0.0689655	0.0208768	0.253323	N/A	N/A	0.207188	0.114388	0.207188	1.07266	N/A
145963	hsa-miR-646	N/A	N/A	N/A	76.5	39.5	40.5	39.5	61	34	-21	-8.5	-13	-26	-77.5	-7.5	-14.1667	-37	N/A	N/A	N/A	N/A	N/A	N/A	N/A	N/A	N/A	N/A
42746	hsa-miR-647	0.716243	0.420784	0.732568	148	81.5	73.5	84	153	78.5	35.5	34.5	21.5	13.5	-9.5	34	30.5	12.6667	0.116585	0.0960334	0.06724	0.0377887	N/A	0.0958421	0.093286	0.0668154	0.265707	0.614379
145715	hsa-miR-648	0.0723346	N/A	N/A	81	69.5	43	40.5	85.5	43.5	-17.5	21	-10.5	-25.5	-65	1.5	-2.33333	-29.6667	N/A	0.0584551	N/A	N/A	N/A	0.00422833	0.0584551	0.00422833	N/A	N/A
15619	hsa-miR-649	N/A	N/A	N/A	60	40	37	37	134	36	-42	-8.5	-14.5	-29.5	-38	-5	-21.6667	-24.1667	N/A	N/A	N/A	N/A	N/A	N/A	N/A	N/A	N/A	N/A
17593	hsa-miR-650	N/A	N/A	N/A	78.5	43	51	41.5	95	42	-15	-5	-3	-23	-64	-0.5	-7.66667	-29.1667	N/A	N/A	N/A	N/A	N/A	N/A	N/A	N/A	N/A	N/A
30209	hsa-miR-651-3p	0.513285	N/A	N/A	94	49	62.5	43.5	75.5	46	-5.5	2	7	-29	-87	2.5	1.16667	-37.8333	N/A	0.00556715	0.0218921	N/A	N/A	0.00704722	0.0137296	0.00704722	0.840772	N/A
168693	hsa-miR-651-5p	N/A	N/A	N/A	79.5	45.5	56.5	45.5	61.5	48.5	-13	-3.5	-1	-24.5	-85	2	-5.83333	-35.8333	N/A	N/A	N/A	N/A	N/A	0.00563777	N/A	0.00563777	N/A	N/A
42827	hsa-miR-652-3p	7.6501	0.332379	0.716115	159	52.5	105.5	150	1208.5	129.5	82.5	3	48.5	81.5	1017.5	86	44.6667	395	0.270936	0.00835073	0.151681	0.228132	2.82639	0.242424	0.143656	1.09898	0.915218	1.36126
145933	hsa-miR-652-5p	0.966694	0.974878	0.990229	110	93	150	69.5	128	145	9.5	44	97	1.5	-10.5	103	50.1667	31.3333	0.0311987	0.122477	0.303362	0.00419874	N/A	0.290345	0.152346	0.147272	0.909235	1.37389
42607	hsa-miR-653-5p	N/A	N/A	N/A	92.5	40	42	45.5	81	33.5	-23.5	-7	-10	-25	-81	-10	-13.5	-38.6667	N/A	N/A	N/A	N/A	N/A	N/A	N/A	N/A	N/A	N/A
21498	hsa-miR-654-3p	32.5663	0.173045	0.706597	121	61.5	64	643.5	1514.5	71.5	29.5	12.5	11.5	578	1352.5	30	17.8333	653.5	0.0968801	0.0347947	0.0359656	1.61791	3.75694	0.0845666	0.0558801	1.81981	0.6355	1.01357
42843	hsa-miR-654-5p	1.33696	N/A	N/A	92.5	49	71.5	46.5	124.5	61.5	-16.5	2.5	18	-21	-31.5	15	1.33333	-12.5	N/A	0.00695894	0.056294	N/A	N/A	0.0422833	0.0316265	0.0422833	1.10304	N/A
145696	hsa-miR-655-3p	N/A	N/A	N/A	65	43.5	40	39.5	84	45	-34	-6	-15.5	-31.5	-85.5	-3.5	-18.5	-40.1667	N/A	N/A	N/A	N/A	N/A	N/A	N/A	N/A	N/A	N/A
29736	hsa-miR-656-3p	0.685216	0.490507	0.771575	151.5	117	170	99	152	137	60.5	70	115.5	27	-0.5	95.5	82	40.6667	0.198686	0.19485	0.36122	0.0755773	N/A	0.269204	0.251585	0.17239	0.377468	0.794211
17460	hsa-miR-657	0.423474	0.18089	0.706597	191	105.5	128	80	108	102.5	96	57	76.5	10.5	-56	61	76.5	5.16667	0.315271	0.158664	0.239249	0.0293912	N/A	0.171952	0.237728	0.100672	0.329429	1.00133
145842	hsa-miR-658	0.87194	N/A	N/A	174	90	165	55	83.5	119	69	42.5	113	-18.5	-76.5	72	74.8333	-7.66667	0.226601	0.118302	0.353401	N/A	N/A	0.20296	0.232768	0.20296	0.505528	N/A
42749	hsa-miR-659-3p	4.39265	0.233007	0.706597	105	127	317	335.5	1388.5	318.5	26.5	78.5	258	265.5	1211.5	276	121	584.333	0.0870279	0.218511	0.80688	0.743177	3.36528	0.778013	0.370806	1.62882	1.03378	0.923314
169236	hsa-miR-659-5p	1.17739	N/A	N/A	173.5	93	79	56	84	103	67	45.5	23.5	-15.5	-88.5	58.5	45.3333	-15.1667	0.220033	0.126653	0.0734949	N/A	N/A	0.164905	0.14006	0.164905	0.529653	N/A
169375	hsa-miR-660-3p	0.484187	0.23584	0.706597	905.5	2461.5	973.5	1227.5	894	292.5	804	2415.5	921.5	1154.5	718	249.5	1380.33	707.333	2.64039	6.72373	2.88194	3.23163	1.99444	0.703312	4.08202	1.97646	0.561235	0.639656
17338	hsa-miR-660-5p	4.07105	0.149118	0.706597	147	87	87	216	468	98.5	36.5	40	33.5	142	293.5	55	36.6667	163.5	0.119869	0.111343	0.104769	0.397481	0.815278	0.155039	0.111994	0.455932	0.0675988	0.732517
42535	hsa-miR-661	N/A	N/A	N/A	94	40	48.5	46	91	38.5	-16.5	-6.5	-6.5	-26	-78	-3.5	-9.83333	-35.8333	N/A	N/A	N/A	N/A	N/A	N/A	N/A	N/A	N/A	N/A
145839	hsa-miR-662	N/A	N/A	N/A	74	42.5	48.5	42	103.5	35.5	-28.5	-6.5	-8	-26	-72	-8.5	-14.3333	-35.5	N/A	N/A	N/A	N/A	N/A	N/A	N/A	N/A	N/A	N/A
169388	hsa-miR-663a	1.56233	N/A	N/A	80.5	56.5	103.5	50.5	92	74.5	4.5	8	47	-16	-67	34	19.8333	-16.3333	0.0147783	0.0222686	0.14699	N/A	N/A	0.0958421	0.0613456	0.0958421	1.21059	N/A
145976	hsa-miR-663b	0.547297	N/A	N/A	336.5	102.5	178	61	86.5	129.5	237	53.5	121	-6.5	-69	84.5	137.167	3	0.778325	0.148921	0.378421	N/A	N/A	0.238196	0.435222	0.238196	0.731863	N/A
145973	hsa-miR-664a-3p	0.322309	0.0776019	0.706597	3423.5	2367	1459.5	1300.5	450.5	1024	3319	2317.5	1400.5	1229.5	289.5	978.5	2345.67	832.5	10.8998	6.45094	4.37998	3.44157	0.804167	2.75828	7.24359	2.33467	0.459913	0.586283
46829	hsa-miR-664a-5p	4.49292	N/A	N/A	116.5	65	73.5	48	80.5	117	8	17	19.5	-24.5	-90	71.5	14.8333	-14.3333	0.0262726	0.0473208	0.0609851	N/A	N/A	0.20155	0.0448595	0.20155	0.38981	N/A
168882	hsa-miR-664b-3p	0.31496	0.00676284	0.706597	1917.5	1821	1308.5	670.5	516	745	1820.5	1773	1256.5	603.5	361.5	703	1616.67	556	5.97865	4.93528	3.92963	1.68929	1.00417	1.98168	4.94786	1.55838	0.207073	0.321958
168963	hsa-miR-664b-5p	0.377716	0.380743	0.725322	430.5	233.5	123.5	71.5	112.5	201.5	325.5	185	68	1.5	-34.5	159	192.833	42	1.06897	0.514962	0.212666	0.00419874	N/A	0.448203	0.598864	0.226201	0.725159	1.38796
145768	hsa-miR-665	1.69402	N/A	N/A	137.5	87	150	68	123	150	34	40	95.5	-3	-40	104.5	56.5	20.5	0.111658	0.111343	0.298671	N/A	N/A	0.294574	0.173891	0.294574	0.621441	N/A
145701	hsa-miR-668-3p	0.368472	0.244457	0.706597	394.5	245.5	168.5	81	147	194.5	295	197.5	114	14	-10.5	149.5	202.167	51	0.968801	0.549756	0.356529	0.0391882	N/A	0.421424	0.625029	0.230306	0.500777	1.17357
146006	hsa-miR-670-5p	0.253171	N/A	N/A	83.5	47	51.5	47	81.5	45	-19	2	-2	-23	-66	0.5	-6.33333	-29.5	N/A	0.00556715	N/A	N/A	N/A	0.00140944	0.00556715	0.00140944	N/A	N/A
42525	hsa-miR-671-3p	0.66101	0.562747	0.810992	129.5	64	94.5	75	182	90	24	18	37	2.5	8	47	26.3333	19.1667	0.0788177	0.0501044	0.115715	0.0069979	0.0222222	0.132488	0.0815458	0.0539026	0.403337	1.27046
145716	hsa-miR-671-5p	4.12558	N/A	N/A	118	53	124	48	91	177.5	13.5	6	67	-22.5	-62.5	132	28.8333	15.6667	0.044335	0.0167015	0.209539	N/A	N/A	0.372093	0.0901917	0.372093	1.15617	N/A
42859	hsa-miR-675-3p	4.81283	0.160778	0.706597	181.5	298.5	238	1026.5	1738	192	83.5	249.5	185.5	958.5	1566	149.5	172.833	891.333	0.27422	0.694502	0.580141	2.683	4.35	0.421424	0.516288	2.48481	0.42088	0.793532
42761	hsa-miR-675-5p	1.01337	0.987578	0.994706	130	129.5	230	67	214	211	23	82.5	176.5	-4	39	167	94	67.3333	0.0755337	0.229645	0.551994	N/A	0.108333	0.470754	0.285724	0.289544	0.850926	0.885083
148393	hsa-miR-676-3p	2.17798	0.533735	0.792303	123	69.5	134	70	152.5	239.5	23.5	22	80.5	3.5	-7.5	197.5	42	64.5	0.0771757	0.0612387	0.251759	0.00979706	N/A	0.55673	0.130058	0.283264	0.812694	1.3653
148118	hsa-miR-676-5p	0.35444	N/A	N/A	74.5	67	48.5	47.5	82	48.5	-14	20	-4	-18	-61.5	7	0.666667	-24.1667	N/A	0.0556715	N/A	N/A	N/A	0.0197322	0.0556715	0.0197322	N/A	N/A
17347	hsa-miR-708-3p	N/A	N/A	N/A	66.5	37	45	45.5	64	38.5	-27	-9	-7.5	-19	-71	-2.5	-14.5	-30.8333	N/A	N/A	N/A	N/A	N/A	N/A	N/A	N/A	N/A	N/A
29190	hsa-miR-708-5p	0.751116	N/A	N/A	67	44.5	59.5	58	124.5	46	-27.5	-2	6	-9.5	-36	5	-7.83333	-13.5	N/A	N/A	0.0187647	N/A	N/A	0.0140944	0.0187647	0.0140944	N/A	N/A
146196	hsa-miR-711	0.990657	0.983191	0.992853	217	165.5	218	127	275	298	122	115.5	161.5	57.5	123.5	252.5	133	144.5	0.400657	0.321503	0.505082	0.160952	0.343056	0.711769	0.409081	0.405259	0.225087	0.692465
11277	hsa-miR-7-1-3p	1.18603	N/A	N/A	120.5	57.5	72.5	49	67	64.5	23.5	10	20	-18.5	-83	23.5	17.8333	-26	0.0771757	0.0278358	0.0625489	N/A	N/A	0.0662438	0.0558534	0.0662438	0.453727	N/A
146064	hsa-miR-718	0.812044	N/A	N/A	133	82	108	56.5	102.5	73.5	4	34.5	55	-17.5	-30.5	27	31.1667	-7	0.0131363	0.0960334	0.172009	N/A	N/A	0.0761099	0.0937264	0.0761099	0.847805	N/A
42964	hsa-miR-7-2-3p	1.71099	0.473907	0.757885	144.5	178	75.5	146	344	95.5	28	127.5	20	75	190.5	47	58.5	104.167	0.091954	0.354906	0.0625489	0.209937	0.529167	0.132488	0.169803	0.29053	0.948021	0.723717
42970	hsa-miR-744-3p	N/A	N/A	N/A	74	46.5	49	37.5	71.5	51.5	-31.5	-3	-4.5	-34.5	-83.5	5.5	-13	-37.5	N/A	N/A	N/A	N/A	N/A	0.0155039	N/A	0.0155039	N/A	N/A
27568	hsa-miR-744-5p	4.16897	0.2271	0.706597	280.5	89.5	362	740.5	1817.5	209.5	182	41	309	676.5	1666	168.5	177.333	837	0.597701	0.114127	0.96638	1.89363	4.62778	0.474982	0.559403	2.33213	0.764057	0.905111
28759	hsa-miR-758-3p	N/A	N/A	N/A	75.5	42.5	50.5	35	69	41.5	-23	-6.5	-2	-33	-78.5	-0.5	-10.5	-37.3333	N/A	N/A	N/A	N/A	N/A	N/A	N/A	N/A	N/A	N/A
148068	hsa-miR-758-5p	0.887045	0.903404	0.968156	124	234	84.5	179	98	91	18.5	188.5	36.5	104.5	-37.5	43	81.1667	36.6667	0.0607553	0.524704	0.114152	0.292512	N/A	0.121212	0.233204	0.206862	1.08855	0.585547
23767	hsa-miR-759	5.10759	N/A	N/A	72.5	43.5	62.5	37	59	92	-12	-4	9	-29.5	-73.5	51	-2.33333	-17.3333	N/A	N/A	0.028147	N/A	N/A	0.143763	0.028147	0.143763	N/A	N/A
29490	hsa-miR-7-5p	0.970649	0.963952	0.982962	926.5	164	1141	163	1180	1188	849	113.5	1082	92.5	1014	1143	681.5	749.833	2.78818	0.315936	3.38389	0.258922	2.81667	3.22199	2.16267	2.09919	0.752227	0.76532
42852	hsa-miR-760	1.55245	N/A	N/A	96	70	69.5	56	89.5	72.5	-12	23.5	14.5	-12	-61	30.5	8.66667	-14.1667	N/A	0.0654141	0.0453479	N/A	N/A	0.085976	0.055381	0.085976	0.256205	N/A
32608	hsa-miR-761	11.8447	0.00686412	0.706597	293.5	60.5	38	1574	1685.5	36.5	207	12.5	-14.5	1508	1527.5	-4	68.3333	1010.5	0.679803	0.0347947	N/A	4.22113	4.24306	N/A	0.357299	4.23209	1.27649	0.00366275
146107	hsa-miR-762	N/A	N/A	N/A	68	41	50	44	99.5	41	-11.5	-6	-4	-27	-50.5	-2	-7.16667	-26.5	N/A	N/A	N/A	N/A	N/A	N/A	N/A	N/A	N/A	N/A
146096	hsa-miR-764	N/A	N/A	N/A	61	41.5	42	39.5	58	36.5	-39	-7	-10	-30	-92.5	-5	-18.6667	-42.5	N/A	N/A	N/A	N/A	N/A	N/A	N/A	N/A	N/A	N/A
148688	hsa-miR-765	4.47158	N/A	N/A	86	48.5	67	57.5	149	83	-4	1.5	16	-8.5	-32	43	4.5	0.833333	N/A	0.00417537	0.0500391	N/A	N/A	0.121212	0.0271072	0.121212	1.19638	N/A
145847	hsa-miR-766-3p	5.14388	0.076973	0.706597	103.5	71.5	77	171	286	73.5	2.5	23.5	22	101.5	129.5	31.5	16	87.5	0.00821018	0.0654141	0.0688038	0.284115	0.359722	0.0887949	0.047476	0.244211	0.71715	0.572466
46474	hsa-miR-766-5p	3.77479	0.323194	0.706597	112	57.5	61	74	214	68.5	6.5	9.5	5.5	1	66	21	7.16667	29.3333	0.0213465	0.026444	0.0172009	0.00279916	0.183333	0.0591966	0.0216638	0.0817764	0.213706	1.12943
28396	hsa-miR-767-3p	0.712574	0.462202	0.757718	115.5	101	106	74	178	88.5	22.5	55	53	0	21.5	45	43.5	22.1667	0.0738916	0.153097	0.165754	N/A	0.0597222	0.12685	0.130914	0.0932861	0.380302	0.508827
146111	hsa-miR-767-5p	0.189855	0.202062	0.706597	3299	761.5	2632.5	69.5	96.5	962.5	3196	712	2579.5	2	-65	920.5	2162.5	285.833	10.4959	1.98191	8.06724	0.00559832	N/A	2.59479	6.84835	1.30019	0.640434	1.40812
42828	hsa-miR-769-3p	2.79918	N/A	N/A	100	83	370.5	39.5	79	417	9.5	37.5	316	-35	-76.5	372	121	86.8333	0.0311987	0.104384	0.988272	N/A	N/A	1.04863	0.374618	1.04863	1.42198	N/A
32891	hsa-miR-769-5p	1.46378	N/A	N/A	110.5	54.5	85	51	117	68.5	14	7.5	28.5	-15.5	-26	27	16.6667	-4.83333	0.045977	0.0208768	0.0891321	N/A	N/A	0.0761099	0.0519953	0.0761099	0.66397	N/A
28251	hsa-miR-770-5p	N/A	N/A	N/A	74	40.5	42	45.5	78	36	-36	-7	-11.5	-26	-81.5	-6.5	-18.1667	-38	N/A	N/A	N/A	N/A	N/A	N/A	N/A	N/A	N/A	N/A
30442	hsa-miR-802	N/A	N/A	N/A	75	49.5	54.5	40.5	56.5	40.5	-29	0	1.5	-26.5	-82.5	-0.5	-9.16667	-36.5	N/A	N/A	0.00469116	N/A	N/A	N/A	0.00469116	N/A	N/A	N/A
168991	hsa-miR-873-3p	N/A	N/A	N/A	60	40.5	44.5	40	68.5	36.5	-20	-8.5	-12.5	-31.5	-86.5	-7.5	-13.6667	-41.8333	N/A	N/A	N/A	N/A	N/A	N/A	N/A	N/A	N/A	N/A
17917	hsa-miR-873-5p	N/A	N/A	N/A	59	40	43.5	38.5	69.5	40.5	-21	-7.5	-8.5	-27	-74	0.5	-12.3333	-33.5	N/A	N/A	N/A	N/A	N/A	0.00140944	N/A	0.00140944	N/A	N/A
42808	hsa-miR-874-3p	0.884166	N/A	N/A	143	85.5	322	48	74.5	154.5	47.5	38	268	-20	-70	115	117.833	8.33333	0.155993	0.105776	0.838155	N/A	N/A	0.324172	0.366641	0.324172	1.11584	N/A
148504	hsa-miR-874-5p	1.3922	0.53643	0.794403	175	266	183.5	209.5	546	166.5	70.5	218.5	129.5	136.5	362.5	122	139.5	207	0.231527	0.608212	0.405004	0.382085	1.00694	0.343904	0.414914	0.577645	0.454402	0.644469
148482	hsa-miR-874-5p	0.537506	0.259435	0.706597	78.5	77.5	72.5	69.5	165.5	65	-18	30.5	19	3.5	13.5	24.5	10.5	13.8333	N/A	0.0848991	0.0594214	0.00979706	0.0375	0.0690627	0.0721603	0.0387866	0.249659	0.764537
168812	hsa-miR-875-3p	0.492156	N/A	N/A	119	57	71	41	92.5	49	15	9.5	17	-25.5	-76.5	7.5	13.8333	-31.5	0.0492611	0.026444	0.0531665	N/A	N/A	0.0211416	0.0429572	0.0211416	0.335999	N/A
145721	hsa-miR-875-5p	N/A	N/A	N/A	62.5	41.5	41	37.5	59.5	38	-37	-6.5	-12.5	-29	-76	-4	-18.6667	-36.3333	N/A	N/A	N/A	N/A	N/A	N/A	N/A	N/A	N/A	N/A
28884	hsa-miR-876-3p	N/A	N/A	N/A	71.5	42.5	45.5	40	76	41.5	-33	-8	-14	-28	-87.5	-6	-18.3333	-40.5	N/A	N/A	N/A	N/A	N/A	N/A	N/A	N/A	N/A	N/A
42940	hsa-miR-876-5p	N/A	N/A	N/A	85	42	48.5	38	75	45	-28.5	-6	-4	-32.5	-70	1.5	-12.8333	-33.6667	N/A	N/A	N/A	N/A	N/A	0.00422833	N/A	0.00422833	N/A	N/A
148622	hsa-miR-877-3p	0.442095	0.207303	0.706597	1759.5	1556	3125.5	530	474	2292.5	1676.5	1506	3066.5	460.5	326.5	2246	2083	1011	5.50575	4.19207	9.5903	1.28901	0.906944	6.33122	6.42937	2.84239	0.437857	1.0651
30033	hsa-miR-877-5p	1.91915	0.08121	0.706597	303	307.5	296.5	539	837	363	189.5	263	243	467.5	666.5	318.5	231.833	484.167	0.622332	0.732081	0.759969	1.30861	1.85139	0.897815	0.704794	1.3526	0.10324	0.353619
42633	hsa-miR-885-3p	0.952218	N/A	N/A	114.5	88.5	154	41.5	78.5	95.5	20	40	101	-27.5	-72.5	55.5	53.6667	-14.8333	0.0656814	0.111343	0.315872	N/A	N/A	0.156448	0.164299	0.156448	0.810942	N/A
46259	hsa-miR-885-5p	1.07708	0.854178	0.941416	172	162	121	126.5	136	173	58.5	115.5	67.5	56	-35	129	80.5	50	0.192118	0.321503	0.211102	0.156753	N/A	0.363636	0.241575	0.260195	0.289219	0.562228
145724	hsa-miR-887-3p	0.557933	N/A	N/A	223.5	66	94.5	42	78.5	81	127	17.5	42.5	-24.5	-75	39.5	62.3333	-20	0.417077	0.0487126	0.132916	N/A	N/A	0.111346	0.199569	0.111346	0.967164	N/A
148683	hsa-miR-888-3p	N/A	N/A	N/A	76	38.5	37	34.5	56	35	-29	-9	-15.5	-37.5	-88.5	-10	-17.8333	-45.3333	N/A	N/A	N/A	N/A	N/A	N/A	N/A	N/A	N/A	N/A
28889	hsa-miR-888-5p	N/A	N/A	N/A	62.5	43.5	49	39.5	68.5	42.5	-1.5	-6.5	-12	-32	-88.5	-2.5	-6.66667	-41	N/A	N/A	N/A	N/A	N/A	N/A	N/A	N/A	N/A	N/A
42556	hsa-miR-889-3p	N/A	N/A	N/A	105	46	53	69	130	42.5	4	-1	-2	-2	-44	-1.5	0.333333	-15.8333	0.0131363	N/A	N/A	N/A	N/A	N/A	0.0131363	N/A	N/A	N/A
28047	hsa-miR-890	2.69896	N/A	N/A	1575	1463	3869	67	117	6652	1469	1416	3814	-7.5	-58	6604.5	2233	2179.67	4.8243	3.94154	11.9281	N/A	N/A	18.6173	6.89797	18.6173	0.634751	N/A
27961	hsa-miR-891a-5p	0.668087	0.549433	0.80029	154.5	218	124.5	95.5	122	164.5	68	171	69.5	23.5	-35	121.5	102.833	36.6667	0.223317	0.475992	0.217357	0.0657803	N/A	0.342495	0.305555	0.204137	0.483161	0.958504
21501	hsa-miR-891b	N/A	N/A	N/A	66	39.5	40.5	37.5	71.5	38	-32	-6.5	-13	-36.5	-80	-7.5	-17.1667	-41.3333	N/A	N/A	N/A	N/A	N/A	N/A	N/A	N/A	N/A	N/A
148621	hsa-miR-892a	6.01184	0.201938	0.706597	144.5	170.5	86	426.5	905	80	24.5	123	32	351.5	741.5	35.5	59.8333	376.167	0.0804598	0.34238	0.100078	0.983905	2.05972	0.10007	0.174306	1.0479	0.836956	0.936533
42493	hsa-miR-892b	N/A	N/A	N/A	81	42.5	44	36.5	72.5	41.5	-27.5	-4.5	-8.5	-31.5	-77	-3	-13.5	-37.1667	N/A	N/A	N/A	N/A	N/A	N/A	N/A	N/A	N/A	N/A
42932	hsa-miR-920	0.561064	0.137448	0.706597	391	390.5	193.5	237	275.5	238	289.5	340	140	164.5	109.5	193.5	256.5	155.833	0.950739	0.946416	0.437842	0.460462	0.304167	0.545455	0.778332	0.436694	0.378863	0.280258
46507	hsa-miR-921	3.69645	N/A	N/A	100	56.5	75.5	40.5	66	101	-6	6.5	22.5	-25	-72.5	58	7.66667	-13.1667	N/A	0.0180932	0.0703675	N/A	N/A	0.163495	0.0442304	0.163495	0.835703	N/A
42683	hsa-miR-922	1.97329	N/A	N/A	95	59	61	42	72.5	64.5	-16.5	10	8	-28	-68.5	18.5	0.5	-26	N/A	0.0278358	0.0250195	N/A	N/A	0.0521494	0.0264277	0.0521494	0.0753517	N/A
42788	hsa-miR-924	N/A	N/A	N/A	68.5	43	43.5	42	73	40	-18	-4.5	-8	-24	-56.5	1.5	-10.1667	-26.3333	N/A	N/A	N/A	N/A	N/A	0.00422833	N/A	0.00422833	N/A	N/A
42926	hsa-miR-92a-1-5p	5.77237	N/A	N/A	110.5	48	52.5	40.5	79	55.5	2	1.5	-1	-27.5	-72	11	0.833333	-29.5	0.00656814	0.00417537	N/A	N/A	N/A	0.0310078	0.00537175	0.0310078	0.314972	N/A
42801	hsa-miR-92a-2-5p	0.862984	N/A	N/A	77	47.5	75.5	40	108.5	65	-13.5	-1	23.5	-27	-50	22.5	3	-18.1667	N/A	N/A	0.0734949	N/A	N/A	0.0634249	0.0734949	0.0634249	N/A	N/A
145693	hsa-miR-92a-3p	1.2458	0.674267	0.869818	2371	691.5	1275	1318	3302.5	1448.5	2266.5	643	1219.5	1252	3160.5	1408.5	1376.33	1940.33	7.44335	1.78984	3.81392	3.50455	8.77917	3.9704	4.34904	5.41804	0.65865	0.538964
145897	hsa-miR-92b-3p	1.7771	0.301242	0.706597	606.5	224	617.5	750	1514.5	497	497.5	175	564	677.5	1348.5	447.5	412.167	824.5	1.63383	0.487126	1.76388	1.89643	3.74583	1.26145	1.29494	2.30124	0.542577	0.560877
42717	hsa-miR-92b-5p	5.89124	N/A	N/A	133.5	56	257	45	99.5	556	26.5	7.5	200.5	-22.5	-67.5	512	78.1667	140.667	0.0870279	0.0208768	0.627052	N/A	N/A	1.44327	0.244986	1.44327	1.35734	N/A
148635	hsa-miR-933	0.304904	N/A	N/A	458	118.5	166.5	40.5	74	103	358	69	112.5	-26.5	-75	62	179.833	-13.1667	1.1757	0.192067	0.351837	N/A	N/A	0.174771	0.573201	0.174771	0.920895	N/A
42747	hsa-miR-93-3p	0.970075	N/A	N/A	134.5	51	85.5	43	80	73	50	2.5	27.5	-26	-76.5	29.5	26.6667	-24.3333	0.164204	0.00695894	0.0860047	N/A	N/A	0.0831572	0.0857224	0.0831572	0.917178	N/A
17863	hsa-miR-934	1.16248	0.468984	0.757885	167	126.5	124.5	145.5	235	164.5	71	79.5	70.5	79.5	75.5	125	73.6667	93.3333	0.233169	0.221294	0.220485	0.222533	0.209722	0.352361	0.224983	0.261539	0.0315631	0.301732
145742	hsa-miR-935	25.0496	0.152472	0.706597	239.5	118.5	97	2617	4596.5	72.5	135.5	69.5	45	2548.5	4427.5	30.5	83.3333	2335.5	0.444992	0.193459	0.140735	7.13366	12.2986	0.085976	0.259728	6.50608	0.626016	0.942266
30687	hsa-miR-93-5p	1.13627	0.765462	0.910804	2204.5	441.5	1301.5	1795	1665	1641.5	2116	393	1249.5	1727.5	1519.5	1604.5	1252.83	1617.17	6.9491	1.09395	3.90774	4.83555	4.22083	4.5229	3.98359	4.52643	0.735093	0.0679063
42869	hsa-miR-936	13.9369	0.111083	0.706597	91	57.5	75.5	218	461.5	85.5	2	9.5	22	151.5	312	45.5	11.1667	169.667	0.00656814	0.026444	0.0688038	0.424073	0.866667	0.128259	0.0339386	0.473	0.936617	0.785682
42514	hsa-miR-937-3p	0.488033	N/A	N/A	1561.5	392	731.5	50.5	121.5	498	1454.5	345	675.5	-22.5	-70	453	825	120.167	4.77668	0.960334	2.11259	N/A	N/A	1.27696	2.61654	1.27696	0.748107	N/A
148666	hsa-miR-938	6.34862	N/A	N/A	87.5	53.5	77	41.5	80.5	104	1	4.5	20.5	-29	-81.5	60	8.66667	-16.8333	0.00328407	0.0125261	0.0641126	N/A	N/A	0.169133	0.0266409	0.169133	1.23039	N/A
145980	hsa-miR-939-5p	N/A	N/A	N/A	85	43	49	43	102.5	41	-22.5	-7	-6	-29	-53.5	-4	-11.8333	-28.8333	N/A	N/A	N/A	N/A	N/A	N/A	N/A	N/A	N/A	N/A
29852	hsa-miR-9-3p	0.775328	0.858241	0.944217	164	1640	143.5	833	103.5	197	70	1593.5	91	760.5	-53.5	152.5	584.833	286.5	0.229885	4.43563	0.284597	2.12876	N/A	0.42988	1.65004	1.27932	1.46212	0.939006
146115	hsa-miR-940	0.473212	0.0720141	0.706597	176	165	222.5	112	228.5	117.5	84	119	170	45.5	69.5	77.5	124.333	64.1667	0.275862	0.331246	0.531665	0.127362	0.193056	0.218464	0.379591	0.179627	0.35454	0.26172
148625	hsa-miR-941	14.3401	0.181635	0.706597	143.5	103.5	80	650	1474.5	77.5	45	55.5	24.5	583.5	1332	35.5	41.6667	650.333	0.147783	0.154489	0.0766224	1.63331	3.7	0.10007	0.126298	1.81113	0.341659	0.997467
148624	hsa-miR-942-5p	7.93916	0.268741	0.706597	115.5	54.5	79.5	133	574	87.5	30.5	6	21.5	64.5	413.5	47	19.3333	175	0.100164	0.0167015	0.06724	0.180546	1.14861	0.132488	0.0613686	0.487215	0.685042	1.17667
42696	hsa-miR-943	3.78803	0.219789	0.706597	948	817	2178	5336	9973.5	746	855.5	768	2125	5271	9787.5	700	1249.5	5252.83	2.80952	2.13779	6.64582	14.7544	27.1875	1.97322	3.86438	14.6384	0.629365	0.861267
42873	hsa-miR-944	0.644605	N/A	N/A	299	109	163.5	43.5	102	134.5	214	60	112	-22.5	-58	93	128.667	4.16667	0.702791	0.167015	0.350274	N/A	N/A	0.262156	0.406693	0.262156	0.669566	N/A
11181	hsa-miR-95-3p	N/A	N/A	N/A	76.5	45.5	51.5	52.5	86.5	38.5	-20.5	-2.5	-5	-15	-86	-6.5	-9.33333	-35.8333	N/A	N/A	N/A	N/A	N/A	N/A	N/A	N/A	N/A	N/A
147360	hsa-miR-95-5p	N/A	N/A	N/A	59.5	40	39	41	63.5	40.5	-26	-7.5	-14	-25.5	-74	0.5	-15.8333	-33	N/A	N/A	N/A	N/A	N/A	0.00140944	N/A	0.00140944	N/A	N/A
4040	hsa-miR-9-5p	N/A	N/A	N/A	72.5	44.5	46.5	268.5	401	37.5	-27.5	-1.5	-6.5	197.5	244.5	-7	-11.8333	145	N/A	N/A	N/A	0.552834	0.679167	N/A	N/A	0.616	N/A	0.145017
42971	hsa-miR-96-3p	N/A	N/A	N/A	73	43	44	41	99.5	50	-33.5	-5.5	-8.5	-26.5	-56.5	4.5	-15.8333	-26.1667	N/A	N/A	N/A	N/A	N/A	0.012685	N/A	0.012685	N/A	N/A
13147	hsa-miR-96-5p	1.54603	N/A	N/A	414	135.5	247	54	68	392.5	326	88	191.5	-16.5	-86	350	201.833	82.5	1.07061	0.244955	0.598905	N/A	N/A	0.98661	0.638156	0.98661	0.649094	N/A
147501	hsa-miR-98-3p	1.85101	0.404913	0.72602	184	51.5	119	111.5	359	143	95	2	61.5	41	198.5	98.5	52.8333	112.667	0.311987	0.00556715	0.192338	0.114766	0.551389	0.27766	0.169964	0.314605	0.908606	0.701336
11182	hsa-miR-98-5p	6.15048	0.113486	0.706597	652.5	425.5	654	2869.5	6422.5	1404.5	548	376	597.5	2804	6235	1359	507.167	3466	1.79967	1.04662	1.86865	7.84885	17.3194	3.83087	1.57165	9.66639	0.290135	0.716455
145651	hsa-miR-99a-3p	7.56664	N/A	N/A	101	47	57	40.5	68	50	0.5	-1	1.5	-25.5	-75	8.5	0.333333	-30.6667	0.00164204	N/A	0.00469116	N/A	N/A	0.0239605	0.0031666	0.0239605	0.680875	N/A
42708	hsa-miR-99a-5p	0.269749	0.10363	0.706597	455	156.5	302	132.5	205.5	155	364	110.5	249.5	67.5	36.5	115.5	241.333	73.1667	1.1954	0.307585	0.780297	0.188943	0.101389	0.325581	0.761095	0.205305	0.583659	0.550344
17898	hsa-miR-99b-3p	1.60748	0.336606	0.717745	235	109	216	232.5	497.5	181	143.5	62	164	166	356.5	143.5	123.167	222	0.471264	0.172582	0.512901	0.464661	0.990278	0.40451	0.385582	0.619816	0.48144	0.519889
11184	hsa-miR-99b-5p	0.748327	0.74507	0.904519	708	105.5	292	91	716.5	238.5	606.5	56	235	24	554.5	195	299.167	257.833	1.99179	0.15588	0.734949	0.0671798	1.54028	0.549683	0.960873	0.719047	0.976793	1.04445
28302	hsa-miRPlus-A1015	0.97241	0.981619	0.992853	1036	760	4835.5	118	264.5	6807.5	954.5	709	4780	47	111.5	6762.5	2147.83	2307	3.13465	1.97356	14.9492	0.131561	0.309722	19.0627	6.68579	6.50133	1.07389	1.67332
17824	hsa-miRPlus-A1025	N/A	N/A	N/A	63.5	41	44	42.5	96	38.5	-32.5	-5.5	-11	-31.5	-85.5	-5.5	-16.3333	-40.8333	N/A	N/A	N/A	N/A	N/A	N/A	N/A	N/A	N/A	N/A
42492	hsa-miRPlus-A1031	N/A	N/A	N/A	96.5	46	54.5	52	108.5	42.5	-9.5	-0.5	3	-18	-45	-3	-2.33333	-22	N/A	N/A	0.00938233	N/A	N/A	N/A	0.00938233	N/A	N/A	N/A
42793	hsa-miRPlus-A1072	0.471322	0.189194	0.706597	218.5	276	157.5	118.5	133.5	145.5	113	228.5	103	47	-55	101.5	148.167	31.1667	0.3711	0.636047	0.322127	0.131561	N/A	0.286117	0.443091	0.208839	0.381161	0.523312
17858	hsa-miRPlus-A1073	1.2302	0.40718	0.72602	214	181.5	206.5	223	380.5	175	103	130.5	149	152.5	234.5	127	127.5	171.333	0.338259	0.363257	0.465989	0.426872	0.651389	0.357999	0.389168	0.478753	0.173941	0.320461
145956	hsa-miRPlus-A1083	21.4437	N/A	N/A	74.5	42	62.5	410	475.5	83.5	-13.5	-4	10	344	333.5	43.5	-2.5	240.333	N/A	N/A	0.0312744	0.962911	0.926389	0.122622	0.0312744	0.670641	N/A	0.708203
169416	hsa-miRPlus-A1086	0.957289	0.957716	0.982962	1862	959.5	1272.5	138	133	2726	1754	912	1220.5	67	-12.5	2676.5	1295.5	910.333	5.76026	2.53862	3.81704	0.187544	N/A	7.54475	4.03864	3.86615	0.401673	1.34561
17848	hsa-miRPlus-A1087	0.398996	0.320793	0.706597	4883	1064.5	1845	425.5	899	2388	4775	1018	1793	356	726.5	2345	2528.67	1142.5	15.6814	2.83368	5.60751	0.996501	2.01806	6.61029	8.04088	3.20828	0.840793	0.932017
145934	hsa-miRPlus-B1114	1.49803	0.406487	0.72602	150	89.5	115.5	105	280	131	42.5	42.5	64	31	128.5	86	49.6667	81.8333	0.139573	0.118302	0.200156	0.086774	0.356944	0.242424	0.152677	0.228714	0.278178	0.592906
17820	hsa-miRPlus-C1066	3.50201	N/A	N/A	93	52	90	48	84	108	13	1.5	32.5	-21.5	-76.5	61.5	15.6667	-12.1667	0.0426929	0.00417537	0.101642	N/A	N/A	0.173362	0.0495034	0.173362	0.991626	N/A
42838	hsa-miRPlus-C1076	1.7428	N/A	N/A	111	64	103.5	51	103.5	95.5	11.5	13	48.5	-19.5	-70	46.5	24.3333	-14.3333	0.0377668	0.0361865	0.151681	N/A	N/A	0.131078	0.0752114	0.131078	0.880575	N/A
17841	hsa-miRPlus-C1100	1.67437	N/A	N/A	101.5	90	66	49	82.5	81	12	42	13	-16.5	-65	39	22.3333	-14.1667	0.0394089	0.11691	0.0406568	N/A	N/A	0.109937	0.0656586	0.109937	0.676066	N/A
169187	hsa-miRPlus-C1110	32.5428	0.143139	0.706597	106	69	68	492	1090	100.5	1	22.5	17	419	914	58	13.5	463.667	0.00328407	0.0626305	0.0531665	1.17285	2.53889	0.163495	0.0396937	1.29174	0.80327	0.922901
28534	hsa-miRPlus-D1058	2.29575	N/A	N/A	123.5	112.5	164	50.5	81.5	218.5	37.5	66	108	-20.5	-80	175	70.5	24.8333	0.123153	0.183716	0.337764	N/A	N/A	0.493305	0.214878	0.493305	0.514931	N/A
146166	hsa-miRPlus-G1065-5p	N/A	N/A	N/A	66.5	46.5	49.5	105.5	169	53	-44	-0.5	-3	35	15	12	-15.8333	20.6667	N/A	N/A	N/A	0.0979706	0.0416667	0.0338266	N/A	0.0578213	N/A	0.60515
[truncated: 79 more rows]

## Sheet: Test vs Control
# Condition pairs: Test vs Control # Fold Change cut-off: 1.5 # P-value cut-off: 0.05 # Column "ID": array ID of the probes, each miRNA always has its unique probe, but some miRNAs may have two different probes. # Column "Name": the name of each miRNA. # Column "Fold change": the ratio of normalized intensities between two conditions (use normalized data, ratio scale). # Column "P-value": T-test …
Test vs Control 1.5 fold up regulated miRNAs
		Fold change	P-value	FDR	ForeGround						ForeGround-BackGround								Normalized								CV-value
ID	Name	Test vs Control	Test vs Control	Test vs Control	NC1-1	NC2-1	NC3-1	OE1-1	OE2-1	OE3-1	NC1-1	NC2-1	NC3-1	OE1-1	OE2-1	OE3-1	Mean of Control group	Mean of Test group	NC1-1	NC2-1	NC3-1	OE1-1	OE2-1	OE3-1	Mean of Control group	Mean of Test group	Control group	Test group
147654	hsa-miR-3138	3.58679	0.0448786	0.706597	176	146	320.5	816	468	647	62.5	100	264.5	745.5	334.5	598	142.333	559.333	0.205255	0.278358	0.827209	2.08677	0.929167	1.68569	0.43694	1.56721	0.778031	0.375079
29577	hsa-miR-374a-3p	3.17382	0.00438127	0.706597	118.5	62.5	76	67	238	107	17.5	12.5	20	-1.5	54.5	62.5	16.6667	38.5	0.0574713	0.0347947	0.0625489	N/A	0.151389	0.17618	0.0516049	0.163785	0.286364	0.107032
145820	hsa-let-7c-5p	2.70076	0.0338488	0.706597	408.5	101.5	308	663	986.5	561	320	54	255.5	597	813.5	522	209.833	644.167	1.0509	0.150313	0.799062	1.6711	2.25972	1.47146	0.666759	1.80076	0.696868	0.227579
17752	hsa-let-7f-5p	6.87272	0.0486614	0.706597	175	175	316.5	1170.5	1967	625.5	77.5	126	259	1105.5	1799	580	154.167	1161.5	0.254516	0.350731	0.810008	3.09447	4.99722	1.63495	0.471751	3.24222	0.629278	0.520014
146169	mcv-miR-M1-3p	2.23195	0.0152065	0.706597	137	109	79.5	165.5	271	125.5	24.5	63	26	91	97.5	80.5	37.8333	89.6667	0.0804598	0.175365	0.0813135	0.254724	0.270833	0.22692	0.11238	0.250826	0.485399	0.0885653
32608	hsa-miR-761	11.8447	0.00686412	0.706597	293.5	60.5	38	1574	1685.5	36.5	207	12.5	-14.5	1508	1527.5	-4	68.3333	1010.5	0.679803	0.0347947	N/A	4.22113	4.24306	N/A	0.357299	4.23209	1.27649	0.00366275
169014	hsa-miR-4714-3p	5.42853	0.0216748	0.706597	81.5	57.5	62.5	116	192	120	-1.5	10	11.5	48.5	59	78	6.66667	61.8333	N/A	0.0278358	0.0359656	0.135759	0.163889	0.219873	0.0319007	0.173174	0.180205	0.247259
Test vs Control 1.5 fold down regulated miRNAs
		Fold change	P-value	FDR	ForeGround						ForeGround-BackGround								Normalized								CV-value
ID	Name	Test vs Control	Test vs Control	Test vs Control	NC1-1	NC2-1	NC3-1	OE1-1	OE2-1	OE3-1	NC1-1	NC2-1	NC3-1	OE1-1	OE2-1	OE3-1	Mean of Control group	Mean of Test group	NC1-1	NC2-1	NC3-1	OE1-1	OE2-1	OE3-1	Mean of Control group	Mean of Test group	Control group	Test group
148682	hsa-miR-483-3p	0.660963	0.0110035	0.706597	2674.5	3666	3149.5	2581.5	2044	2299	2566.5	3619	3097.5	2506.5	1896.5	2252	3094.33	2218.33	8.42857	10.0738	9.68726	7.0161	5.26806	6.34813	9.39653	6.21076	0.0915514	0.142024
169083	hsa-miR-371b-3p	0.436963	0.0145355	0.706597	676.5	655.5	686	334.5	301.5	486	570.5	609	628.5	264.5	154.5	443	602.667	287.333	1.87356	1.6952	1.9656	0.740378	0.429167	1.24877	1.84479	0.806104	0.0745222	0.513252
169407	hsa-miR-4301	0.139785	0.0383774	0.706597	3284	1596.5	1885.5	311.5	219	747.5	3180.5	1546.5	1830	241	74	703	2185.67	339.333	10.445	4.3048	5.72322	0.674598	0.205556	1.98168	6.82434	0.953943	0.471076	0.964861
11245	hsa-miR-433-5p	0.359534	0.04344	0.706597	3558.5	4274	2488.5	1445.5	310.5	2436	3461.5	4227	2434	1379	160.5	2394	3374.17	1311.17	11.3678	11.7662	7.6122	3.86004	0.445833	6.74841	10.2487	3.68476	0.223635	0.856214
42906	ebv-miR-BHRF1-1	0.533109	0.0403639	0.706597	781	761	549	444.5	153	396	676.5	712	493	374	-18.5	353	627.167	236.167	2.22167	1.98191	1.54183	1.04689	N/A	0.995067	1.91514	1.02098	0.180042	0.0358887
168882	hsa-miR-664b-3p	0.31496	0.00676284	0.706597	1917.5	1821	1308.5	670.5	516	745	1820.5	1773	1256.5	603.5	361.5	703	1616.67	556	5.97865	4.93528	3.92963	1.68929	1.00417	1.98168	4.94786	1.55838	0.207073	0.321958
147942	hsa-miR-4268	0.376383	0.0058821	0.706597	2222.5	2125	1573.5	798.5	896	931.5	2141.5	2075.5	1512.5	728.5	745.5	884	1909.83	786	7.03284	5.77731	4.73026	2.03919	2.07083	2.4919	5.8468	2.20064	0.197178	0.114845

## Sheet: Volcano Plot
Volcano Plots Volcano Plots are useful tool for visualizing differential expression between two different conditions. They are constructed using fold-change values and p-values, and thus allow you to visulaize the relationship between fold-change (magnitude of change) and statistical significance (which takes both magnitude of change and variability into consideration). They also allow subsets of…
